# Supplementary material for: Impact of Maternal Food Restriction on Heart Proteome in Appropriately Grown and Growth-Restricted Wistar—Rat Offspring
Source: Nutrients. 2021 Jan 30;13(2):466. doi: 10.3390/nu13020466 (PMC7912475; doi:10.3390/nu13020466)
Supplement: Supplementary file 1 [file nutrients-13-00466-s001.zip]

Archive with 4 entries (4 files):
- SUPPLE~4.XLS
- SUPPLE~3.XLS
- SUPPLE~1.XLS
- SUPPLE~2.XLS
