# Supplementary material for: Impact of Maternal Food Restriction on Heart Proteome in Appropriately Grown and Growth-Restricted Wistar—Rat Offspring
Source: Nutrients. 2021 Jan 30;13(2):466. doi: 10.3390/nu13020466 (PMC7912475; doi:10.3390/nu13020466)
Supplement: Supplementary file 1 [file nutrients-13-00466-s001.zip › SUPPLE~4.XLS]

## Sheet: heart_quant prot (log2ratio)
Supplementary Table 1. All quantified proteins (peptide level FDR < 0.05)
Accession	Description	Σ# Unique Peptides	Σ# PSMs	FGR1/C1	FGR1/C2	FGR1/C3	FGR2/C1	FGR2/C2	FGR2/C3	FGR3/C1	FGR3/C2	FGR3/C3	FGR4/C1	FGR4/C2	FGR4/C3	non-FGR1/C1	non-FGR1/C2	non-FGR1/C3	non-FGR2/C1	non-FGR2/C2	non-FGR2/C3	non-FGR3/C1	non-FGR3/C2	non-FGR3/C3	non-FGR4/C1	non-FGR4/C2	non-FGR4/C3	Mean [FGR vs. control]	SD [FGR vs. control]	T-Test [FGR vs. control]	Mean [non-FGR vs. control]	SD [non-FGR vs. control]	T-Test [non-FGR vs. control]
Q6AYE2	Endophilin-B1 OS=Rattus norvegicus OX=10116 GN=Sh3glb1 PE=2 SV=1 - [SHLB1_RAT]	1	39	-0.0780395	-0.0581309	0.0147467	-0.588364	-0.579551	-0.470799	-0.275391	-0.262875	-0.157808	-0.26042	-0.242142	-0.179355	-0.342264	-0.331638	-0.281522	-0.410007	-0.398141	-0.347594	-0.366905	-0.354062	-0.285548	-0.358015	-0.345779	-0.286634	-0.261511	0.195681	0.000729037	-0.342342	0.0414075	1.10401e-11
Q6AYT5	Protein-glutamate O-methyltransferase OS=Rattus norvegicus OX=10116 GN=Armt1 PE=1 SV=1 - [ARMT1_RAT]	4	13	-0.893904	-0.97007	-0.694288	-0.779767	-0.685849	-0.535415	-1.01807	-1.22352	-0.605225	-0.655018	-0.80188	-0.544513	-0.555647	-0.566261	-0.441328	-0.321986	-0.534124	-0.461852	-0.600895	-0.453299	-0.384201	-0.541525	-0.444184	-0.363315	-0.78396	0.208986	5.11007e-08	-0.472385	0.0881009	1.17995e-09
Q6P7Q2	Glypican-1 OS=Rattus norvegicus OX=10116 GN=Gpc1 PE=2 SV=1 - [Q6P7Q2_RAT]	17	42	0.40469	0.324755	0.564359	1.3615	1.24371	1.48262	0.759201	0.730838	1.01948	0.991761	0.837178	1.0916	0.49448	0.466179	0.581715	0.582888	0.496272	0.732483	0.624214	0.583449	0.71062	0.37843	0.454093	0.652899	0.900974	0.365716	3.51508e-06	0.563143	0.107854	1.56682e-09
P85834	Elongation factor Tu, mitochondrial OS=Rattus norvegicus OX=10116 GN=Tufm PE=1 SV=1 - [EFTU_RAT]	27	301	0.524751	0.465145	0.625165	0.479692	0.457456	0.635451	0.62825	0.559097	0.789731	0.371109	0.478613	0.48177	0.17638	0.246247	0.310554	0.212085	0.280881	0.279318	0.230023	0.238753	0.293238	0.28041	0.357499	0.346433	0.541352	0.112343	3.68029e-09	0.270985	0.0532935	2.07844e-09
A0A0G2JZH8	Dihydrolipoamide acetyltransferase component of pyruvate dehydrogenase complex OS=Rattus norvegicus OX=10116 GN=Pdhx PE=1 SV=1 - [A0A0G2JZH8_RAT]	16	80	0.45276	0.477767	0.328574	0.600267	0.629054	0.618774	0.716456	0.71188	0.787332	0.500201	0.363488	0.504891	0.291391	0.343884	0.386665	0.307338	0.338013	0.276668	0.408901	0.443666	0.417169	0.37006	0.499021	0.515547	0.55762	0.143354	3.50423e-08	0.383194	0.0772872	2.71891e-09
B0BN82	Brix domain containing 1 OS=Rattus norvegicus OX=10116 GN=Rpf2 PE=1 SV=1 - [B0BN82_RAT]	5	9	0.185384	0.100935	0.266217	0.391649	0.677888	0.404215	0.604354	0.512513	0.571494	0.50834	0.508972	0.542049	0.463471	0.455048	0.530615	0.278683	0.380069	0.483152	0.38209	0.425395	0.411625	0.514527	0.59057	0.326793	0.439501	0.175707	3.03393e-06	0.436836	0.0882964	2.78186e-09
Q5EBC0	Inter alpha-trypsin inhibitor, heavy chain 4 OS=Rattus norvegicus OX=10116 GN=Itih4 PE=1 SV=1 - [Q5EBC0_RAT]	15	32	-1.27699	-1.1385	-0.954414	-1.28106	-0.911518	-1.06175	-0.740758	-0.448334	-0.438964	-1.15955	-0.889214	-0.823041	-0.706276	-0.596474	-0.637559	-0.626618	-0.481088	-0.546648	-0.937063	-0.677228	-0.549607	-0.919257	-0.68085	-0.561492	-0.927008	0.282849	2.05157e-07	-0.660013	0.141181	5.07459e-09
A0A0G2KAY8	Selenoprotein F OS=Rattus norvegicus OX=10116 GN=Selenof PE=1 SV=1 - [A0A0G2KAY8_RAT]	2	13	0.240469	0.37506	0.393739	0.748778	0.781438	0.803726	0.250692	0.571058	0.531332	0.213082	0.546424	0.394525	0.412487	0.455349	0.299574	0.400134	0.59353	0.404552	0.336006	0.425814	0.318688	0.30916	0.531712	0.442084	0.487527	0.210956	6.48831e-06	0.410757	0.0895112	6.17716e-09
D4ABU0	Mediator of RNA polymerase II transcription subunit 17 OS=Rattus norvegicus OX=10116 GN=Med17 PE=1 SV=2 - [D4ABU0_RAT]	3	3	-0.672055	-0.661109	-0.666127	-0.644933	-0.645083	-0.614226	-0.277457	-0.536428	-0.372445	0.00360756	0.0129222	-0.0021859	-0.493162	-0.491499	-0.519277	-0.38876	-0.385857	-0.413205	-0.422085	-0.68073	-0.553299	-0.662296	-0.659022	-0.677773	-0.42296	0.28583	0.000330346	-0.528914	0.116073	6.65378e-09
B0BN53	HAUS augmin-like complex, subunit 7 OS=Rattus norvegicus OX=10116 GN=Haus7 PE=1 SV=1 - [B0BN53_RAT]	6	9	-0.0236952	-0.0826072	0.0428275	1.0089	0.856552	0.801982	1.01602	0.862339	0.804083	0.776298	0.694346	0.799888	0.544807	0.386486	0.379336	0.667524	0.632477	0.593133	0.536859	0.449472	0.395701	0.390124	0.448025	0.377313	0.629744	0.403627	0.000215108	0.483438	0.106628	7.01745e-09
Q5BK33	p55 protein OS=Rattus norvegicus OX=10116 GN=LOC652956 PE=2 SV=1 - [Q5BK33_RAT]	6	10	-0.933545	-1.15075	-0.848639	-0.668782	-0.8499	-0.683481	-1.57752	-1.742	-1.47908	-0.528155	-0.746991	-0.690382	-0.76343	-0.895553	-0.721833	-0.564132	-0.861187	-0.630043	-0.461991	-0.841058	-0.541829	-0.457121	-0.712214	-0.796349	-0.991602	0.402012	3.47379e-06	-0.687228	0.153772	8.16844e-09
G3V7L1	Utrophin OS=Rattus norvegicus OX=10116 GN=Utrn PE=1 SV=3 - [G3V7L1_RAT]	107	263	0.584279	0.583272	0.594538	0.0113001	0.0266851	0.0395772	0.600927	0.679074	0.634582	0.412396	0.44399	0.406309	0.185723	0.207537	0.203252	0.193948	0.22938	0.173177	0.253037	0.24121	0.218992	0.096756	0.128025	0.156432	0.418077	0.251764	0.000127909	0.190622	0.0461666	1.8782e-08
Q5RK03	CDKN2AIP N-terminal-like protein OS=Rattus norvegicus OX=10116 GN=Cdkn2aipnl PE=3 SV=1 - [C2AIL_RAT]	2	3	0.0354315	0.0786538	0.0123227	0.569402	0.601528	0.571072	0.426043	0.461873	0.427731	0.50712	0.548711	0.472289	0.27649	0.31043	0.221337	0.209804	0.244983	0.156321	0.182283	0.21844	0.147745	0.295438	0.330987	0.250923	0.392681	0.219191	6.65999e-05	0.237098	0.0589731	2.48242e-08
Q63041	Alpha-1-macroglobulin OS=Rattus norvegicus OX=10116 GN=A1m PE=1 SV=1 - [A1M_RAT]	33	98	-0.770813	-0.548403	-0.55675	-0.861379	-0.555976	-0.650639	-0.559168	-0.359646	-0.240096	-1.46887	-1.18578	-1.19091	-0.570369	-0.351534	-0.363904	-0.786044	-0.526037	-0.562444	-0.736044	-0.40556	-0.634397	-0.744711	-0.584745	-0.578215	-0.745702	0.367793	2.20119e-05	-0.570334	0.144107	2.92561e-08
Q64240	Protein AMBP OS=Rattus norvegicus OX=10116 GN=Ambp PE=1 SV=1 - [AMBP_RAT]	11	24	0.258739	0.121138	0.396086	0.892461	0.65203	0.959614	0.409716	0.401954	0.374075	-0.121385	0.061224	0.247541	0.594096	0.529595	0.525885	0.498863	0.42067	0.454764	0.46606	0.18717	0.325409	0.370074	0.356048	0.440586	0.387766	0.31991	0.00148842	0.430768	0.109484	3.11058e-08
Q66H94	Peptidyl-prolyl cis-trans isomerase FKBP9 OS=Rattus norvegicus OX=10116 GN=Fkbp9 PE=2 SV=1 - [FKBP9_RAT]	17	77	0.549102	0.5741	0.598982	0.839278	0.781362	0.947853	0.954495	0.908552	1.0476	0.335901	0.353443	0.311856	0.193342	0.161376	0.353046	0.36637	0.43304	0.434046	0.407771	0.432028	0.407169	0.343642	0.438962	0.422332	0.683543	0.26379	2.15087e-06	0.366094	0.0942774	3.56743e-08
Q5RK19	Vacuolar-sorting protein SNF8 OS=Rattus norvegicus OX=10116 GN=Snf8 PE=1 SV=1 - [SNF8_RAT]	3	5	-0.28859	-0.267078	-0.123826	-0.385831	-0.31136	-0.273498	-0.301992	-0.231294	-0.083834	-0.14902	-0.12914	0.00293932	-0.300874	-0.22459	-0.245363	-0.420711	-0.343188	-0.36353	-0.410523	-0.346714	-0.334398	-0.286443	-0.272604	-0.143085	-0.211877	0.113808	4.74765e-05	-0.307669	0.0795309	3.71036e-08
A0A0G2K347	Cilia and flagella-associated protein 99 OS=Rattus norvegicus OX=10116 GN=Cfap99 PE=4 SV=1 - [A0A0G2K347_RAT]	2	2	1.37984	1.97465	1.60526	2.54844	3.13216	2.79864	2.23432	2.82175	2.48454	1.43402	2.02721	1.64772	0.837541	1.42307	1.03092	0.899155	1.48593	1.0942	1.40939	1.99714	1.62338	1.16774	1.75488	1.37175	2.17405	0.588379	5.97708e-08	1.34126	0.350414	4.14441e-08
A0A0G2JX27	Similar to leishmanolysin-like (metallopeptidase M8 family) OS=Rattus norvegicus OX=10116 GN=RGD1560492 PE=4 SV=1 - [A0A0G2JX27_RAT]	1	1	1.26373	1.32215	0.782551	1.84426	1.89158	1.38786	2.17033	2.22135	1.71394	1.31671	1.37349	0.823804	1.11866	1.1678	0.60544	1.29028	1.34065	0.778721	1.31357	1.36492	0.820958	1.52741	1.57816	1.02483	1.50931	0.467865	2.41041e-07	1.16095	0.303453	4.16512e-08
A0A0H2UHI5	Serine protease inhibitor A3N OS=Rattus norvegicus OX=10116 GN=Serpina3n PE=1 SV=1 - [A0A0H2UHI5_RAT]	9	25	-1.48942	-1.04796	-0.615121	-1.20484	-0.616817	-0.541779	-0.488504	0.128244	0.340459	-2.90469	-2.2968	-2.12178	-1.70295	-1.19474	-0.980373	-1.51969	-0.995152	-0.724699	-1.70329	-1.26889	-1.01985	-1.69317	-1.26732	-0.988852	-1.07158	0.982879	0.00306434	-1.25491	0.332748	4.83402e-08
G3V8F7	Golgi associated, gamma adaptin ear containing, ARF binding protein 2, isoform CRA_a OS=Rattus norvegicus OX=10116 GN=Gga2 PE=1 SV=1 - [G3V8F7_RAT]	1	3	-1.09229	-0.974009	-0.796999	-0.726764	-0.619575	-0.40669	-1.39746	-1.28657	-1.07737	-0.780628	-0.663974	-0.497056	-0.519089	-0.410086	-0.255838	-0.561399	-0.451157	-0.296478	-0.558977	-0.447759	-0.275112	-0.586229	-0.475617	-0.31234	-0.85995	0.308443	1.04553e-06	-0.429173	0.118886	7.60473e-08
D4A0Q1	Lin-28 homolog B OS=Rattus norvegicus OX=10116 GN=Lin28b PE=4 SV=3 - [D4A0Q1_RAT]	1	1	-1.31505	-1.03769	-1.63863	-1.54711	-1.28083	-1.8459	-0.949716	-0.679739	-1.2485	-2.60096	-2.32522	-2.93626	-0.805786	-0.5377	-1.16141	-1.15028	-0.880952	-1.50423	-1.10212	-0.831818	-1.43713	-1.15921	-0.889518	-1.5042	-1.61713	0.691983	5.8345e-06	-1.08036	0.303399	8.75971e-08
P08649	Complement C4 OS=Rattus norvegicus OX=10116 GN=C4 PE=1 SV=3 - [CO4_RAT]	17	34	-1.60115	-1.53384	-1.45765	-1.15451	-1.06901	-0.526991	-1.81476	-1.74377	-1.16507	-1.87637	-1.80294	-1.18594	-1.09342	-1.01885	-0.5988	-1.07346	-0.819746	-0.478587	-1.40469	-1.32201	-1.24132	-1.3205	-1.29061	-0.879768	-1.411	0.401442	1.00168e-07	-1.04515	0.298888	1.05618e-07
D4A1Y5	Methylenetetrahydrofolate dehydrogenase (NADP+-dependent) 2, methenyltetrahydrofolate cyclohydrolase OS=Rattus norvegicus OX=10116 GN=Mthfd2 PE=3 SV=1 - [D4A1Y5_RAT]	1	1	0.472684	0.673985	0.512152	0.496813	0.687018	0.56106	0.191561	0.38547	0.255825	0.763591	0.963261	0.791337	0.853057	1.04508	0.860481	0.463974	0.657232	0.473068	0.977998	1.17223	1.00604	0.577214	0.770842	0.595276	0.562897	0.225479	3.09188e-06	0.787707	0.235486	1.6652e-07
D4A830	Pyrophosphatase (inorganic) 2 OS=Rattus norvegicus OX=10116 GN=Ppa2 PE=1 SV=2 - [D4A830_RAT]	13	52	0.349493	0.519965	0.37066	0.164864	0.350678	0.141697	0.401345	0.487797	0.438548	0.299313	0.658006	0.438484	0.272176	0.366994	0.268618	0.390236	0.545265	0.303887	0.353289	0.646326	0.470798	0.283229	0.449331	0.349114	0.385071	0.143639	1.54077e-06	0.391605	0.117089	1.66784e-07
Q80W92	Protein VAC14 homolog OS=Rattus norvegicus OX=10116 GN=Vac14 PE=1 SV=1 - [VAC14_RAT]	6	10	-0.641835	-0.470688	-0.439611	-0.126672	0.0578059	0.0282813	-0.807388	-0.632829	-0.7815	-0.353146	-0.320543	-0.273959	-0.547712	-0.414023	-0.413498	-0.360409	-0.186499	-0.432243	-0.437725	-0.239422	-0.400217	-0.378971	-0.405318	-0.178889	-0.39684	0.289633	0.000603247	-0.366244	0.110076	1.75872e-07
A0A0G2JUP9	Similar to Serum amyloid A-3 protein precursor OS=Rattus norvegicus OX=10116 GN=LOC691143 PE=1 SV=1 - [A0A0G2JUP9_RAT]	3	4	0.845921	0.600375	0.571952	1.56147	1.30483	1.31228	1.02288	0.769944	0.77371	0.932014	0.684837	0.646323	0.966253	0.711424	0.660241	1.13043	0.876844	0.826091				1.02742	0.774199	0.732043	0.918878	0.320097	7.81836e-07	0.856105	0.157901	2.05367e-07
P02651	Apolipoprotein A-IV OS=Rattus norvegicus OX=10116 GN=Apoa4 PE=1 SV=2 - [APOA4_RAT]	24	154	-0.913397	-0.264594	-0.991199	-0.962093	-0.3389	-1.03141	-0.779624	-0.0748926	-0.871827	-1.79878	-1.0601	-1.89221	-1.20122	-0.593425	-1.31604	-1.35309	-0.764253	-1.52536	-1.4918	-0.768864	-1.60617	-1.63141	-1.06713	-1.77697	-0.914919	0.544355	0.00011547	-1.25798	0.385286	2.1321e-07
Q6IRS6	Fetub protein OS=Rattus norvegicus OX=10116 GN=Fetub PE=1 SV=1 - [Q6IRS6_RAT]	6	16	-0.670828	-0.626977	-0.696209	-0.840255	-1.03692	-0.859362	-0.366139	-0.617738	-0.429	-1.46437	-1.37405	-1.52265	-0.491454	-0.39439	-0.795386	-0.580014	-0.464551	-0.679592	-1.00695	-0.472667	-1.00828	-0.71011	-0.903348	-0.775401	-0.875375	0.39344	9.2929e-06	-0.690179	0.213872	2.40204e-07
A0A0G2K6P2	Coiled-coil alpha-helical rod protein 1 OS=Rattus norvegicus OX=10116 GN=Cchcr1 PE=4 SV=1 - [A0A0G2K6P2_RAT]	2	6	0.539234	0.167803	0.767622	0.820493	0.768049	0.813117	1.23563	1.18689	1.22827	0.889153	0.51609	1.10582	0.859472	0.478758	1.05582	0.70826	0.328785	0.906274	0.744505	0.366007	0.961464	0.812678	0.763657	0.759117	0.836513	0.324636	2.27186e-06	0.728733	0.22836	2.69154e-07
D3ZAT9	Failed axon connections homolog OS=Rattus norvegicus OX=10116 GN=Faxc PE=3 SV=1 - [FAXC_RAT]	2	146	1.87917	2.11461	1.50766	2.70042	2.92476	2.21817	2.57619	2.80423	2.18177	1.92621	2.16001	1.64245	1.3288	1.55495	0.644449	1.49542	1.72281	0.95327	2.04871	2.27708	1.70839	1.88581	2.11357	1.11344	2.21964	0.452801	3.06809e-09	1.57056	0.493249	2.75264e-07
Q6AYU1	Mortality factor 4-like protein 1 OS=Rattus norvegicus OX=10116 GN=Morf4l1 PE=2 SV=1 - [MO4L1_RAT]	5	9	-0.50193	-0.718749	-0.646736	-0.413792	-0.796944	-0.396675	-0.458368	-0.617261	-0.510967	-0.112225	-0.22852	-0.242278	-0.188012	-0.370516	-0.241361	-0.349523	-0.599081	-0.417078	-0.422328	-0.603858	-0.386851	-0.359526	-0.582586	-0.425403	-0.47037	0.206976	7.60814e-06	-0.412177	0.131259	3.16934e-07
P12001	60S ribosomal protein L18 OS=Rattus norvegicus OX=10116 GN=Rpl18 PE=1 SV=2 - [RL18_RAT]	6	39	-0.71468	-0.567311	-0.499	-1.3565	-1.28914	-1.03443	-1.44263	-1.50618	-1.25515	-0.761136	-0.852035	-0.433634	-0.486516	-0.62606	-0.385799	-0.337245	-0.437373	-0.232161	-0.383602	-0.394784	-0.224817	-0.542627	-0.605436	-0.31035	-0.975986	0.386305	2.75315e-06	-0.413898	0.131959	3.20665e-07
P62994	Growth factor receptor-bound protein 2 OS=Rattus norvegicus OX=10116 GN=Grb2 PE=1 SV=1 - [GRB2_RAT]	11	37	0.334376	0.177115	0.289133	1.17358	1.03064	1.22987	0.583025	0.45852	0.63001	0.424454	0.292318	0.477539	0.25865	0.256664	0.296763	0.533332	0.344716	0.433812	0.481943	0.329119	0.328186	0.272476	0.177095	0.228752	0.591714	0.359047	0.000136389	0.328459	0.106136	3.67375e-07
D4A8L3	Sphingomyelin phosphodiesterase 3 OS=Rattus norvegicus OX=10116 GN=Smpd3 PE=1 SV=2 - [D4A8L3_RAT]	1	1	-0.0885675	0.176887	0.209747	1.63234	1.8867	1.95544	0.834596	1.09266	1.15771	1.14034	1.40417	1.42694	0.395476	0.651648	0.661747	0.285458	0.54287	0.5534	0.72066	0.979049	1.00755	0.51998	0.777762	0.796889	1.06908	0.671147	0.000181255	0.657707	0.216127	4.35288e-07
Q9R1T1	Barrier-to-autointegration factor OS=Rattus norvegicus OX=10116 GN=Banf1 PE=1 SV=1 - [BAF_RAT]	4	166	0.807332	0.82538	0.497426	1.08342	1.31625	0.991521	1.26999	1.20442	0.957642	0.843868	0.991005	0.56703	0.443894	0.496218	0.294251	0.537059	0.550312	0.222361	0.70257	0.846775	0.504702	0.46431	0.726473	0.571158	0.946274	0.256018	5.95801e-08	0.530007	0.174412	4.41589e-07
Q01984	Histamine N-methyltransferase OS=Rattus norvegicus OX=10116 GN=Hnmt PE=1 SV=3 - [HNMT_RAT]	1	1	0.58817	0.838742	0.574411	1.06746	1.30693	1.07848	0.980017	1.2232	0.991056	0.565085	0.814027	0.539605	0.308919	0.550209	0.263117	0.434941	0.677471	0.39081	0.417404	0.660911	0.392217	0.311061	0.55396	0.275897	0.880598	0.2691	2.0839e-07	0.43641	0.143792	4.47202e-07
G3V829	Far upstream element-binding protein 3 OS=Rattus norvegicus OX=10116 GN=Fubp3 PE=1 SV=1 - [G3V829_RAT]	21	79	0.188134	0.150212	0.189758	0.240756	0.190293	0.239626	0.331407	0.349006	0.412336	0.490636	0.48354	0.494436	0.232018	0.188852	0.135136	0.174431	0.183267	0.215788	0.171856	0.209986	0.0781158	0.23757	0.353707	0.209921	0.313345	0.130732	4.57964e-06	0.199221	0.0656547	4.48157e-07
H6X338	Pentaxin OS=Rattus norvegicus OX=10116 GN=sap PE=3 SV=1 - [H6X338_RAT]	7	14	-1.80227	-1.62635	-2.19842	-1.38201	-1.06573	-1.30095	-0.776603	-0.583289	-1.38449	-2.51844	-2.11607	-2.92547	-0.793283	-0.655405	-0.925155	-0.882155	-0.614167	-0.96344	-1.21545	-1.19713	-1.7868	-1.15001	-0.990382	-1.58866	-1.64001	0.702448	5.88838e-06	-1.0635	0.35113	4.56539e-07
M0R9E4	Coiled-coil domain-containing protein 57 OS=Rattus norvegicus OX=10116 GN=Ccdc57 PE=4 SV=2 - [M0R9E4_RAT]	2	6	0.67496	0.910054	0.740676	0.765569	0.989567	0.856064	0.350006	0.577708	0.440519	0.828704	1.06217	0.882698	0.305741	0.531552	0.339413	0.476373	0.703425	0.511716	0.768658	0.996685	0.822944	0.578014	0.805435	0.622324	0.756558	0.214564	9.69382e-08	0.621857	0.205806	4.67654e-07
M0R914	Armadillo repeat-containing 3 OS=Rattus norvegicus OX=10116 GN=Armc3 PE=4 SV=2 - [M0R914_RAT]	1	1	1.03562	1.2165	0.731277				1.96637	2.13985	1.68682	1.46989	1.64913	1.15382	1.21218	1.38377	0.875786	1.36333	1.53616	1.02861	0.753389	0.927195	0.437612	0.881451	1.05465	0.555697	1.44992	0.456779	1.22143e-05	1.00082	0.333691	5.03931e-07
Q5I0K8	28S ribosomal protein S7, mitochondrial OS=Rattus norvegicus OX=10116 GN=Mrps7 PE=2 SV=2 - [RT07_RAT]	7	17	0.107839	0.0788228	0.0627045	0.150936	-0.0519017	0.226498	-0.000335661	-0.12569	0.0785042	-0.344282	-0.295363	-0.260548	-0.298893	-0.548081	-0.231908	-0.227635	-0.406247	-0.280926	-0.262817	-0.320174	-0.146354	-0.347583	-0.411598	-0.281851	-0.0310679	0.186495	0.575505	-0.313672	0.104999	5.24372e-07
M0R5U3	Uncharacterized protein OS=Rattus norvegicus OX=10116 PE=4 SV=2 - [M0R5U3_RAT]	1	2	0.287057	0.353992	0.652141	-0.711844	-0.656005	-0.321981	-0.596431	-0.536889	-0.206551	-0.203178	-0.137874	0.150184	0.48132	0.538972	0.81436	0.469285	0.528176	0.803995	0.301015	0.360883	0.654669	0.321486	0.380748	0.665164	-0.160615	0.440419	0.232596	0.526673	0.176466	5.29398e-07
D4A0X5	MAP7 domain-containing 3 OS=Rattus norvegicus OX=10116 GN=Map7d3 PE=1 SV=3 - [D4A0X5_RAT]	2	3	1.10226	1.28534	0.433976	2.77601	2.948	2.13251	2.26189	2.43758	1.6184	1.20966	1.3911	0.52965	1.20045	1.37425	0.500121	1.37251	1.54755	0.673852	1.51012	1.68613	0.830404	1.39787	1.57327	0.708179	1.6772	0.831217	2.30023e-05	1.19789	0.408655	6.34258e-07
P14604	Enoyl-CoA hydratase, mitochondrial OS=Rattus norvegicus OX=10116 GN=Echs1 PE=1 SV=1 - [ECHM_RAT]	16	143	0.472048	0.706479	0.528589	0.372041	0.560626	0.393289	0.477341	0.671519	0.482723	0.573243	0.782987	0.600357	0.224684	0.560582	0.210936	0.333825	0.470653	0.249504	0.318297	0.508034	0.343097	0.48772	0.63257	0.498765	0.55177	0.124044	8.58329e-09	0.403222	0.140546	7.8636e-07
Q0D2L4	INO80 complex subunit B OS=Rattus norvegicus OX=10116 GN=Ino80b PE=1 SV=1 - [Q0D2L4_RAT]	1	1	1.61236	2.19603	1.91299	2.03814	2.61072	2.36355	1.72233	2.29861	2.04775	1.33494	1.91698	1.62384	0.512879	1.08727	0.781464	0.685241	1.26087	0.955497	1.31833	1.89494	1.60753	1.07639	1.65239	1.35561	1.97319	0.363505	1.03457e-09	1.18237	0.414721	8.37228e-07
A0A0G2K8S1	Solute carrier family 12 member 7 OS=Rattus norvegicus OX=10116 GN=Slc12a7 PE=1 SV=1 - [A0A0G2K8S1_RAT]	1	52	-0.494256	-0.347804	-0.532081										-1.16777	-1.0306	-1.23764	-0.791546	-0.653136	-0.859744	-1.04017	-0.900785	-1.08943	-0.462557	-0.323777	-0.521788	-0.458047	0.0973287	0.0147187	-0.839911	0.29476	8.41693e-07
D3ZFH5	Inter-alpha-trypsin inhibitor heavy chain 2 OS=Rattus norvegicus OX=10116 GN=Itih2 PE=1 SV=3 - [D3ZFH5_RAT]	12	32	-0.652846	-0.396094	-0.583381	-0.529111	-0.542147	-0.505274	-0.455794	-0.325975	-0.274034	-0.46511	-0.307097	-0.428927	-0.179164	-0.25439	-0.23703	-0.232465	-0.0693643	-0.240993	-0.445568	-0.299417	-0.269385	-0.343091	-0.221552	-0.279964	-0.455483	0.115507	3.03896e-08	-0.256032	0.0900627	8.61551e-07
F1LTF8	Laminin subunit alpha 4 OS=Rattus norvegicus OX=10116 GN=Lama4 PE=1 SV=3 - [F1LTF8_RAT]	64	341	0.72362	0.765828	0.668417	0.31055	0.357451	0.271346	0.782807	1.00327	0.695629	0.300271	0.399276	0.301995	0.129293	0.154079	0.196212	0.123342	0.19698	0.130354	0.256616	0.367139	0.300814	0.246161	0.261817	0.20336	0.548372	0.250496	1.08208e-05	0.213847	0.0755737	9.02326e-07
Q29RW1	Myosin-4 OS=Rattus norvegicus OX=10116 GN=Myh4 PE=1 SV=1 - [MYH4_RAT]	2	4188	0.524458	0.816415	0.61852	0.241586	0.297968	0.172907	0.892401	1.14613	0.724388	0.865051	1.07918	0.667749	0.453493	0.688148	0.511516	0.496751	0.733705	0.378664	0.603791	0.881001	0.474403	0.321898	0.578517	0.199811	0.670563	0.316072	1.44959e-05	0.526808	0.186599	9.23009e-07
D4ACD5	Pleckstrin 2 OS=Rattus norvegicus OX=10116 GN=Plek2 PE=4 SV=1 - [D4ACD5_RAT]	1	1	0.77126	1.09044	1.18224	2.26721	2.5753	2.70297	1.58523	1.89702	2.02101	0.982222	1.29977	1.38148	0.300593	0.610488	0.679528	0.569051	0.880186	0.949657	0.948259	1.26037	1.34781	0.838706	1.15021	1.22828	1.64635	0.63913	2.27924e-06	0.896928	0.317783	9.25481e-07
D3ZGR6	Coiled-coil domain-containing 138 OS=Rattus norvegicus OX=10116 GN=Ccdc138 PE=1 SV=1 - [D3ZGR6_RAT]	1	1	1.70224	2.36962	1.83991	1.7052	2.36149	1.86765	2.02162	2.68161	2.18409	1.40954	2.07529	1.53549	0.511875	1.16998	0.617505	1.1275	1.78684	1.2348	1.41382	2.07414	1.54007	0.96287	1.62258	1.07914	1.97948	0.375378	1.40967e-09	1.26176	0.456638	1.14276e-06
Q0D2L2	Mitochondrial ribosomal protein S22 OS=Rattus norvegicus OX=10116 GN=Mrps22 PE=1 SV=1 - [Q0D2L2_RAT]	13	49	0.21672	0.284814	0.330737	0.289519	0.377758	0.410265	0.351568	0.298194	0.496823	0.387436	0.406734	0.450222	0.176709	0.122069	0.16353	0.290881	0.258733	0.361522	0.18475	0.344478	0.303937	0.155785	0.175374	0.3544	0.358399	0.0789164	6.89372e-09	0.241014	0.0873178	1.15495e-06
O88823	Protein JTB OS=Rattus norvegicus OX=10116 GN=Jtb PE=2 SV=1 - [JTB_RAT]	1	2	-0.141171	0.117432	0.112248	-0.18512	0.0623875	0.0930793	-0.983225	-0.732015	-0.705009	-0.71671	-0.459738	-0.475012	-0.661124	-0.411803	-0.439748	-0.907454	-0.656894	-0.684408	-0.496892	-0.245354	-0.254901	-0.747609	-0.496678	-0.515595	-0.334404	0.393298	0.013319	-0.543205	0.196816	1.15591e-06
M0R474	Hypothetical protein LOC689574 OS=Rattus norvegicus OX=10116 GN=LOC689574 PE=1 SV=1 - [M0R474_RAT]	2	5	0.103319	0.381164	0.216392	0.288575	0.555324	0.426427	-0.041094	0.229358	0.0967753	0.601861	0.878075	0.703212	0.603732	0.872294	0.684761	0.418738	0.68854	0.501437	0.236351	0.507129	0.337994	0.71449	0.984662	0.806156	0.369949	0.273921	0.000673179	0.613024	0.222139	1.15724e-06
F1M9P0	Adaptor-related protein complex 1-associated regulatory protein OS=Rattus norvegicus OX=10116 GN=Ap1ar PE=4 SV=3 - [F1M9P0_RAT]	2	4	0.342123	0.37524	0.575058	0.486662	0.508682	0.907277	0.742999	0.768724	0.873186	0.547303	0.578788	0.79564	0.316196	0.34003	0.541475	0.270613	0.295686	0.585441	0.43956	0.465611	0.791325	0.32676	0.352204	0.639858	0.62514	0.188465	1.8147e-07	0.447063	0.162439	1.18866e-06
Q6AYC5	Rho GTPase-activating protein 15 OS=Rattus norvegicus OX=10116 GN=Arhgap15 PE=1 SV=1 - [RHG15_RAT]	2	3	1.11705	1.49871	1.03684	2.05557	2.42614	2.00014	1.81268	2.18695	1.75727	1.47796	1.85798	1.38602	0.449405	0.82178	0.337149	1.05059	1.4242	0.940004	1.22284	1.59743	1.13119	0.996711	1.3707	0.895093	1.71778	0.424914	2.34349e-08	1.01976	0.372697	1.2594e-06
D4A7X5	Protein phosphatase 1K (PP2C domain containing) (Predicted) OS=Rattus norvegicus OX=10116 GN=Ppm1k PE=1 SV=1 - [D4A7X5_RAT]	6	7	0.16067	0.236058	0.15798	0.218319	0.316503	0.437908	-0.10948	0.0359497	-0.137229	0.161972	0.403201	0.187743	0.174449	0.359597	0.304543	0.577253	0.644597	0.48862	0.233012	0.371875	0.315223	0.462357	0.530072	0.639364	0.172466	0.177181	0.00623099	0.42508	0.155836	1.29841e-06
D3ZP99	Protein phosphatase, Mg2+/Mn2+-dependent 1N OS=Rattus norvegicus OX=10116 GN=Ppm1n PE=4 SV=2 - [D3ZP99_RAT]	1	1	0.753957	1.13156	0.672491	0.0841886	0.4507	0.027501	1.20513	1.57535	1.14846	0.661395	1.03737	0.568206	0.533335	0.90166	0.419824	0.855838	1.2254	0.743998	0.635904	1.00644	0.543008	0.471922	0.841856	0.369049	0.77636	0.46405	0.000120083	0.712353	0.261415	1.31137e-06
P20595	Guanylate cyclase soluble subunit beta-1 OS=Rattus norvegicus OX=10116 GN=Gucy1b1 PE=1 SV=2 - [GCYB1_RAT]	4	5	-0.320931	-0.334799	-0.394997	-0.453082	-0.330489	-0.429933	-0.635087	-0.685615	-0.684356	-0.0364931	-0.0234234	-0.122281	-0.389259	-0.382903	-0.587535	-0.268257	-0.266404	-0.372696	-0.153737	-0.424068	-0.239232	-0.187763	-0.50461	-0.391067	-0.370957	0.229174	0.00015859	-0.347294	0.128392	1.41058e-06
D3ZLT1	NADH dehydrogenase (Ubiquinone) 1 beta subcomplex, 7 (Predicted) OS=Rattus norvegicus OX=10116 GN=Ndufb7 PE=1 SV=1 - [D3ZLT1_RAT]	6	83	-0.187193	-0.325712	-0.208389	-0.538692	-0.585053	-0.378683	-1.16173	-1.00019	-1.11321	-0.859157	-0.943495	-0.424118	-0.230171	-0.254494	-0.109515	-0.28513	-0.295214	-0.216585	-0.191321	-0.206858	-0.217637	-0.157546	-0.227572	-0.027871	-0.643802	0.354723	5.94311e-05	-0.20166	0.0746183	1.42295e-06
B2BL03	Transmembrane protein 88 (Fragment) OS=Rattus norvegicus OX=10116 GN=Tmem88 PE=2 SV=1 - [B2BL03_RAT]	1	2	-0.112553	-0.0914935	-0.147335	-0.154061	-0.144098	-0.164064	-0.758681	-0.745014	-0.768667	8.2659e-05	0.0195109	-0.0464215	-0.236825	-0.225048	-0.303651	-0.176458	-0.163441	-0.241614	-0.469247	-0.455253	-0.515458	-0.312496	-0.29911	-0.368684	-0.2594	0.306109	0.0135562	-0.313941	0.11625	1.43331e-06
Q5EB90	Polymerase (RNA) II (DNA directed) polypeptide C, 33kDa OS=Rattus norvegicus OX=10116 GN=Polr2c PE=1 SV=1 - [Q5EB90_RAT]	7	20	0.239759	0.150902	-0.140518	0.145553	0.437695	0.0552564	0.180326	-0.0133164	0.281917	0.417331	0.489446	0.242212	0.167257	0.461213	0.149198	0.50797	0.660207	0.326931	0.433079	0.685836	0.494822	0.494952	0.616853	0.487712	0.207213	0.187114	0.00276459	0.457169	0.171046	1.58706e-06
A0A0G2JZ68	rRNA adenine N(6)-methyltransferase OS=Rattus norvegicus OX=10116 GN=Tfb1m PE=1 SV=1 - [A0A0G2JZ68_RAT]	3	5	0.397314	0.126104	0.562484	-0.296878	-0.579184	-0.106928	-1.23146	-1.51006	-1.04149	-0.754974	-1.02782	-0.601526	-0.457894	-0.738387	-0.324768	-0.644103	-0.923357	-0.509306	-0.606215	-0.884491	-0.452474	-0.383886	-0.662769	-0.240122	-0.505368	0.655752	0.0218066	-0.568981	0.213452	1.62951e-06
F6QBA3	Perilipin OS=Rattus norvegicus OX=10116 GN=Plin2 PE=1 SV=1 - [F6QBA3_RAT]	7	18	-0.623695	0.055315	-0.439316	-0.325487	0.22274	-0.0941883	-0.740041	-0.0827682	-0.474775	-1.14588	-0.468499	-0.947255	-1.38909	-0.672044	-1.19665	-1.61464	-0.949747	-1.44363	-0.976337	-0.265043	-0.781556	-1.49132	-0.780634	-1.30652	-0.421987	0.407023	0.00423277	-1.07227	0.402715	1.64783e-06
D4ABK7	Heterogeneous nuclear ribonucleoprotein H3 (2H9) (Predicted), isoform CRA_c OS=Rattus norvegicus OX=10116 GN=Hnrnph3 PE=1 SV=1 - [D4ABK7_RAT]	11	38	0.64289	0.634516	0.402491	0.450863	0.608537	0.64385	0.721304	0.951515	0.42824	0.603087	0.647308	0.337093	0.36152	0.385242	0.211201	0.40167	0.585039	0.28201	0.440719	0.616747	0.27628	0.314723	0.472833	0.143991	0.589308	0.166256	9.18376e-08	0.374331	0.141313	1.73315e-06
A0A0G2JSV2	Carbonyl reductase [NADPH] 1-like OS=Rattus norvegicus OX=10116 GN=Cbr1 PE=1 SV=1 - [A0A0G2JSV2_RAT]	1	105	-0.824759	-0.452559	-0.311512	0.0538371	0.414941	0.591864	-0.0667445	0.298063	0.471299	0.115907	0.486475	0.617432	-0.845804	-0.482886	-0.3646	-0.928921	-0.564763	-0.446047	-1.31767	-0.952532	-0.815848	-1.29064	-0.926115	-0.7988	0.116187	0.456488	0.396799	-0.811219	0.306904	1.7704e-06
Q68G44	3-hydroxy-3-methylglutaryl coenzyme A synthase OS=Rattus norvegicus OX=10116 GN=Hmgcs2 PE=1 SV=1 - [Q68G44_RAT]	4	8	-1.37362	-0.286824	-1.05262	-3.00106	-1.88875	-2.56215	-2.15066	-1.01787	-1.82735	-1.67807	-0.565649	-1.36879	-1.7188	-0.580933	-1.42984	-1.87752	-0.74538	-1.60937	-1.80683	-0.680682	-1.53618	-1.72881	-0.677003	-1.37288	-1.56445	0.789445	2.71042e-05	-1.31369	0.497031	1.77147e-06
G3V7N9	Complement C1q subcomponent subunit B OS=Rattus norvegicus OX=10116 GN=C1qb PE=1 SV=1 - [G3V7N9_RAT]	1	5	-0.51337	-0.621925	-0.206047	-0.549086	-0.668737	-0.216984	-0.983687	-1.09963	-0.651568	-0.626261	-0.736448	-0.330661	-0.898326	-1.01616	-0.623047	-0.431896	-0.548494	-0.154947	-0.768052	-0.883673	-0.472158	-0.826605	-0.942833	-0.540689	-0.600367	0.271119	9.7167e-06	-0.675574	0.255952	1.79544e-06
Q3KR94	Vitronectin OS=Rattus norvegicus OX=10116 GN=Vtn PE=1 SV=1 - [Q3KR94_RAT]	4	9	-0.45802	-0.497447	-0.229623	-0.0336604	-0.0797682	0.219517	-0.250765	-0.554853	-0.206414	-0.640101	-0.676744	-0.423425	-0.288994	-0.397792	-0.308016	-0.404945	-0.612309	-0.715231	-0.628657	-0.999352	-0.687466	-0.345649	-0.617145	-0.588479	-0.319275	0.270144	0.00177706	-0.549503	0.2082	1.7964e-06
Q5U2T4	Fin bud initiation factor homolog OS=Rattus norvegicus OX=10116 GN=Fibin PE=2 SV=1 - [FIBIN_RAT]	1	1	0.76982	0.627881	1.11044				0.644309	0.494978	1.00973	0.323303	0.179732	0.652203	0.891695	0.740473	1.20027	0.449757	0.299775	0.760006	1.0982	0.949195	1.42739	0.721365	0.571753	1.04058	0.645822	0.297501	0.000185649	0.845872	0.322262	1.89622e-06
F1LLX7	Secreted frizzled-related protein 1 OS=Rattus norvegicus OX=10116 GN=Sfrp1 PE=4 SV=1 - [F1LLX7_RAT]	1	2	0.423569	0.293267	0.305979	-0.14823	-0.289628	-0.241041	-0.694541	-0.832236	-0.787335	-0.168441	-0.300374	-0.297753	-0.38982	-0.529405	-0.539454	-0.149261	-0.287606	-0.297224	-0.256813	-0.394181	-0.385832	-0.521659	-0.659634	-0.660655	-0.228064	0.415713	0.0838887	-0.422629	0.161557	1.95989e-06
P30121	Metalloproteinase inhibitor 2 OS=Rattus norvegicus OX=10116 GN=Timp2 PE=1 SV=3 - [TIMP2_RAT]	3	4	1.07261	0.591806	0.725033	1.06697	0.686404	0.7558	0.827906	0.521568	0.524306	0.67753	0.361728	0.647148	0.932476	0.499166	0.553974	1.01438	0.47576	0.677115	0.711882	0.433651	0.361396	0.953223	0.370575	0.417102	0.704901	0.210117	1.61622e-07	0.616725	0.237513	2.10792e-06
D3ZAE6	RCG49849 OS=Rattus norvegicus OX=10116 GN=Vasn PE=1 SV=1 - [D3ZAE6_RAT]	4	7	-0.270925	-0.40002	-0.584786	-0.182798	-0.205926	-0.521292	0.220245	0.259168	-0.0688196	0.331616	0.317953	-0.0433788	0.485546	0.464231	0.300884	0.31924	0.315309	0.108212	0.371493	0.341911	0.0928865	0.458258	0.275246	0.308173	-0.095747	0.322815	0.326271	0.320116	0.124104	2.24922e-06
F1M589	Promyelocytic leukemia OS=Rattus norvegicus OX=10116 GN=Pml PE=1 SV=3 - [F1M589_RAT]	7	13	0.405827	0.123754	0.374503	0.662665	0.28232	0.599485	0.730802	0.559808	0.71547	0.620695	0.308883	0.521014	0.240083	0.0860824	0.192748	0.32619	0.0822061	0.239443	0.306063	0.219845	0.26331	0.255091	0.0990749	0.212814	0.492102	0.191639	2.35004e-06	0.210246	0.0818915	2.35436e-06
A0A0G2KAH3	T-box 20 OS=Rattus norvegicus OX=10116 GN=Tbx20 PE=4 SV=1 - [A0A0G2KAH3_RAT]	6	8	-0.853669	-0.682017	-0.815696	-0.910383	-0.695172	-0.744643	-0.612958	-0.528565	-0.749734	-0.272375	-0.0105383	-0.212893	-0.418842	-0.337528	-0.472388	-0.566655	-0.32571	-0.488179	-0.330156	-0.246625	-0.491655	-0.800336	-0.717412	-0.860286	-0.59072	0.282075	1.63471e-05	-0.504648	0.197447	2.4598e-06
D3ZHR4	Ankyrin repeat domain 35 OS=Rattus norvegicus OX=10116 GN=Ankrd35 PE=4 SV=2 - [D3ZHR4_RAT]	1	9	1.32487	1.78405	0.879556	1.69715	2.14523	1.27661	1.46299	1.91477	1.04246	0.280582	0.73813	-0.176457	1.44574	1.89564	0.968377	0.915173	1.36631	0.439482	1.0695	1.52161	0.612753	1.09813	1.54964	0.63141	1.1975	0.685166	8.25738e-05	1.12615	0.441167	2.49014e-06
Q4V8B4	Chromatin assembly factor 1 subunit B OS=Rattus norvegicus OX=10116 GN=Chaf1b PE=1 SV=1 - [Q4V8B4_RAT]	4	7	-0.296756	-0.0967525	-0.247589	0.0809128	0.26982	0.154859	0.450459	0.64307	0.524423	0.156939	0.355311	0.194384	0.299921	0.490642	0.317044	0.14107	0.33303	0.159863	0.450951	0.643888	0.488689	0.30995	0.50228	0.337711	0.182423	0.292769	0.0538473	0.37292	0.147063	2.65622e-06
A0A0H2UHG7	40S ribosomal protein S20 OS=Rattus norvegicus OX=10116 GN=Rps20 PE=3 SV=1 - [A0A0H2UHG7_RAT]	6	18	-0.748699	-1.19603	-0.795117	-0.657994	-1.12495	-0.582425	-1.11208	-1.41935	-1.02956	-0.713965	-1.01047	-0.618787	-0.253252	-0.680467	-0.274874	-0.536812	-1.04429	-0.558921	-0.667109	-0.939787	-0.635563	-0.440535	-0.655706	-0.453677	-0.917452	0.267186	1.27334e-07	-0.595083	0.234786	2.6686e-06
F1LVW7	Diaphanous-related formin 3 OS=Rattus norvegicus OX=10116 GN=Diaph3 PE=4 SV=3 - [F1LVW7_RAT]	1	1				1.65809	1.96218		1.222	1.52979					1.16086	1.46677		0.97003	1.27717		1.26837	1.57649		0.808518	1.11603		1.59302	0.306686	0.00190328	1.20553	0.250149	2.69227e-06
Q4V897	Coiled-coil domain-containing protein 90B, mitochondrial OS=Rattus norvegicus OX=10116 GN=Ccdc90b PE=2 SV=1 - [CC90B_RAT]	6	17	-0.00138903	-0.108044	0.178501	0.920475	0.984574	1.13727	0.451392	0.604072	0.622501	0.563225	0.464578	0.665006	0.123618	0.122779	0.326516	0.194597	0.192912	0.323639	0.346557	0.353278	0.418623	0.146744	0.374043	0.371845	0.54018	0.379413	0.000448292	0.274596	0.109471	2.95191e-06
A2RUW1	Toll-interacting protein OS=Rattus norvegicus OX=10116 GN=Tollip PE=1 SV=1 - [TOLIP_RAT]	6	16	-0.480502	-0.433299	-0.362801	0.0235801	-0.00415214	0.123541	-0.433991	-0.238046	-0.217141	-0.259355	-0.24673	-0.0162563	-0.227492	-0.23498	-0.273802	-0.228194	-0.211387	-0.163219	-0.482646	-0.543329	-0.329881	-0.393242	-0.347841	-0.184432	-0.212096	0.201549	0.00385172	-0.301704	0.120474	2.99906e-06
B2RYL7	Dis3 protein OS=Rattus norvegicus OX=10116 GN=Dis3 PE=2 SV=1 - [B2RYL7_RAT]	8	13	-0.593371	-0.561404	-0.419428	-0.280711	-0.548979	-0.272311	-1.01521	-1.15384	-0.90235	-0.418902	-0.392455	-0.174707	-0.369762	-0.27181	-0.261592	-0.311139	-0.33912	-0.203701	-0.379172	-0.729304	-0.261304	-0.296967	-0.454006	-0.270636	-0.561139	0.309727	6.03667e-05	-0.34571	0.138054	3.0008e-06
G3V972	Gem (Nuclear organelle) associated protein 6, isoform CRA_a OS=Rattus norvegicus OX=10116 GN=Gemin6 PE=1 SV=1 - [G3V972_RAT]	4	7	0.754955	0.845133	0.419249	1.54381	1.62289	1.23289	1.19916	1.28194	0.88825	0.958047	1.04659	0.61062	0.869113	0.950008	0.501364	0.757635	0.83977	0.391556	0.474885	0.557997	0.12775	0.880473	0.962979	0.523362	1.03363	0.360919	8.00423e-07	0.653074	0.261703	3.10351e-06
M0R915	Uncharacterized protein OS=Rattus norvegicus OX=10116 PE=4 SV=2 - [M0R915_RAT]	1	2	0.491432	0.603805	0.397265	0.421017	0.522294	0.497436	0.902852	1.00783	0.821469	0.405187	0.515929	0.369673	0.219447	0.322537	0.272965	0.299896	0.404225	0.327383	0.158961	0.262925	0.207111	0.509021	0.613721	0.280786	0.579683	0.213564	1.36319e-06	0.323248	0.129765	3.15777e-06
D4A0T0	NADH:ubiquinone oxidoreductase subunit B10 OS=Rattus norvegicus OX=10116 GN=Ndufb10 PE=1 SV=1 - [D4A0T0_RAT]	11	155	0.539594	0.48182	0.427238	0.455518	0.474019	0.51692	0.662792	0.598022	0.53441	0.371411	0.31676	0.29382	0.132661	0.233562	0.106811	0.26209	0.270202	0.0698654	0.381379	0.368447	0.27316	0.262388	0.328298	0.227427	0.472694	0.109171	1.14042e-08	0.243024	0.0979704	3.28886e-06
B2GVA4	Mitochondrial tumor suppressor 1 OS=Rattus norvegicus OX=10116 GN=Mtus1 PE=2 SV=1 - [B2GVA4_RAT]	1	40	0.213883	0.459306	0.592319	0.572759	0.807086	0.975974	0.444823	0.682854	0.848056	0.0743309	0.318123	0.441045	0.197025	0.433165	0.543417	0.229237	0.466617	0.577299	0.52201	0.760367	0.889017	0.295383	0.533134	0.652414	0.53588	0.265965	2.33076e-05	0.508257	0.205279	3.34923e-06
M0RD91	Olfactory receptor 954 OS=Rattus norvegicus OX=10116 GN=LOC100911571 PE=3 SV=1 - [M0RD91_RAT]	1	1	0.774725	1.08818	0.625996	1.43606	1.73842	1.3121	0.982174	1.28824	0.85824	0.921913	1.23374	0.761461	0.512145	0.816322	0.331371	0.698313	1.00373	0.519209	0.440942	0.747336	0.280783	0.886534	1.19232	0.716398	1.0851	0.325498	1.72411e-07	0.678784	0.274157	3.34969e-06
F1M983	Complement factor H OS=Rattus norvegicus OX=10116 GN=Cfh PE=1 SV=1 - [F1M983_RAT]	11	23	-0.490802	-0.276298	-0.676032	-1.30215	-1.03353	-1.51903	-0.64185	-0.460918	-0.750048	-0.918726	-0.863923	-1.19728	-0.493963	-0.338968	-0.660293	-0.595481	-0.345394	-0.84128	-0.696782	-0.588966	-1.02695	-0.72922	-0.407637	-1.22965	-0.844216	0.369763	7.28177e-06	-0.662882	0.269775	3.60483e-06
Q921A4	Cytoglobin OS=Rattus norvegicus OX=10116 GN=Cygb PE=1 SV=1 - [CYGB_RAT]	2	3	-0.334805	-0.354809	-0.0955257	0.61013	0.579031	0.874189	-0.539507	-0.430441	-0.0608337	-1.44556	-1.42845	-1.17862	-0.439322	-0.150103	-0.46561	-0.453071	-0.190682	-0.456465	-0.754917	-0.700743	-0.530174	-0.466689	-0.494365	-0.248815	-0.317101	0.769388	0.181142	-0.445913	0.181506	3.61092e-06
A0A0G2JSZ9	Copper chaperone for superoxide dismutase OS=Rattus norvegicus OX=10116 GN=Ccs PE=1 SV=1 - [A0A0G2JSZ9_RAT]	8	14	0.216233	0.35204	0.226338	0.136879	0.544052	0.322267	0.520562	0.543813	0.214798	0.23562	0.336798	0.498451	0.440415	0.608607	0.383114	0.334632	0.444679	0.159961	0.561976	0.236538	0.128668	0.397697	0.325458	0.280666	0.345654	0.146796	5.42888e-06	0.358534	0.146185	3.67003e-06
Q568Y6	DNA methyltransferase 1-associated protein 1 OS=Rattus norvegicus OX=10116 GN=Dmap1 PE=1 SV=1 - [Q568Y6_RAT]	7	12	-0.0581172	0.00929762	0.530306	0.299591	-0.197798	0.954407	0.622772	0.464726	0.650597	0.409681	0.199447	0.504137	0.341484	0.310074	0.29232	0.535065	0.0776266	0.324879	0.739803	0.447081	0.328354	0.52242	0.509102	0.475284	0.365754	0.33139	0.00282689	0.408624	0.166624	3.67334e-06
Q6QI72	LRRG00136 OS=Rattus norvegicus OX=10116 GN=LOC100364769 PE=2 SV=1 - [Q6QI72_RAT]	1	2	0.878386	0.815167	0.425808	1.38076	1.30644	0.952958	1.32853	1.25792	0.900748	0.662323	0.597472	0.198022	0.682454	0.609952	0.197832	0.707901	0.636639	0.224949	0.769695	0.69941	0.305687	0.969691	0.898799	0.495706	0.892044	0.379404	5.50631e-06	0.599893	0.249438	4.43314e-06
Q63ZY8	Coiled-coil-helix-coiled-coil-helix domain containing 10 OS=Rattus norvegicus OX=10116 GN=Chchd10 PE=1 SV=1 - [Q63ZY8_RAT]	1	13	0.875207	0.699598	0.773789	1.29957	1.33147	1.11742	0.950453	1.36261	0.721479	0.697392	0.642888	0.574349	0.51085	0.33951	0.465671	0.396956	0.22362	0.156226	0.755542	0.618078	0.483664	0.337016	0.714583	0.321753	0.920519	0.28705	2.56078e-07	0.443622	0.185372	4.64803e-06
Q06645	ATP synthase F(0) complex subunit C1, mitochondrial OS=Rattus norvegicus OX=10116 GN=Atp5mc1 PE=1 SV=1 - [AT5G1_RAT]	1	33	-0.285545	-0.42995	-0.0333986	-0.77927	-0.859476	-0.515325	-0.917297	-0.842075	-0.627132	-0.547279	-0.517602	-0.30869	-0.877731	-0.94291	-0.722174	-0.886271	-0.762292	-0.742647	-0.523919	-0.588122	-0.298704	-0.311771	-0.353846	-0.241774	-0.555253	0.267291	1.76132e-05	-0.604347	0.253478	4.81777e-06
Q6AYA2	Vaccinia-related kinase 1 OS=Rattus norvegicus OX=10116 GN=Vrk1 PE=1 SV=1 - [Q6AYA2_RAT]	4	8	-0.724731	-0.875838	-0.371034	-0.632343	-0.522177	-0.334835	-1.02375	-1.1511	-1.04559	-0.660008	-0.70939	-0.428836	-0.509869	-0.591276	-0.387012	-0.258382	-0.417532	-0.169735	-0.518003	-0.39355	-0.2681	-0.665347	-0.878533	-0.49197	-0.706636	0.271648	2.07093e-06	-0.462442	0.194153	4.86395e-06
D3ZZ37	Mitochondrial assembly of ribosomal large subunit 1 OS=Rattus norvegicus OX=10116 GN=Malsu1 PE=3 SV=1 - [D3ZZ37_RAT]	3	4	0.327924	0.398885	0.461242	0.962523	0.79288	1.12062	1.07543	0.86745	1.23354	0.536574	0.605647	0.658169	0.24695	0.271761	0.0502251	0.384751	0.471543	0.189697	0.446478	0.534246	0.270368	0.448404	0.391746	0.262318	0.753407	0.301114	3.02524e-06	0.330707	0.138999	4.91584e-06
D4A7V2	Mediator of RNA polymerase II transcription subunit 7 OS=Rattus norvegicus OX=10116 GN=Med7 PE=1 SV=1 - [D4A7V2_RAT]	2	4	0.221588	-0.0393799	0.175708	0.612887	0.340823	0.591786	0.79043	0.52207	0.769347	0.351935	0.0893353	0.294332	0.36837	0.0845133	0.443009	0.482838	0.20022	0.559147	0.477446	0.209412	0.420137	0.445086	0.176445	0.377799	0.393405	0.265264	0.000324498	0.353702	0.148933	5.00189e-06
F1M3Q1	Interferon-induced transmembrane protein 1 OS=Rattus norvegicus OX=10116 GN=Ifitm1 PE=4 SV=2 - [F1M3Q1_RAT]	1	3	-0.11292	-0.0607354	0.292244	-1.03445	-0.993361	-0.604506	-0.678069	-0.633278	-0.248109	-0.224517	-0.173964	0.168925	-0.552645	-0.509743	-0.179525	-0.574361	-0.53022	-0.199571	-0.584778	-0.53966	-0.191044	-0.791762	-0.74725	-0.408004	-0.358562	0.427776	0.0143521	-0.484047	0.204084	5.06487e-06
A0A0G2JSG6	Adenylate kinase 2, mitochondrial OS=Rattus norvegicus OX=10116 GN=Ak2 PE=1 SV=1 - [A0A0G2JSG6_RAT]	14	84	0.245756	0.217214	0.365278	0.568546	0.640916	0.671395	0.330903	0.394069	0.47145	0.38288	0.352515	0.463942	0.158012	0.198385	0.266229	0.350293	0.312526	0.319169	0.106235	0.0319338	0.23077	0.261887	0.276316	0.370271	0.425405	0.143754	5.76661e-07	0.240169	0.101297	5.08265e-06
G3V6R4	Leucine-rich repeat-containing 1 OS=Rattus norvegicus OX=10116 GN=Lrrc1 PE=4 SV=1 - [G3V6R4_RAT]	2	8	-0.0935426	-0.246205	-0.123513	-0.572604	-0.736362	-0.577794	-0.800802	-0.960857	-0.805975	-0.240061	-0.394355	-0.281753	-0.564139	-0.726084	-0.626153	-0.608484	-0.769189	-0.668828	-0.11338	-0.273108	-0.154779	-0.513338	-0.673673	-0.564714	-0.486152	0.295282	0.000137519	-0.521322	0.220141	5.14056e-06
Q71SA3	Thrombospondin 1 OS=Rattus norvegicus OX=10116 GN=Thbs1 PE=2 SV=1 - [Q71SA3_RAT]	22	41	-0.374959	-0.452532	-0.226885	-0.808631	-0.917184	-0.753135	-0.824794	-1.16949	-0.677002	-0.458196	-0.671621	-0.370699	-0.255845	-0.544565	-0.107121	-0.75736	-0.970146	-0.51372	-0.761733	-0.954221	-0.554546	-0.695677	-0.927352	-0.561262	-0.642094	0.27245	5.38328e-06	-0.633629	0.26826	5.26984e-06
B2RYT0	Mitochondrial ribosomal protein S21 OS=Rattus norvegicus OX=10116 GN=Mrps21 PE=2 SV=1 - [B2RYT0_RAT]	1	12	-0.288625	-0.190137	-0.126564	-0.731252	-0.69758	-0.54299	-0.396857	-0.352962	-0.321533	-0.632635	-0.582978	-0.593829	-0.809307	-0.804027	-0.254283	-0.270315	-0.17987	-0.363116	-0.514533	-0.487085	-0.36248	-0.608113	-0.564498	-0.578991	-0.454829	0.201679	8.18065e-06	-0.483051	0.204581	5.2873e-06
B5DEJ4	Adck5 protein OS=Rattus norvegicus OX=10116 GN=Adck5 PE=2 SV=1 - [B5DEJ4_RAT]	4	5	-0.101282	-0.0161719	0.176167	0.504413	-0.849836	-0.352828	0.808729	-0.387057	-0.0484953	0.0441227	-0.454668	-0.641396	0.528932	0.23657	0.246181	0.386625	0.292216	0.425477	0.410052	0.770938	0.884296	0.636743	0.431339	0.684563	-0.109859	0.469442	0.434746	0.494494	0.209443	5.29127e-06
B2RYA5	Cars protein (Fragment) OS=Rattus norvegicus OX=10116 GN=Cars PE=2 SV=1 - [B2RYA5_RAT]	1	23	-0.675734	-0.586095	-0.403623	-0.316257	-0.237715	-0.0193675	-0.703113	-0.620867	-0.406206	-0.443902	-0.355894	-0.183513	-0.373085	-0.292729	-0.133018	-0.417393	-0.335797	-0.175656	-0.645397	-0.562824	-0.384716	-0.435275	-0.35331	-0.184571	-0.412691	0.208547	2.7457e-05	-0.357814	0.15187	5.39817e-06
A0A0G2K3A5	Bridging integrator 3 (Fragment) OS=Rattus norvegicus OX=10116 GN=Bin3 PE=1 SV=2 - [A0A0G2K3A5_RAT]	1	1	0.85424	0.444832	0.872886	1.22234	0.801838	1.26577	1.53725	1.12045	1.58069				1.14443	0.72574	1.13103	0.868916	0.451465	0.857188	1.23175	0.815271	1.23896				1.07781	0.369257	2.26594e-05	0.940528	0.265711	5.4116e-06
D3ZF99	Mitochondrial ribosomal protein L55 OS=Rattus norvegicus OX=10116 GN=Mrpl55 PE=1 SV=2 - [D3ZF99_RAT]	2	6	-0.480045	-0.595741	-0.713815	-0.324597	-0.591248	-0.253315	-1.51126	-1.76925	-1.14053	-0.646009	-0.485987	-0.368178	-0.230382	-0.49522	-0.308511	-0.363038	-0.368113	-0.571091	-0.540619	-1.02558	-0.831143	-0.483969	-0.747197	-0.77938	-0.739998	0.481177	0.000242029	-0.56202	0.239581	5.62691e-06
P51556	Diacylglycerol kinase alpha OS=Rattus norvegicus OX=10116 GN=Dgka PE=2 SV=1 - [DGKA_RAT]	1	1	0.0497222	-0.235754	0.189294	0.482859	0.186287	0.647211	0.0793945	-0.213474	0.243763	0.712581	0.425474	0.840431	0.495228	0.200469	0.602756	0.736934	0.443415	0.846133	0.448178	0.155635	0.576321	0.533462	0.240313	0.651629	0.283982	0.346317	0.0160649	0.494206	0.212708	6.16709e-06
M0R523	Uncharacterized protein OS=Rattus norvegicus OX=10116 PE=4 SV=1 - [M0R523_RAT]	1	2	-0.714912	-0.858093	-0.505429	-1.14865	-1.30293	-0.914392	-1.19167	-1.34224	-0.957389	-0.406146	-0.550957	-0.208384	-0.601037	-0.7535	-0.423597	-0.330585	-0.481808	-0.151475	-0.372468	-0.522714	-0.174414	-0.417695	-0.568549	-0.229618	-0.841767	0.369692	7.4714e-06	-0.418955	0.180745	6.30702e-06
Q5VJM4	Cardiac titin fetal N2BA PEVK isoform (Fragment) OS=Rattus norvegicus OX=10116 GN=Ttn PE=2 SV=1 - [Q5VJM4_RAT]	22	270	1.26139	1.17361	0.843376	-0.0920672	-0.121491	-0.297373	1.64378	1.4513	1.36072	0.86674	0.885294	0.485859	0.656163	0.673323	0.222241	0.673508	0.67451	0.263386	0.949168	0.973297	0.572509	0.656399	0.504521	0.202443	0.788428	0.658019	0.00161472	0.585122	0.2532	6.49183e-06
G3V778	Pyruvate dehydrogenase kinase, isoenzyme 4 OS=Rattus norvegicus OX=10116 GN=Pdk4 PE=1 SV=1 - [G3V778_RAT]	4	8	-2.69228	-2.03037	-2.04791	-2.59745	-1.94663	-1.92831	-2.89037	-2.23585	-2.22121	-2.603	-1.94272	-1.97037	-2.58886	-1.93623	-1.97654	-2.3299	-1.67604	-1.71592	-1.54894	-0.894091	-0.916004	-1.25556	-0.601325	-0.632608	-2.25887	0.344873	1.37521e-10	-1.506	0.653607	6.67543e-06
A0A0H2UH90	von Willebrand factor A domain-containing protein 5A OS=Rattus norvegicus OX=10116 GN=Vwa5a PE=1 SV=1 - [A0A0H2UH90_RAT]	12	20	-0.66713	-0.516595	-0.406883	-0.824777	-0.419249	-0.591798	-0.998495	-0.492808	-0.140383	-1.03983	-0.646206	-0.790044	-0.61671	-0.288569	-0.434507	-0.51837	-0.244588	-0.124922	-0.584271	-0.307237	-0.272073	-0.725516	-0.37029	-0.596387	-0.627849	0.258659	4.05567e-06	-0.42362	0.183908	6.695e-06
Q8R431	Monoglyceride lipase OS=Rattus norvegicus OX=10116 GN=Mgll PE=1 SV=1 - [MGLL_RAT]	5	9	-0.456572	-0.38425	-0.246996	-0.759687	-0.516076	-0.448534	-1.15887	-0.971435	-0.801885	-0.638213	-0.445017	-0.317747	-0.567706	-0.394331	-0.267562	-0.607667	-0.441414	-0.305852	-0.427208	-0.436004	-0.230305	-0.375006	-0.187851	-0.0642232	-0.59544	0.276861	1.27697e-05	-0.358761	0.156148	6.859e-06
B1H266	Nibp protein (Fragment) OS=Rattus norvegicus OX=10116 GN=Nibp PE=2 SV=1 - [B1H266_RAT]	3	4	-0.593491	-0.547338	-0.736851	-0.83215	-0.72504	-0.848021	-0.539653	-0.224329	-0.381653	-2.2364	-2.11983	-2.28877	-0.997905	-0.888982	-1.0706	-0.723469	-0.305742	-0.517585	-0.75822	-0.214136	-0.408012	-1.26152	-0.777363	-0.980609	-1.00613	0.751084	0.000716184	-0.742012	0.323986	7.0695e-06
D3ZAZ0	Eukaryotic translation initiation factor 3 subunit M OS=Rattus norvegicus OX=10116 GN=Eif3m PE=1 SV=1 - [D3ZAZ0_RAT]	7	15	-0.547942	-0.610899	-0.339636	-0.0991517	-0.236931	0.0951224	-0.886327	-0.860398	-0.616999	-0.703156	-0.720426	-0.482746	-0.267831	-0.450692	-0.215662	-0.174617	-0.0739827	-0.110139	-0.222624	-0.169072	-0.205662	-0.274905	-0.224984	-0.329318	-0.500791	0.302616	0.000131693	-0.226624	0.0991991	7.23922e-06
P14480	Fibrinogen beta chain OS=Rattus norvegicus OX=10116 GN=Fgb PE=1 SV=4 - [FIBB_RAT]	30	239	-0.13261	-0.214123	-0.044612	-0.698016	-0.855583	-0.523073	-0.487983	-0.696725	-0.446417	-0.585615	-0.677343	-0.475153	-0.289939	-0.386143	-0.20826	-0.354943	-0.471683	-0.326958	-0.21578	-0.245759	-0.169651	-0.625416	-0.655832	-0.515382	-0.486438	0.246644	2.83098e-05	-0.372146	0.163102	7.32593e-06
A0A0G2JX37	Solute carrier family 2, facilitated glucose transporter member 3 OS=Rattus norvegicus OX=10116 GN=Slc2a3 PE=3 SV=1 - [A0A0G2JX37_RAT]	2	7	0.0691417	0.0083229	0.283113	-0.154368	-0.226282	0.0843832	-1.53754	-1.60575	-1.29877	-0.592773	-0.655223	-0.390523	-0.886911	-0.957013	-0.704983	-0.891351	-0.960213	-0.707753	-0.454599	-0.522484	-0.252057	-0.397386	-0.465878	-0.20482	-0.501355	0.654586	0.022458	-0.617121	0.270849	7.42417e-06
Q6IFW5	Keratin, type I cytoskeletal 12 OS=Rattus norvegicus OX=10116 GN=Krt12 PE=3 SV=1 - [K1C12_RAT]	1	4	1.6653	2.78931	1.75347	1.66326	2.77617	1.77621	1.96872	3.08533	2.08168	1.33503	2.4574	1.41148	0.978007	2.09273	1.03413	0.776628	1.89259	0.834424	1.4346	2.55153	1.51134	0.75862	1.87495	0.825384	2.06361	0.579694	8.78585e-08	1.38041	0.60641	7.48934e-06
D3ZC89	Uncharacterized protein OS=Rattus norvegicus OX=10116 PE=1 SV=3 - [D3ZC89_RAT]	11	23	0.193922	0.231991	0.0136597	0.889655	1.03142	0.843682	0.841263	0.986768	0.790804	0.700637	0.592724	0.395523	0.452077	0.440871	0.0775218	0.343098	0.388092	0.220386	0.264939	0.284158	0.0928431	0.345943	0.484943	0.228356	0.626004	0.338661	5.05765e-05	0.301936	0.132878	7.61773e-06
B5DF60	Eukaryotic translation initiation factor 1A, X-linked OS=Rattus norvegicus OX=10116 GN=Eif1ax PE=1 SV=1 - [B5DF60_RAT]	1	19	-0.919478	-0.897622	-1.00957	0.155056	0.165817	0.0897386	-0.874822	-0.860358	-0.940122	-0.567062	-0.546837	-0.668881	-0.09187	-0.0792959	-0.21401	-0.473852	-0.503408	-0.594322	-0.399147	-0.384356	-0.500673	-0.381925	-0.367741	-0.493427	-0.572845	0.452219	0.00108437	-0.373669	0.164718	7.73758e-06
A0A0H2UHZ6	Poly(U)-binding-splicing factor PUF60 OS=Rattus norvegicus OX=10116 GN=Puf60 PE=1 SV=1 - [A0A0H2UHZ6_RAT]	20	60	-0.0217697	-0.0642028	0.0629587	0.340676	0.302245	0.480762	0.219919	0.146638	0.31905	0.307929	0.318112	0.389603	0.0809078	0.0576791	0.176655	0.151787	0.232052	0.281652	0.132677	0.0949864	0.198613	0.174269	0.104267	0.256445	0.233493	0.168507	0.000553284	0.161833	0.0714118	7.81376e-06
A0A0G2JYL4	Prolyl 4-hydroxylase subunit alpha 2 OS=Rattus norvegicus OX=10116 GN=P4ha2 PE=1 SV=1 - [A0A0G2JYL4_RAT]	11	30	0.97845	0.620967	0.776087	0.638721	0.259774	0.695108	0.745281	0.425093	0.66918	0.400791	0.0885632	0.19762	0.63388	0.385941	0.421943	0.50672	0.31079	0.262348	0.245875	0.0637386	0.25121	0.339426	0.212942	0.427754	0.541303	0.266163	2.14034e-05	0.338547	0.149773	8.00506e-06
A0A0H2UI21	Carnitine O-acetyltransferase OS=Rattus norvegicus OX=10116 GN=Crat PE=1 SV=1 - [A0A0H2UI21_RAT]	14	37	-0.72752	-0.460785	-0.203047	-0.969695	-0.620699	-0.390578	-1.26781	-1.03321	-0.687539	-0.71674	-0.417679	-0.212191	-0.640087	-0.368951	-0.253728	-0.597383	-0.363403	-0.203934	-0.885282	-0.546612	-0.307571	-0.735241	-0.48071	-0.305667	-0.642291	0.329087	3.1113e-05	-0.474047	0.210256	8.20104e-06
A0A0G2JZF6	NADH:ubiquinone oxidoreductase complex assembly factor 2 OS=Rattus norvegicus OX=10116 GN=Ndufaf2 PE=1 SV=1 - [A0A0G2JZF6_RAT]	12	23	0.55292	0.558803	0.575764	0.894434	0.744582	0.815274	1.13294	1.08999	0.938277	0.34249	0.29341	0.311669	0.341477	0.280716	0.204324	0.377301	0.342763	0.105692	0.580907	0.36913	0.505912	0.719432	0.542314	0.278432	0.687545	0.293637	5.72787e-06	0.387367	0.172258	8.40534e-06
D3ZPF2	Malonyl-CoA-acyl carrier protein transacylase OS=Rattus norvegicus OX=10116 GN=Mcat PE=1 SV=1 - [D3ZPF2_RAT]	3	3	-0.489084	-0.534191		-0.597645	-0.653847					-1.08734	-1.13408		-0.806466	-0.860855		-0.983948	-1.0371		-0.555968	-0.608141		-0.589699	-0.642479		-0.749366	0.285806	0.00135875	-0.760582	0.187757	8.66723e-06
Q9R1E9	Connective tissue growth factor OS=Rattus norvegicus OX=10116 GN=Ctgf PE=2 SV=1 - [CTGF_RAT]	5	8	2.40871	1.65859	1.81892	0.302035	-0.433655	-0.169856	1.84233	1.16897	1.21098	1.15405	0.411691	0.234199	2.31811	1.5681	1.71339	1.65899	0.942488	0.934917	1.47146	0.755936	0.889862	1.22343	0.475029	0.600622	0.967248	0.890655	0.00314373	1.21269	0.543308	9.01716e-06
P01015	Angiotensinogen OS=Rattus norvegicus OX=10116 GN=Agt PE=1 SV=1 - [ANGT_RAT]	5	8	-2.13054	-0.634862	-1.59287	-2.10366	-0.592019	-1.19908	-2.02352	-0.900001	-1.50558	-2.7784	-1.44219	-2.04632	-2.03115	-0.764387	-1.31302	-1.96861	-0.63881	-1.16113	-3.13497	-1.62085	-1.85572	-2.49441	-0.918543	-1.7036	-1.57909	0.66941	5.33583e-06	-1.63377	0.732508	9.08151e-06
Q6P136	Hyou1 protein OS=Rattus norvegicus OX=10116 GN=Hyou1 PE=1 SV=1 - [Q6P136_RAT]	36	115	0.422939	0.257295	0.306984	0.348331	0.25812	0.137676	0.732612	0.611618	0.545687	0.313295	0.268094	0.234762	0.31101	0.166557	0.0791173	0.257	0.128359	0.124304	0.40378	0.400851	0.316559	0.35254	0.277171	0.177678	0.369784	0.175566	1.55028e-05	0.249577	0.111944	9.11585e-06
Q6IRE3	GIMAP4 OS=Rattus norvegicus OX=10116 GN=Gimap4 PE=1 SV=1 - [Q6IRE3_RAT]	8	22	-0.669003	-0.717472	-0.733717	-0.567845	-0.744602	-0.678824	-0.6192	-0.612396	-0.870775	-0.632422	-1.01759	-0.900981	-0.204334	-0.478744	-0.48934	-0.193383	-0.434873	-0.352601	-0.219877	-0.332869	-0.354784	-0.0234828	-0.346834	-0.214472	-0.730402	0.134976	1.0696e-09	-0.3038	0.136706	9.39758e-06
A0A0H2UI06	NADH dehydrogenase (ubiquinone) complex I, assembly factor 6 OS=Rattus norvegicus OX=10116 GN=Ndufaf6 PE=1 SV=1 - [A0A0H2UI06_RAT]	5	9	0.261891	0.225838	0.350393	0.160217	0.073416	0.203363	-0.504301	-0.489255	-0.621932	0.466924	0.487732	0.602196	0.0980311	0.137505	0.18295	0.400584	0.316836	0.482094	0.500625	0.400634	0.44988	0.512758	0.541424	0.685523	0.101374	0.414564	0.415	0.392404	0.177614	9.92951e-06
E9PTY0	Leucine-rich repeat and coiled-coil centrosomal protein 1 OS=Rattus norvegicus OX=10116 GN=Lrrcc1 PE=1 SV=2 - [E9PTY0_RAT]	1	3	0.670151	1.22376	0.534585	1.80657	2.34908	1.69578	1.46639	2.01261	1.35562	0.929229	1.4812	0.781941	0.969311	1.51363	0.801701	0.710268	1.25583	0.544329	0.4636	1.01014	0.316605	0.584396	1.13033	0.427424	1.35891	0.559044	4.00063e-06	0.810631	0.369668	1.06503e-05
Q63679	Lysine-specific demethylase 3A OS=Rattus norvegicus OX=10116 GN=Kdm3a PE=2 SV=1 - [KDM3A_RAT]	2	3	-1.46265	-1.19275	-0.874327	-0.448836	0.375934	-0.209625	-0.944396	-0.0166614	-0.605907							-1.35873	-1.09688	-0.800779	-1.0511	-0.78827	-0.474205	-1.15242	-0.890194	-0.585499	-0.597692	0.587086	0.0157205	-0.910898	0.282248	1.07996e-05
Q5M856	Kinetochore protein Spc25 OS=Rattus norvegicus OX=10116 GN=Spc25 PE=2 SV=1 - [SPC25_RAT]	6	12	-0.634412	-0.396523	-0.214771	0.829887	0.81	1.11922	0.495164	0.704617	1.00959	0.392855	0.489661	0.34115	0.331101	0.433704	0.45094	0.276932	0.282765	0.578605	0.241643	0.292806	0.587796	0.381724	0.752251	0.914645	0.412203	0.558878	0.0267576	0.460409	0.210321	1.08241e-05
A0A0G2K9Y5	Histidine-rich glycoprotein OS=Rattus norvegicus OX=10116 GN=Hrg PE=1 SV=1 - [A0A0G2K9Y5_RAT]	11	30	-1.95284	-1.64599	-1.26173	-1.48601	-1.32356	-0.850411	-1.05702	-1.02203	-0.52819	-1.49399	-1.55893	-1.15719	-0.608816	-0.408725	-0.342313	-0.856543	-0.658329	-0.262228	-1.25768	-0.966873	-0.584798	-1.01078	-1.25752	-0.597018	-1.27816	0.385652	1.83009e-07	-0.734302	0.335529	1.08514e-05
G3V7J8	Kinesin-like protein OS=Rattus norvegicus OX=10116 GN=Kif3c PE=3 SV=1 - [G3V7J8_RAT]	1	10	1.00691	0.325987	0.0661574	0.973445	0.873669	0.87646	0.725097	0.629025	0.62813	0.954708	0.318886	0.0489662	0.883755	0.785792	0.729948	0.248343	0.15162	0.0962056	0.716514	0.620768	0.583321	0.817622	0.721269	0.674452	0.618954	0.348749	7.22761e-05	0.585801	0.267974	1.0966e-05
O88422	Polypeptide N-acetylgalactosaminyltransferase 5 OS=Rattus norvegicus OX=10116 GN=Galnt5 PE=2 SV=1 - [GALT5_RAT]	2	3	1.23365	1.70914	0.915025	2.62762	3.09202	2.79238	2.08603	2.55412	1.21831	1.45958	1.93344	1.58783	0.486941	0.953149	0.284011	0.884173	1.35162	0.57832	1.37864	1.84707	0.878084	0.719308	1.18713	0.837879	1.9341	0.700849	1.15721e-06	0.94886	0.434574	1.10891e-05
Q6AYG7	NFATC2-interacting protein OS=Rattus norvegicus OX=10116 GN=Nfatc2ip PE=1 SV=1 - [NF2IP_RAT]	1	3	-0.891295	-0.698895	-1.16806	-0.043239	0.138065	-0.295226	0.373004	0.558011	0.121034	-0.484384	-0.293616	-0.772873	-0.535224	-0.352107	-0.844034	-0.524848	-0.340491	-0.831988	-0.86503	-0.679697	-1.15323	-0.368248	-0.183521	-0.66642	-0.288123	0.53449	0.088707	-0.61207	0.280339	1.10943e-05
G3V9J1	Uncharacterized protein OS=Rattus norvegicus OX=10116 PE=1 SV=3 - [G3V9J1_RAT]	3	33	-1.30601	-0.331412	-1.36582	-1.56892	-0.605411	-1.60395	-0.887357	-0.104941	-1.10716	-2.67573	-1.70276	-2.74726	-1.90956	-0.944244	-2.00142	-1.08344	-0.116882	-1.17362	-2.24789	-1.28035	-2.31913	-2.55218	-1.58525	-2.6334	-1.33389	0.818032	0.000149122	-1.65395	0.757639	1.11081e-05
Q642G4	Peroxisomal membrane protein PEX14 OS=Rattus norvegicus OX=10116 GN=Pex14 PE=1 SV=1 - [PEX14_RAT]	6	14	0.187826	0.34528	0.1679	0.388184	0.50404	0.37644	0.402226	0.732623	0.590256	0.233349	0.37447	0.194185	0.360943	0.548808	0.246611	0.215055	0.475387	0.145325	0.283081	0.589684	0.451706	0.203399	0.360173	0.144021	0.374732	0.171455	1.09864e-05	0.33535	0.153704	1.11675e-05
Q6AYA5	Transmembrane protein 106B OS=Rattus norvegicus OX=10116 GN=Tmem106b PE=1 SV=1 - [T106B_RAT]	2	8	-0.380532	-0.402701	-0.129069	-0.105122	-0.138387	0.171121	-1.05303	-1.08259	-0.77677	-0.398582	-0.422382	-0.15884	-0.887393	-0.918844	-0.667973	-0.529362	-0.559574	-0.308272	-0.425274	-0.454509	-0.18524	-0.440892	-0.470734	-0.210835	-0.406407	0.387048	0.00390601	-0.504908	0.231457	1.11842e-05
Q9R010	Calcium and integrin-binding protein 1 OS=Rattus norvegicus OX=10116 GN=Cib1 PE=1 SV=3 - [CIB1_RAT]	7	11	0.0939023	-0.0146601	0.1927	0.761099	0.788526	1.03176	1.04068	0.404385	0.643934	0.613968	0.21426	0.577015	0.414482	0.00712308	0.357207	0.626097	0.219977	0.570492	0.776844	0.472182	0.788097	0.67937	0.47949	0.673117	0.528964	0.353052	0.000299019	0.505373	0.232094	1.13774e-05
F1M389	Centromere protein H OS=Rattus norvegicus OX=10116 GN=Cenph PE=4 SV=3 - [F1M389_RAT]	3	9	0.992064	1.44005	0.609033	1.98841	2.4253	1.63016	1.74705	2.18765	1.38882	1.09274	1.53909	0.697987	0.693344	1.13205	0.278269	0.800989	1.24093	0.387585	1.3642	1.69425	0.756887	1.3379	1.77821	0.933463	1.4782	0.565544	1.97622e-06	1.03317	0.475759	1.16654e-05
Q5XIU1	Ankyrin repeat and BTB/POZ domain-containing protein 1 OS=Rattus norvegicus OX=10116 GN=Abtb1 PE=2 SV=1 - [ABTB1_RAT]	1	2	1.76044	2.22369	1.20442	2.84543	3.29757	2.31418	2.36981	2.82566	1.83859	1.95943	2.42104	1.39168	0.95058	1.40454	0.362511	1.07201	1.52721	0.485616	2.00475	2.46093	1.4373	1.54643	2.00199	0.968995	2.20433	0.612746	7.88223e-08	1.35191	0.623245	1.17911e-05
P97534	Peptidyl-prolyl cis-trans isomerase FKBP1B OS=Rattus norvegicus OX=10116 GN=Fkbp1b PE=1 SV=3 - [FKB1B_RAT]	1	2							1.44682	1.2295	1.22336							1.10223	0.884254	0.823594	1.2028	0.985806	0.943113				1.29989	0.12728	0.00318059	0.990299	0.140689	1.20189e-05
Q4V8B3	Mediator of RNA polymerase II transcription subunit 24 OS=Rattus norvegicus OX=10116 GN=Med24 PE=1 SV=1 - [MED24_RAT]	4	5	0.538555	0.274046	0.0412636	0.235864	-0.039741	0.436519	0.694637	0.422735	0.0846483	0.373419	0.657011	0.426481	0.308466	0.584406	0.331878	0.423889	0.701069	0.158992	0.92215	0.650575	0.413429	0.785256	0.513074	1.04444	0.345453	0.234314	0.000340205	0.569802	0.263275	1.20405e-05
P70581	Nucleoporin p58/p45 OS=Rattus norvegicus OX=10116 GN=Nup58 PE=1 SV=1 - [NUP58_RAT]	7	21	0.32242	0.268803	0.175813	0.634763	0.726374	0.705436	0.927485	0.788052	0.708728	0.579618	0.363419	0.251394	0.503162	0.357156	0.263913	0.183342	0.413616	0.0188788	0.27567	0.360217	0.153472	0.512278	0.337066	0.318481	0.537692	0.248766	1.21892e-05	0.308104	0.142404	1.20767e-05
Q6P9U3	COMM domain-containing protein 3 OS=Rattus norvegicus OX=10116 GN=Commd3 PE=1 SV=1 - [COMD3_RAT]	4	5	0.0196478	0.62889	0.457694	0.283919	0.498783	0.821487	0.106391	0.49469	0.569234	0.0898088	0.36805	0.516133	0.135837	0.563899	0.541839	0.280509	0.539315	0.688182	0.329471	0.828421	0.756088	0.137299	0.468766	0.55394	0.404561	0.240371	0.000114119	0.485297	0.225418	1.2649e-05
O35817	A-kinase anchor protein 14 OS=Rattus norvegicus OX=10116 GN=Akap14 PE=2 SV=1 - [AKA14_RAT]	1	1	1.29525	1.73769	1.25548	2.36277	2.79412	2.34779	2.07561	2.51067	2.06065	1.33793	1.77874	1.28645	0.574496	1.00766	0.50269	0.780672	1.21507	0.710537	1.75309	2.18847	1.7019	0.90768	1.34245	0.846513	1.9036	0.535815	8.96912e-08	1.1276	0.525081	1.29481e-05
B5DEP7	RCG56468, isoform CRA_b OS=Rattus norvegicus OX=10116 GN=Snrpg PE=1 SV=1 - [B5DEP7_RAT]	2	14	0.294904	0.294491	0.15856	0.0593693	-0.0263454	0.0319127	0.145414	0.0872345	-0.0211867	0.525011	0.511181	0.323611	0.230202	0.244644	0.0872315	0.225096	0.187144	-0.0220914	0.21499	0.285761	0.211468	0.368432	0.220361	0.270663	0.19868	0.190992	0.00414422	0.210325	0.0981421	1.31985e-05
M0RDD8	Echinoderm microtubule-associated protein-like 1 OS=Rattus norvegicus OX=10116 GN=Eml1 PE=1 SV=2 - [M0RDD8_RAT]	1	27	-1.34576	-1.21888	-1.28513	-1.7589	-1.64311	-1.67349	-1.75683	-1.63734	-1.6714	-1.43805	-1.3128	-1.38914	-0.74996	-0.632363	-0.721371	-1.17848	-1.05965	-1.14822	-0.861291	-0.741478	-0.812087	-0.294403	-0.175197	-0.255176	-1.5109	0.197838	2.61204e-11	-0.71914	0.335806	1.32868e-05
F2Z3T9	U2 snRNP auxiliary factor large subunit OS=Rattus norvegicus OX=10116 GN=U2af2 PE=1 SV=2 - [F2Z3T9_RAT]	11	44	0.0869007	0.0677461	0.103221	0.322373	0.232296	0.410893	0.0620881	0.0358736	0.0840822	0.446358	0.299356	0.281492	0.218058	0.123798	0.101621	0.252031	0.194923	0.0589053	0.381407	0.203063	0.212576	0.300237	0.140987	0.128228	0.202723	0.146676	0.000564306	0.192986	0.0902616	1.3488e-05
D3ZIS5	COX19 cytochrome c oxidase assembly factor OS=Rattus norvegicus OX=10116 GN=Cox19 PE=1 SV=1 - [D3ZIS5_RAT]	4	9	0.572332	0.827547	0.304135	1.35836	1.38421	1.07601	1.05543	1.31993	0.991362	0.504499	0.637232	0.283066	0.527209	0.631834	0.329073	0.318251	0.459276	0.147415	0.566203	0.705531	0.327386	0.511452	0.761338	0.094331	0.859509	0.397543	1.21571e-05	0.448275	0.209687	1.35025e-05
A0A0G2JXH3	Kin of IRRE-like protein 1 OS=Rattus norvegicus OX=10116 GN=Kirrel1 PE=4 SV=1 - [A0A0G2JXH3_RAT]	8	14	0.680681	0.253086	0.112082	0.600736	0.52846	-0.0627723	0.810412	0.558632	0.302951	0.471397	0.391675	0.822082	0.424657	0.337283	0.468746	0.42669	0.574403	0.54964	0.62271	0.554465	0.548907	0.495113	0.154753	-0.0623061	0.455785	0.270221	0.000112037	0.424588	0.198651	1.35304e-05
B1WC02	CTP synthase OS=Rattus norvegicus OX=10116 GN=Ctps1 PE=1 SV=1 - [B1WC02_RAT]	11	27	-0.931127	-0.94352	-0.485734	-1.50388	-1.36859	-1.11415	-1.27678	-1.10423	-0.83074	-0.709347	-0.688057	-0.209337	-0.351194	-0.345307	-0.0730811	-0.554191	-0.541354	-0.232123	-0.770005	-0.790362	-0.352148	-0.566313	-0.472621	-0.309706	-0.930458	0.374191	3.21282e-06	-0.446534	0.211244	1.49949e-05
D3ZIL9	DIS3-like exonuclease 2 OS=Rattus norvegicus OX=10116 GN=Dis3l2 PE=1 SV=2 - [D3ZIL9_RAT]	8	13	-0.678188	-0.781063	-0.144074	-1.05757	-1.05198	-0.934653	-0.662384	-0.766257	-0.213377	-0.522045	-0.467536	-0.404818	-0.287464	-0.195794	-0.154811	-0.353382	-0.364877	-0.235293	-0.626647	-0.636527	-0.280014	-0.338827	-0.30461	-0.17905	-0.640329	0.300852	1.40697e-05	-0.329775	0.15644	1.53837e-05
A0A0G2K6L8	RNA exonuclease 5 OS=Rattus norvegicus OX=10116 GN=Rexo5 PE=4 SV=1 - [A0A0G2K6L8_RAT]	1	1	1.40439	1.53764	1.10873	1.68447	1.80663	1.41359	1.53507	1.66093	1.26421	0.955833	1.08746	0.648457	0.48605	0.610022	0.158352	0.609019	0.734231	0.282991	0.948853	1.07504	0.64177	0.528891	0.654474	0.211832	1.34228	0.340432	3.04257e-08	0.578461	0.274519	1.54391e-05
D3ZP87	Family with sequence similarity 92 member A OS=Rattus norvegicus OX=10116 GN=Fam92a PE=1 SV=3 - [D3ZP87_RAT]	6	11	0.172402	0.470659	0.146157	0.278951	0.372485	0.347016	0.429431	0.404037	0.264873	0.0936852	0.0972762	0.0247034	0.289195	0.340779	0.171334	0.283603	0.379327	0.126403	0.390178	0.341953	0.165099	0.627992	0.643406	0.503289	0.258473	0.149103	8.86107e-05	0.355213	0.168785	1.562e-05
F1M8M0	RAB44, member RAS oncogene family OS=Rattus norvegicus OX=10116 GN=Rab44 PE=4 SV=2 - [F1M8M0_RAT]	1	1	1.28509	1.3649	0.904285	1.36405	1.43277	1.00803	1.24121	1.31363	0.885196	1.03413	1.11231	0.6416	0.588423	0.658951	0.175571	0.551988	0.623755	0.140807	0.950001	1.02275	0.557764	0.664459	0.736597	0.262245	1.13227	0.242243	5.08439e-09	0.577776	0.274928	1.58257e-05
Q5I0H8	LOC299567 protein (Fragment) OS=Rattus norvegicus OX=10116 GN=LOC299567 PE=2 SV=1 - [Q5I0H8_RAT]	2	5	-1.01644	-1.00136	-0.464807	-0.798194	-0.794215	-0.361348	-1.58744	-1.57976	-1.01102	-0.710164	-0.834394	-0.367675	-0.702931	-0.655904	-0.195084	-0.528669	-0.521637	-0.115675	-0.878403	-1.00833	-1.13091	-0.609577	-0.675146	-0.45736	-0.877235	0.403327	1.14978e-05	-0.623302	0.296825	1.59411e-05
D4A1U8	Similar to RIKEN cDNA 5830475I06 OS=Rattus norvegicus OX=10116 GN=RGD1311744 PE=1 SV=3 - [D4A1U8_RAT]	8	14	-0.384486	-0.747743	-0.387483	-0.655454	-0.933156	-0.80084	-0.854418	-0.971562	-0.827187	-0.346208	-0.559609	-0.388301	-0.0802822	-0.393096	-0.130013	-0.126824	-0.298524	-0.204535	-0.336449	-0.515827	-0.377848	-0.369773	-0.471778	-0.506454	-0.654704	0.233002	9.67593e-07	-0.317617	0.151414	1.60987e-05
F1MAQ7	Son DNA-binding protein OS=Rattus norvegicus OX=10116 GN=Son PE=1 SV=2 - [F1MAQ7_RAT]	36	102	0.615676	0.656633	0.637084	0.414374	0.45978	0.444774	0.87842	0.907699	0.980092	0.462734	0.517477	0.513493	0.102764	0.17628	0.17358	0.194916	0.267701	0.240322	0.503438	0.484029	0.441718	0.171916	0.328012	0.256021	0.62402	0.196774	2.86811e-07	0.278391	0.13304	1.64673e-05
A0A0H2UHQ8	40S ribosomal protein S17 OS=Rattus norvegicus OX=10116 GN=Rps17 PE=3 SV=1 - [A0A0H2UHQ8_RAT]	5	25	-0.809488	-1.18488	-0.84693	-0.131588	-0.518077	-0.220811	-0.490838	-0.777683	-0.596389	-0.224519	-0.908098	-0.580238	-0.423498	-0.715371	-0.492983	-0.298266	-0.614743	-0.366081	-0.547159	-0.785092	-0.991097	-0.0710357	-0.309575	-0.58199	-0.607462	0.31565	3.5313e-05	-0.516408	0.247262	1.67634e-05
P12369	cAMP-dependent protein kinase type II-beta regulatory subunit OS=Rattus norvegicus OX=10116 GN=Prkar2b PE=1 SV=3 - [KAP3_RAT]	13	38	-0.122068	-0.0837859	0.11798	-0.780327	-0.957717	-0.669364	-0.779822	-0.789015	-0.469971	-0.104013	-0.1473	0.146063	-0.336079	-0.392963	-0.00697582	-0.394004	-0.319751	-0.205766	-0.306293	-0.215497	-0.183221	-0.382604	-0.378162	-0.0836296	-0.386612	0.395634	0.00608734	-0.267079	0.128443	1.74568e-05
D4A2N0	HMG-box-containing 4 OS=Rattus norvegicus OX=10116 GN=Hmgxb4 PE=1 SV=2 - [D4A2N0_RAT]	1	1	1.52839	1.06146	0.933962	1.34054	0.862517	0.770892	1.24894	0.77462	0.679309	1.0982	0.62964	0.492049	1.12954	0.653334	0.503073	0.901127	0.426158	0.276328	1.04525	0.571253	0.43939	0.85992	0.385321	0.244088	0.95171	0.311469	4.17792e-07	0.619565	0.298315	1.76488e-05
P21588	5'-nucleotidase OS=Rattus norvegicus OX=10116 GN=Nt5e PE=1 SV=1 - [5NTD_RAT]	8	15	-0.00157595	-0.0148366	0.165395	-0.282584	-0.214314	-0.334631	-0.409858	-0.414576	-0.339919	0.152876	-0.0972704	0.0533713	-0.167245	-0.327799	-0.23597	-0.3846	-0.260776	-0.284833	-0.241499	-0.397148	-0.248452	-0.0283833	-0.183034	-0.0607858	-0.144827	0.214206	0.0390263	-0.235044	0.113213	1.7708e-05
B5DEL1	BTB/POZ domain-containing protein KCTD5 OS=Rattus norvegicus OX=10116 GN=Kctd5 PE=2 SV=1 - [KCTD5_RAT]	1	1	-0.646145	-0.556614	-0.352954	0.299299	0.377734	0.61727	-0.466566	-0.384428	-0.148579	-0.436945	-0.349046	-0.155476	-0.263722	-0.183474	-0.00257483	-0.650966	-0.569478	-0.388148	-0.603227	-0.520762	-0.321465	-0.664425	-0.582567	-0.39264	-0.183537	0.402879	0.142842	-0.428621	0.206877	1.80464e-05
F1LVG9	ALMS1, centrosome and basal body-associated protein OS=Rattus norvegicus OX=10116 GN=Alms1 PE=1 SV=2 - [F1LVG9_RAT]	1	3	-0.507134	0.563745	-0.0840542	0.686859	1.74664	1.13472	-1.14496	-0.0814696	-0.69708	-1.45017	-0.380917	-1.03881	-1.55096	-0.489361	-1.15992	-1.449	-0.386163	-1.05629	-1.26964	-0.205825	-0.857988	-1.70058	-0.637371	-1.2989	-0.104385	0.971976	0.716941	-1.00517	0.486767	1.86076e-05
B2RYC0	Tmtc4 protein OS=Rattus norvegicus OX=10116 GN=Tmtc4 PE=2 SV=1 - [B2RYC0_RAT]	1	1	1.22422	1.68555	1.05668	1.97577	2.42601	1.83301	2.01617	2.47011	1.87343	1.17959	1.63929	1.00033	0.322439	0.774488	0.122858	0.671092	1.12438	0.473181	0.956318	1.41058	0.777351	0.789925	1.24358	0.600981	1.69835	0.499856	1.41908e-07	0.772265	0.374274	1.87423e-05
A0A0G2JSM1	Ratsg2, isoform CRA_b OS=Rattus norvegicus OX=10116 GN=Selenos PE=1 SV=1 - [A0A0G2JSM1_RAT]	3	10	0.198772	-0.139367	-0.156321	-0.880703	-0.948857	-0.718556	-0.353096	-0.434232	-0.458744	0.378567	0.234751	0.174567	-0.224809	-0.321075	-0.122931	-0.0705177	-0.302878	-0.525234	-0.296498	-0.635925	-0.557186	-0.405832	-0.537418	-0.356726	-0.258602	0.449822	0.0718415	-0.363086	0.176553	1.93237e-05
G3V6U9	Histone-lysine N-methyltransferase OS=Rattus norvegicus OX=10116 GN=Setd3 PE=1 SV=1 - [G3V6U9_RAT]	8	13	-0.519102	-0.61001	-0.328993	-0.686344	-0.673073	-0.301702	-1.08965	-1.52585	-1.00666	-0.338814	-0.39827	-0.475546	-0.270419	-0.43043	-0.0852783	-0.224187	-0.427072	-0.452446	-0.41515	-0.515928	-0.208057	-0.460501	-0.570144	-0.0666683	-0.662834	0.371877	6.96273e-05	-0.343857	0.167214	1.93353e-05
Q03626	Murinoglobulin-1 OS=Rattus norvegicus OX=10116 GN=Mug1 PE=2 SV=1 - [MUG1_RAT]	1	72	-1.73913	-0.981536	-1.45183	-1.70259	-0.781903	-1.61841	-0.978537	-0.0513226	-0.843601	-2.45724	-1.52709	-2.40957	-1.69677	-0.771441	-1.70481	-0.96252	-0.0387835	-0.933498	-2.25332	-1.32578	-2.24076	-2.35037	-1.42626	-2.31238	-1.37856	0.692024	2.58504e-05	-1.50139	0.73184	1.97598e-05
F1LQS6	RCG61833 OS=Rattus norvegicus OX=10116 GN=Xdh PE=1 SV=2 - [F1LQS6_RAT]	1	2	1.51106	1.95842	1.85846										0.501752	0.939835	0.817114	0.305849	0.745171	0.62288	0.65096	1.09126	0.986936				1.77598	0.234811	0.00577648	0.740195	0.249289	1.99895e-05
P13086	Succinate--CoA ligase [ADP/GDP-forming] subunit alpha, mitochondrial OS=Rattus norvegicus OX=10116 GN=Suclg1 PE=2 SV=2 - [SUCA_RAT]	11	64	-0.323655	-0.609444	-0.429613	-0.149012	-0.421326	-0.162668	-0.457407	-0.658354	-0.502738	-0.376467	-0.576464	-0.379938	-0.199962	-0.432718	-0.2524	-0.247556	-0.488789	-0.405651	-0.278175	-0.748091	-0.467078	-0.557898	-0.991816	-0.582983	-0.42059	0.158961	1.7531e-06	-0.471093	0.230127	2.01559e-05
P53676	AP-3 complex subunit mu-1 OS=Rattus norvegicus OX=10116 GN=Ap3m1 PE=1 SV=1 - [AP3M1_RAT]	4	6	-0.703007	-0.941553	-0.23903	-0.83021	-1.26145	-0.331786	-1.55869	-1.78529	-1.22067	-0.45996	-0.680802	-0.158461	-0.56534	-0.926199	-0.0817455	-0.551808	-0.510367	-0.225559	-0.656914	-0.614497	-0.284589	-0.539486	-0.766369	-0.247671	-0.847576	0.523521	0.000158329	-0.497545	0.244801	2.1527e-05
D3ZBE5	Serine/threonine-protein kinase Nek7 OS=Rattus norvegicus OX=10116 GN=Nek7 PE=2 SV=1 - [NEK7_RAT]	7	11	-0.737799	-0.66415	-0.389854	-0.675544	-0.633258	-0.307021	-0.856913	-0.944433	-0.724205	-0.582	-0.630727	-0.463779	-0.547831	-0.572069	-0.36435	-0.261177	-0.324016	-0.0172802	-0.648491	-0.619776	-0.316177	-0.44243	-0.374892	-0.157565	-0.63414	0.182363	1.11849e-07	-0.387171	0.190826	2.18712e-05
F1LXS6	THO complex 7 OS=Rattus norvegicus OX=10116 GN=Thoc7 PE=1 SV=2 - [F1LXS6_RAT]	6	8	0.681931	0.638616	0.330695	0.691299	0.671211	0.495112	1.05635	1.11909	0.758272	0.882914	0.87229	0.650226	0.381361	0.423434	0.216504	0.297784	0.329297	-0.0626502	0.2803	0.510793	0.374271	0.262808	0.402145	0.172951	0.737334	0.22121	1.72675e-07	0.299083	0.147553	2.2067e-05
D3Z8E0	Ribosomal protein S6 kinase OS=Rattus norvegicus OX=10116 GN=Rps6ka3 PE=1 SV=2 - [D3Z8E0_RAT]	8	36	-0.621878	-0.442638	-0.487777	-0.287441	0.0241125	-0.120673	-0.897904	-0.653577	-0.83195	-0.554647	-0.292424	-0.36668	-0.402581	-0.10507	-0.193384	-0.30424	-0.0851774	-0.141473	-0.438653	-0.361295	-0.441467	-0.600416	-0.412064	-0.368746	-0.461123	0.273009	0.000110728	-0.321214	0.158491	2.20919e-05
Q62930	Complement component C9 OS=Rattus norvegicus OX=10116 GN=C9 PE=1 SV=1 - [CO9_RAT]	2	2	-1.62251	-1.76274	-1.06019				-0.0306564	-0.178279	0.556464				-1.28329	-1.43281	-0.753015				-1.00102	-1.14831	-0.450121	-1.08393	-1.23183	-0.543011	-0.682986	0.938868	0.134865	-0.991926	0.339482	2.24889e-05
P51111	Huntingtin OS=Rattus norvegicus OX=10116 GN=Htt PE=1 SV=1 - [HD_RAT]	8	12	-0.388342	-0.183224	-0.388402	-0.776245	-0.973401	-0.412324	-1.0206	-1.05704	-0.852596	-0.141186	-0.36898	-0.0843565	-0.293044	-0.357062	-0.151938	-0.574947	-0.762577	-0.579429	-0.460817	-0.574372	-0.341782	-0.386817	-0.235909	-0.086122	-0.553892	0.359652	0.00023924	-0.400401	0.198218	2.27697e-05
Q7TQB6	Beta myosin heavy chain (Fragment) OS=Rattus norvegicus OX=10116 PE=4 SV=1 - [Q7TQB6_RAT]	1	385	0.917065	1.85214	0.745585	2.07707	3.00105	1.93037	1.99019	2.91787	1.8435	1.17472	2.10816	0.991517	0.670276	1.59607	0.466751	0.713926	1.64096	0.512072	1.37799	2.306	1.19508	1.0421	1.9695	0.849215	1.79577	0.729723	3.55243e-06	1.195	0.593438	2.34311e-05
M0RBH0	Uncharacterized protein OS=Rattus norvegicus OX=10116 PE=3 SV=2 - [M0RBH0_RAT]	2	4	0.861729	0.808787	1.10014	0.845432	0.854968	1.10862	1.39377	1.52615	1.65698	0.693152	0.712152	0.919842	0.284564	0.295913	0.490932	0.444685	0.562436	0.652723	0.180821	0.194386	0.407803	0.206352	0.874975	0.423358	1.04014	0.32334	2.48061e-07	0.418246	0.207739	2.34688e-05
A0A0G2KAN1	Collagen, type I, alpha 2 OS=Rattus norvegicus OX=10116 GN=NEWGENE_621351 PE=1 SV=1 - [A0A0G2KAN1_RAT]	2	441	1.29604	1.23807	0.773864	0.395716	0.326657	-0.101676	1.71976	1.65441	1.22239	1.51666	1.45707	0.982768	0.888344	0.821098	0.334129	0.736075	0.670068	0.18353	0.864585	0.799555	0.330984	0.595188	0.529552	0.0516104	1.04014	0.57842	6.4446e-05	0.56706	0.281954	2.36988e-05
A0A0G2JTY8	TNFAIP3-interacting protein 3 OS=Rattus norvegicus OX=10116 GN=Tnip3 PE=4 SV=1 - [A0A0G2JTY8_RAT]	1	4	1.16367	1.45125	1.25579	0.748352	1.02483	0.865249	1.42145	1.70163	1.53836	0.35542	0.641366	0.435816	0.278141	0.556435	0.338215	0.105503	0.385037	0.167247	0.578042	0.858553	0.658731	0.326247	0.606151	0.396959	1.05027	0.44413	5.21092e-06	0.437938	0.218227	2.41737e-05
Q4V8H8	EH domain-containing protein 2 OS=Rattus norvegicus OX=10116 GN=Ehd2 PE=1 SV=1 - [EHD2_RAT]	19	65	-0.425581	-0.428233	-0.224762	-0.198541	-0.146997	0.0690989	-0.677286	-0.602978	-0.360818	-0.579993	-0.621238	-0.38253	-0.463339	-0.433866	-0.220188	-0.581118	-0.410033	-0.219676	-0.504554	-0.387092	-0.188227	-0.373836	-0.177244	-0.015542	-0.381655	0.224427	0.000104479	-0.331226	0.165203	2.4377e-05
A0A0G2K378	Gonadotropin-inducible ovarian transcription factor 1 OS=Rattus norvegicus OX=10116 GN=Giot1 PE=4 SV=1 - [A0A0G2K378_RAT]	1	1	0.989914	1.74394	0.950083	1.991	2.73394	1.97595				1.51466	2.26706	1.46311	0.473695	1.21844	0.40182	0.681038	1.42702	0.610833	1.38249	2.12945	1.33123	0.756546	1.5029	0.695309	1.73663	0.580769	1.89811e-05	1.0509	0.524289	2.44363e-05
A0A0G2K2V1	Ubiquitin carboxyl-terminal hydrolase 46 OS=Rattus norvegicus OX=10116 GN=Usp46 PE=1 SV=1 - [A0A0G2K2V1_RAT]	2	2	1.00803	1.7463	1.12626	1.97383	2.701	2.11684	1.99118	2.72206	2.13421	1.12542	1.86206	1.23193	0.364179	1.09317	0.450366	0.411621	1.14185	0.499478	1.1431	1.87431	1.2499	0.776136	1.50674	0.872961	1.81159	0.588132	3.85176e-07	0.948651	0.473922	2.47405e-05
Q68FR2	Bridging integrator 2 OS=Rattus norvegicus OX=10116 GN=Bin2 PE=1 SV=1 - [BIN2_RAT]	3	6	-0.774001	-0.564744	-1.21116	-0.0727721	0.121409	-0.91174	-0.316324	-0.0601818	-1.03876	-0.511821	-0.124861	-0.99068	-0.510764	-0.131455	-1.00994	-1.33767	-0.957123	-1.83518	-0.768915	-0.70566	-1.4009	-1.55216	-1.06127	-2.07069	-0.537969	0.44772	0.00158298	-1.11181	0.557017	2.53906e-05
D3ZDK2	Ubiquitin-conjugating enzyme E2 D1 OS=Rattus norvegicus OX=10116 GN=Ube2d1 PE=1 SV=1 - [UB2D1_RAT]	2	4	-0.689571	-0.632075	-0.455889	-0.536187	-0.489787	-0.277726	-1.01551	-0.965409	-0.757033	-0.879667	-0.823802	-0.657706	-0.215147	-0.166933	-0.0135084	-0.329059	-0.279606	-0.12575	-0.47645	-0.42602	-0.254197	-0.426624	-0.376801	-0.214348	-0.681697	0.219973	3.62252e-07	-0.27537	0.138074	2.55819e-05
F1M0M7	Collagen type XXVI alpha 1 chain OS=Rattus norvegicus OX=10116 GN=Col26a1 PE=4 SV=3 - [F1M0M7_RAT]	2	4	-0.343172	-0.149472	-0.240667	-0.0579193	-0.267899	0.0232095	0.528565	0.714873	0.655867	0.752757	0.944825	0.843539	0.225943	0.41036	0.296404	0.281336	0.466993	0.353467	0.902595	1.08923	0.993671	0.654065	0.840092	0.735164	0.283709	0.495368	0.0727734	0.60411	0.303403	2.59637e-05
D3ZKG7	Inositol polyphosphate-5-phosphatase F OS=Rattus norvegicus OX=10116 GN=Inpp5f PE=1 SV=1 - [D3ZKG7_RAT]	3	4	1.48844	1.73515	1.66596	1.0688	1.30442	1.2711	2.01984	2.25916	2.22216	0.604287	0.758743	1.13256	0.432421	0.579225	0.940368	0.0320862	0.18013	0.541704	0.894574	1.13422	1.06067	0.771785	1.01083	0.927904	1.46089	0.539028	1.38368e-06	0.708826	0.356071	2.60145e-05
M0RAM5	Glutathione peroxidase OS=Rattus norvegicus OX=10116 GN=Gpx1 PE=1 SV=1 - [M0RAM5_RAT]	7	50	-0.81021	-0.596517	-0.359357	-0.686922	-0.652285	-0.286772	-1.34286	-0.961837	-0.845098	-1.29292	-0.986587	-0.633826	-0.562121	-0.48453	-0.231057	-0.520415	-0.337302	-0.0873063	-0.869115	-0.690808	-0.391515	-0.685169	-0.418161	-0.183008	-0.787932	0.324773	4.07547e-06	-0.455042	0.228686	2.61183e-05
Q5M9G6	Smad nuclear interacting protein 1 OS=Rattus norvegicus OX=10116 GN=Snip1 PE=1 SV=1 - [SNIP1_RAT]	3	6	0.171095	0.325134	0.375411	0.288073	0.431017	0.517169	0.0540465	0.200694	0.28316	0.51306	0.665469	0.705655	0.0485663	0.193323	0.220839	0.11511	0.261107	0.289053	0.186237	0.33321	0.379124	0.342226	0.488593	0.525137	0.377498	0.197597	3.77079e-05	0.281877	0.141769	2.63018e-05
P15205	Microtubule-associated protein 1B OS=Rattus norvegicus OX=10116 GN=Map1b PE=1 SV=2 - [MAP1B_RAT]	1	214	0.740732	0.677699	0.573567	0.255426	0.181297	0.113041	0.799741	0.729316	0.657373	0.646987	0.582323	0.468101	0.835281	0.762966	0.636073	0.583886	0.512811	0.386348	0.413348	0.343249	0.234754	0.296226	0.22552	0.107656	0.535467	0.231117	6.33486e-06	0.444843	0.22501	2.76962e-05
Q9NQR8	NADH dehydrogenase [ubiquinone] 1 alpha subcomplex assembly factor 4 OS=Rattus norvegicus OX=10116 GN=Ndufaf4 PE=1 SV=1 - [NDUF4_RAT]	11	41	0.17298	0.17448	0.116876	0.388418	0.366182	0.562067	0.228196	0.191505	0.169984	0.337126	0.319501	0.200469	0.200784	0.17632	0.0908934	0.214717	0.126652	0.192142	0.425445	0.356392	0.390857	0.574572	0.447441	0.417974	0.268982	0.12801	1.58459e-05	0.301182	0.152561	2.80568e-05
D3Z9I4	GINS complex subunit 3 OS=Rattus norvegicus OX=10116 GN=Gins3 PE=4 SV=1 - [D3Z9I4_RAT]	4	5	0.099188	0.210582	-0.40957	0.517173	0.617471	-0.0438658	0.49039	0.594392	-0.01692	0.304561	0.414325	0.292268	0.453774	0.344847	0.0449024	0.800951	0.693263	0.393749	0.519447	0.412736	0.13119	0.735874	0.628556	0.33764	0.255833	0.306164	0.0145846	0.458078	0.232376	2.84324e-05
A0A0G2K0S7	RAP1 GTPase-activating protein 2 OS=Rattus norvegicus OX=10116 GN=Rap1gap2 PE=1 SV=1 - [A0A0G2K0S7_RAT]	9	14	-0.858824	-0.985615	-0.855964	-0.662869	-0.732492	-0.379864	-1.37592	-1.46413	-1.11519	-0.488628	-0.677056	-0.264419	-0.553427	-0.725724	-0.0408176	-0.600041	-0.449648	-0.091987	-0.832217	-0.878565	-0.566176	-0.47676	-0.624931	-0.321912	-0.821748	0.370044	9.46176e-06	-0.513517	0.260664	2.85956e-05
B2RYQ5	Enhancer of rudimentary homolog OS=Rattus norvegicus OX=10116 GN=Erh PE=1 SV=1 - [B2RYQ5_RAT]	6	41	0.883184	0.847266	0.522277	1.19575	1.30305	0.944651	1.13178	1.19309	0.832927	0.940868	0.97347	0.615195	0.368364	0.450526	0.110998	0.495251	0.541373	0.19975	0.824564	0.837945	0.585742	0.480592	0.449926	0.147953	0.948626	0.233857	2.26148e-08	0.457749	0.23263	2.89023e-05
Q8K1Q0	Glycylpeptide N-tetradecanoyltransferase 1 OS=Rattus norvegicus OX=10116 GN=Nmt1 PE=1 SV=1 - [NMT1_RAT]	8	27	-0.318597	-0.659394	-0.314351	-0.250698	-0.497449	-0.275216	-0.605328	-1.021	-0.47691	-0.525976	-0.553175	-0.65978	-0.146711	-0.459948	-0.296351	-0.152777	-0.593103	-0.173599	-0.341456	-0.698811	-0.466273	-0.385142	-0.794867	-0.618025	-0.513156	0.216478	5.09206e-06	-0.427255	0.217428	2.92604e-05
G3V6V1	Aminopeptidase B OS=Rattus norvegicus OX=10116 GN=Rnpep PE=1 SV=1 - [G3V6V1_RAT]	7	15	-0.819919	-0.555152	-0.404937	-1.45554	-1.14622	-1.02569	-1.45982	-0.933973	-0.906583	-1.32265	-1.02044	-0.959091	-0.679895	-0.209188	-0.112672	-1.2341	-0.796578	-0.501936	-1.0259	-0.681616	-0.598291	-1.21555	-0.675139	-0.498558	-1.00083	0.322586	3.58101e-07	-0.685785	0.349224	2.94362e-05
Q9EPT7	Prothrombinase FGL2 OS=Rattus norvegicus OX=10116 PE=2 SV=1 - [Q9EPT7_RAT]	1	1	-0.684581	-0.381134	-1.07034	-0.274264	0.0180871	-0.635247	0.574041	0.870096	0.213075	-0.641413	-0.339597	-1.0389	-0.43759	-0.143425	-0.855395	-0.936063	-0.640659	-1.3522	-0.540304	-0.243923	-0.937496	-0.83163	-0.535855	-1.2388	-0.282515	0.604445	0.133714	-0.724445	0.369854	3.01233e-05
A0A0G2JU66	Nuclear protein localization protein 4 homolog OS=Rattus norvegicus OX=10116 GN=Nploc4 PE=1 SV=1 - [A0A0G2JU66_RAT]	12	22	-0.678782	-0.557063	-0.488782	-0.613008	-0.58924	-0.375096	-0.664494	-0.629879	-0.421883	-0.464779	-0.399976	-0.361947	-0.374444	-0.272099	-0.0896707	-0.244975	-0.175203	-0.0090346	-0.532895	-0.465748	-0.321307	-0.418632	-0.324835	-0.318589	-0.520411	0.115607	7.56817e-09	-0.295619	0.150995	3.02519e-05
B1WC65	HAUS augmin-like complex, subunit 3 OS=Rattus norvegicus OX=10116 GN=Haus3 PE=2 SV=1 - [B1WC65_RAT]	3	4	1.52526	1.38566	1.22581	2.17569	2.02499	1.90102	1.13763	1.99042	1.86277	1.33338	1.19214	1.02221	0.407987	0.259101	0.0764965	0.797633	0.649986	0.467813	1.30789	1.16122	0.997017	1.0962	0.948925	0.775349	1.56475	0.402924	3.56435e-08	0.745469	0.381939	3.11039e-05
D4A218	Doublesex and mab-3 related transcription factor 3 OS=Rattus norvegicus OX=10116 GN=Dmrt3 PE=3 SV=1 - [DMRT3_RAT]	1	2				1.63859	2.24693	2.17335							0.328384	0.938537	0.806312	0.559356	1.17075	1.03895	0.546962	1.15933	1.0455				2.01962	0.332027	0.0088892	0.843788	0.302134	3.1267e-05
Q5RJS6	Motile sperm domain-containing protein 1 OS=Rattus norvegicus OX=10116 GN=Mospd1 PE=2 SV=1 - [MSPD1_RAT]	2	4	-0.257873	-0.465689	0.130483	-0.543051	-0.761963	-0.129915	-1.75214	-1.96734	-1.33898	-0.355174	-0.564621	0.02146	-0.795889	-1.01299	-0.439577	-0.83066	-1.04652	-0.472677	-0.564851	-0.779733	-0.187924	-0.414366	-0.629855	-0.0474161	-0.6654	0.678123	0.00593847	-0.601871	0.308584	3.13016e-05
O08836	Immunoglobulin-binding protein 1 OS=Rattus norvegicus OX=10116 GN=Igbp1 PE=2 SV=2 - [IGBP1_RAT]	4	10	0.104583	-0.0272801	0.109059	0.828215	0.561057	0.762512	0.524084	0.260629	0.537113	0.349156	0.213736	0.153529	0.419718	0.374032	0.37318	0.603231	0.467947	0.478789	0.157715	-0.00740168	0.0994566	0.52449	0.576897	0.47671	0.364699	0.275005	0.000772532	0.37873	0.194506	3.17825e-05
P0C2C1	39S ribosomal protein L30, mitochondrial OS=Rattus norvegicus OX=10116 GN=Mrpl30 PE=1 SV=1 - [RM30_RAT]	4	5	-0.510946	-0.294568	-0.602755	-0.538874	-0.333592	-0.605903	-1.33253	-1.12354	-1.39954	-0.182381	0.0323655	-0.285911	-0.307094	-0.0999992	-0.430946	-0.49143	-0.283095	-0.613612	-0.307417	-0.0981056	-0.410655	-0.298123	-0.0894185	-0.411337	-0.598181	0.457147	0.000853896	-0.320103	0.164438	3.18536e-05
A8C4G9	Spinous and karyoplasmic protein OS=Rattus norvegicus OX=10116 GN=Zmynd8 PE=1 SV=1 - [A8C4G9_RAT]	1	39	1.19414	1.5011					1.9375	2.23707		0.953729	1.25906		1.10212	1.39979		1.28477	1.58368		0.657178	0.95707		0.694943	0.994228		1.51376	0.486529	0.000618341	1.08422	0.326836	3.25079e-05
A0A023ILN9	Proteasome subunit beta type OS=Rattus norvegicus OX=10116 GN=Psmb9 PE=2 SV=1 - [A0A023ILN9_RAT]	1	1													-0.477738	-0.625855		-0.436292	-0.58317		-0.564767	-0.710667					#DIV/0!	#DIV/0!	#DIV/0!	-0.566415	0.0994193	3.39629e-05
Q6P7Q1	BRISC and BRCA1-A complex member 2 OS=Rattus norvegicus OX=10116 GN=Babam2 PE=1 SV=1 - [BABA2_RAT]	3	9	-0.633443	-0.461818	-0.334724	-1.26045	-1.09993	-0.936956	-1.2517	-1.08747	-0.928189	-0.906935	-0.736941	-0.619937	-0.582485	-0.420143	-0.315809	-0.293239	-0.129657	-0.0248926	-0.716278	-0.551719	-0.428987	-0.822569	-0.658617	-0.545255	-0.854875	0.300625	8.59014e-07	-0.457471	0.236794	3.41068e-05
Q5M7T5	Serine (Or cysteine) peptidase inhibitor, clade C (Antithrombin), member 1 OS=Rattus norvegicus OX=10116 GN=Serpinc1 PE=1 SV=1 - [Q5M7T5_RAT]	8	63	-0.652139	-0.686582	-0.721432	-0.0137253	0.0107178	0.255107	0.130005	0.0220449	0.277995	-0.781193	-0.806125	-0.72767	-0.319745	-0.254169	-0.185543	-0.239241	-0.224204	-0.081211	-0.265887	-0.333737	-0.304489	-0.192822	-0.303398	0.0646311	-0.30775	0.450281	0.0373109	-0.219985	0.113955	3.4343e-05
P20059	Hemopexin OS=Rattus norvegicus OX=10116 GN=Hpx PE=1 SV=3 - [HEMO_RAT]	5	11	-0.722503	-0.73404	-0.576144	-1.35956	0.113439	-1.38602	-0.41197	0.147553	-1.46245	-0.924064	-0.157328	-1.13224	-1.20444	-0.328845	-0.87232	-0.580724	-0.228462	-1.21561	-0.808944	-0.326778	-1.57711	-1.03451	-0.531666	-1.11172	-0.717111	0.563673	0.00105079	-0.818428	0.424935	3.50624e-05
G3V811	Coagulation factor XIII A chain OS=Rattus norvegicus OX=10116 GN=F13a1 PE=1 SV=1 - [G3V811_RAT]	2	7	-1.31629	-1.03679	-0.909705	-0.73087	-0.62707	-0.394529	-1.25873	-1.27611	-1.04228	-1.5533	-1.29722	-0.97836	-0.748423	-0.72338	-0.468905	-0.925836	-0.72049	-0.369546	-1.34024	-1.05506	-0.961612	-0.593424	-0.335079	-0.0281655	-1.0351	0.332042	3.41204e-07	-0.68918	0.358763	3.58929e-05
D3ZLA3	Copine 3 OS=Rattus norvegicus OX=10116 GN=Cpne3 PE=1 SV=1 - [D3ZLA3_RAT]	5	20	-0.893029	-0.776173	-0.441912	-1.06678	-0.939933	-0.505507	-1.23351	-1.12641	-0.757598	-0.457583	-0.401252	-0.0503062	-0.368988	-0.372939	-0.0579216	-0.304836	-0.294363	-0.121847	-0.734859	-0.603985	-0.28199	-0.382521	-0.439064	-0.280698	-0.720833	0.353461	2.08684e-05	-0.353668	0.184457	3.65094e-05
P14272	Plasma kallikrein OS=Rattus norvegicus OX=10116 GN=Klkb1 PE=1 SV=1 - [KLKB1_RAT]	4	7	-1.09363	-0.901974	-0.697027	-0.81069	-0.536434	-0.353453	-1.33388	-1.05592	-0.71461	-1.23303	-0.949457	-0.695711	-0.393768	-0.191969	0.0178932	-0.822302	-0.619264	-0.422599	-0.855722	-0.735502	-0.491919	-0.737068	-0.470014	-0.333333	-0.864652	0.286768	4.77773e-07	-0.504631	0.263742	3.71994e-05
P85108	Tubulin beta-2A chain OS=Rattus norvegicus OX=10116 GN=Tubb2a PE=1 SV=1 - [TBB2A_RAT]	1	729	-0.39446	-0.315921	-0.310324	-0.519322	-0.451879	-0.410407	-0.747067	-0.67592	-0.638134	-0.510237	-0.433329	-0.437823	-0.560893	-0.491636	-0.508801	-0.145727	-0.0752314	-0.0919653	-0.314424	-0.242951	-0.241717	-0.366407	-0.295541	-0.303677	-0.487068	0.137905	9.52904e-08	-0.303248	0.158734	3.77153e-05
O88791	High mobility group AT-hook 2 OS=Rattus norvegicus OX=10116 GN=Hmga2 PE=1 SV=1 - [O88791_RAT]	4	8	1.8072	1.16835	0.965232	1.49647	1.14074	0.671734	1.70559	1.02172	0.880873	1.87827	1.18558	1.01703	0.96708	0.553778	0.152967	1.19603	0.647246	0.316148	1.26336	0.781381	0.402416	1.48264	0.868795	0.611722	1.2449	0.387775	2.53219e-07	0.770297	0.403416	3.78879e-05
F1LP64	E3 ubiquitin-protein ligase TRIP12 OS=Rattus norvegicus OX=10116 GN=Trip12 PE=1 SV=1 - [TRIPC_RAT]	20	33	-0.133748	-0.372444	-0.163089	-0.788975	-1.17284	-0.885853	-0.60533	-0.634965	-0.721125	0.00401514	-0.340547	-0.0957974	-0.20258	-0.377163	-0.230741	-0.135188	-0.331635	-0.301531	-0.03223	-0.148576	-0.111797	-0.0998547	-0.29347	-0.155345	-0.492558	0.365489	0.000684241	-0.201676	0.105947	3.8948e-05
B4F772	Heat shock 70kDa protein 4-like (Predicted), isoform CRA_b OS=Rattus norvegicus OX=10116 GN=Hspa4l PE=1 SV=1 - [B4F772_RAT]	5	6	-0.523685	-0.233938	-0.254933	-0.35001	-0.103904	-0.182867	0.000359075	0.00412337	0.0153177	-0.96395	-0.880279	-0.831289	-0.427177	-0.425303	-0.349079	-0.361178	-0.358064	-0.401389	-0.369504	-0.151027	-0.310495	-0.424151	0.0849736	-0.118362	-0.358755	0.358232	0.00524779	-0.300896	0.158232	3.93056e-05
M0RA79	Uncharacterized protein OS=Rattus norvegicus OX=10116 PE=1 SV=1 - [M0RA79_RAT]	3	4	-0.480643	-0.0544679	0.238893	0.102061	0.51714	0.846376	-0.499106	-0.0803238	0.245226	-1.34833	-0.923789	-0.640519	-1.69198	-1.27509	-1.00449	-2.30689	-1.88876	-1.61773	-0.830507	-0.411398	-0.1224	-1.44872	-1.03022	-0.75059	-0.173124	0.626893	0.359296	-1.19823	0.630459	3.94985e-05
P54001	Prolyl 4-hydroxylase subunit alpha-1 OS=Rattus norvegicus OX=10116 GN=P4ha1 PE=2 SV=2 - [P4HA1_RAT]	18	65	0.803709	0.571561	0.831467	0.624898	0.400356	0.49116	0.939786	0.552831	0.612163	0.653783	0.457529	0.518752	0.525927	0.0303619	0.360758	0.528317	0.18627	0.31567	0.435483	0.167973	0.321541	0.766631	0.31738	0.448731	0.6215	0.162447	4.16444e-08	0.367087	0.194272	4.1604e-05
F1LRC7	Similar to KIAA2026 protein OS=Rattus norvegicus OX=10116 GN=RGD1311595 PE=4 SV=3 - [F1LRC7_RAT]	1	5	1.11064	1.17328	0.935639				1.23026	1.28551	1.08005	0.993246	1.05426	0.80652	0.348276	0.401634	0.141228	0.749148	0.803746	0.543771	1.45229	1.50787	1.26586	0.899568	0.954536	0.703158	1.07438	0.149159	2.21626e-08	0.814257	0.431625	4.22096e-05
Q91XJ0	Calcium-responsive transcription coactivator OS=Rattus norvegicus OX=10116 GN=Ss18l1 PE=1 SV=1 - [CREST_RAT]	1	1							0.992545	0.685373					1.68148	1.37242		0.992366	0.684543		1.06625	0.759405		1.1269	0.819452		0.838959	0.217203	0.115268	1.06285	0.33425	4.28459e-05
A0A0U1RRP9	Complement factor B OS=Rattus norvegicus OX=10116 GN=Cfb PE=1 SV=1 - [A0A0U1RRP9_RAT]	13	21	-1.5172	-1.53418	-0.926354	-1.32804	-1.6745	-0.77324	-1.2968	-1.29055	-0.761274	-1.32547	-1.3313	-0.914494	-0.646278	-0.719725	-0.038359	-0.77625	-0.730662	-0.105231	-1.22446	-1.28204	-0.66939	-0.942504	-1.11758	-0.536217	-1.22278	0.305876	2.63446e-08	-0.732391	0.388906	4.28698e-05
A0A0G2QBZ8	LUC7-like (S. cerevisiae) OS=Rattus norvegicus OX=10116 GN=Luc7l PE=2 SV=1 - [A0A0G2QBZ8_RAT]	2	22	0.131688	-0.240612	-0.0769357	0.744902	0.361506	0.561058	0.641502	0.26181	0.457675	0.709307	0.335376	0.488962	0.549478	0.167895	0.30881	0.716677	0.336334	0.47768	0.482716	0.10335	0.262664	0.49469	0.114717	0.264661	0.364686	0.305966	0.00167515	0.356639	0.189429	4.29706e-05
D3ZRI4	Iroquois homeobox 4 OS=Rattus norvegicus OX=10116 GN=Irx4 PE=4 SV=1 - [D3ZRI4_RAT]	3	4	-0.27941	0.0233201	-0.0752002	-0.650357	-0.358722	-0.421368	0.115773	0.411111	0.34478	-0.225263	0.0758366	-0.0327743	-0.784573	-0.608993	-0.811401	-0.38614	-0.209321	-0.411298	-0.465327	-0.287531	-0.47154	-1.30042	-1.00536	-1.11761	-0.0893562	0.312833	0.343699	-0.65496	0.347938	4.30333e-05
M0RCH8	Ribosomal L1 domain-containing 1-like 1 OS=Rattus norvegicus OX=10116 GN=Rsl1d1l1 PE=1 SV=2 - [M0RCH8_RAT]	5	9	-0.478714	-0.570966	-0.339925	-0.482503	-0.57907	-0.328903	-0.907034	-1.03489	-0.743448	0.0400663	-0.0820247	0.167134	-0.416306	-0.525002	-0.30956	-0.412264	-0.429869	-0.19295	-0.233742	-0.361267	-0.106382	-0.483737	-0.329288	0.0482179	-0.445023	0.363464	0.00138555	-0.312679	0.166446	4.38244e-05
A0A0G2K1N3	Porphobilinogen deaminase OS=Rattus norvegicus OX=10116 GN=Hmbs PE=1 SV=1 - [A0A0G2K1N3_RAT]	7	13	-1.40164	-1.1866	-0.651982	-0.581385	-0.689092	0.0533463	-1.04746	-0.976384	-0.537493	-0.817626	-0.804782	-0.390334	-0.259166	-0.478466	-0.109952	-0.326265	-0.501909	-0.188023	-0.852195	-0.508736	-0.456821	-0.261277	-0.624482	-0.211651	-0.75262	0.384248	3.01308e-05	-0.398245	0.212236	4.42682e-05
G3V735	Angiomotin-like protein 2 OS=Rattus norvegicus OX=10116 GN=Amotl2 PE=3 SV=1 - [AMOL2_RAT]	3	11	0.901007	0.903067	0.111742	1.38724	1.3782	0.62275	1.52876	1.52343	0.76429	1.18435	1.18478	0.383359	1.18311	1.17589	0.361802	0.842332	0.83635	0.0226935	1.16747	1.16246	0.366774	1.07819	1.07258	0.267519	0.989413	0.45723	1.2059e-05	0.794764	0.423878	4.45728e-05
Q6MG81	FK506-binding protein-like OS=Rattus norvegicus OX=10116 GN=Fkbpl PE=2 SV=1 - [FKBPL_RAT]	3	11	0.42056	1.30266	0.682281	0.972943	1.84394	1.25944	1.05295	1.92766	1.33947	0.131098	1.01156	0.381096	0.389912	1.26272	0.619588	0.421575	1.29563	0.652922	0.620689	1.49572	0.870981	0.201512	1.07593	0.441827	1.02714	0.557307	5.19081e-05	0.779084	0.416031	4.50675e-05
D3ZP78	Coiled-coil domain-containing 122 OS=Rattus norvegicus OX=10116 GN=Ccdc122 PE=4 SV=2 - [D3ZP78_RAT]	1	2		3.08311	2.26211		3.72136	2.93623		3.63723	2.84842		2.36341	1.53231		2.09665	1.25288		1.80615	0.96282		2.73458	1.90921		2.52156	1.68682	2.79802	0.730739	1.26174e-05	1.87134	0.59358	4.53059e-05
Q7TPK3	Ac2-089 OS=Rattus norvegicus OX=10116 PE=2 SV=1 - [Q7TPK3_RAT]	1	42	-0.163691	0.19784	-0.432168	-1.09807	-0.747632	-1.34176	-0.57775	-0.223611	-0.82143	0.231373	0.591273	-0.0488259	-0.313153	0.0390957	-0.613674	-0.74702	-0.393532	-1.04587	-0.884152	-0.529686	-1.16406	-0.85119	-0.497331	-1.14107	-0.369538	0.575493	0.0479958	-0.67847	0.363106	4.59633e-05
D0UFD0	Prostate leucine zipper variant 2 OS=Rattus norvegicus OX=10116 GN=PrLZ PE=2 SV=1 - [D0UFD0_RAT]	7	12	0.613178	0.853262	0.295148	0.804346	1.0296	0.551767	1.16868	1.41319	0.934654	0.69709	0.939492	0.0825356	0.26892	0.593871	0.0286422	0.41085	0.701642	0.290087	0.428509	0.657791	0.101125	0.4401	0.706628	0.366842	0.781912	0.366544	1.37775e-05	0.416251	0.222795	4.60086e-05
P16446	Phosphatidylinositol transfer protein alpha isoform OS=Rattus norvegicus OX=10116 GN=Pitpna PE=1 SV=2 - [PIPNA_RAT]	12	36	-0.783095	-0.4683	-0.516914	-0.143606	-0.107701	-0.0981671	-0.471486	-0.255871	-0.281679	-0.531921	-0.359981	-0.449864	-0.28103	-0.138941	-0.145993	-0.289684	-0.111957	-0.174184	-0.434068	-0.0919163	-0.3197	-0.351032	-0.0617536	-0.356933	-0.372382	0.204405	5.74981e-05	-0.229766	0.122989	4.60354e-05
P08009	Glutathione S-transferase Yb-3 OS=Rattus norvegicus OX=10116 GN=Gstm3 PE=1 SV=2 - [GSTM4_RAT]	3	16	-1.3045	-0.765528	-0.556503	-0.748722	-0.62493	-0.227169	-0.660687	-0.152028	-0.57067	-0.571787	-0.034451	-0.221745	-0.617175	-0.408772	-0.0696469	-0.724051	-0.193126	-0.431617	-1.09928	-0.971462	-0.613939	-0.800213	-0.55438	-0.324845	-0.53656	0.344831	0.000219924	-0.567376	0.30451	4.71321e-05
D3ZBS2	Inter-alpha-trypsin inhibitor heavy chain H3 OS=Rattus norvegicus OX=10116 GN=Itih3 PE=1 SV=3 - [D3ZBS2_RAT]	18	80	-0.434103	-0.173169	-0.721776	-0.533604	-0.19502	-0.697329	0.0188072	0.425636	-0.133382	-1.38767	-1.06521	-1.59157	-0.298818	0.00972706	-0.526653	-0.616611	-0.371322	-0.850066	-0.849354	-0.468159	-0.933927	-0.60918	-0.186813	-0.710317	-0.540699	0.59029	0.00886985	-0.534291	0.286863	4.72911e-05
Q3B8P5	Psmd8 protein (Fragment) OS=Rattus norvegicus OX=10116 GN=Psmd8 PE=2 SV=1 - [Q3B8P5_RAT]	9	43	-0.649326	-0.681336	-0.529991	-0.177447	-0.39231	-0.410261	-0.814562	-1.10853	-0.813394	-0.713099	-0.633195	-0.452994	-0.324867	-0.340079	-0.396742	-0.181893	-0.162317	-0.118076	-0.599896	-0.381288	-0.462961	-0.215393	-0.269169	-0.0502313	-0.614704	0.243968	2.8268e-06	-0.291909	0.156785	4.74451e-05
Q4KM72	Ndnl2 protein (Fragment) OS=Rattus norvegicus OX=10116 GN=Nsmce3 PE=2 SV=1 - [Q4KM72_RAT]	1	1	-0.234234	6.06038e-05	0.333074	-1.20457	-0.981371	-0.612483	-0.858965	-0.632062	-0.26686	-0.678185	-0.445522	-0.122599	-1.14667	-0.921662	-0.61141	-1.3072	-1.08094	-0.770261				-0.824208	-0.597586	-0.278306	-0.47531	0.439626	0.00323635	-0.837583	0.317927	4.76482e-05
G3V7I0	Peroxiredoxin 3 OS=Rattus norvegicus OX=10116 GN=Prdx3 PE=1 SV=1 - [G3V7I0_RAT]	10	184	0.733921	0.501867	1.00133	1.41729	1.2766	1.65881	0.631294	0.505378	0.915714	0.356798	0.131757	0.459728	0.197023	0.0350132	0.422773	0.321179	0.178916	0.572564	0.270087	0.176839	0.505347	0.548002	0.441253	0.670834	0.799207	0.463871	9.34213e-05	0.361652	0.194677	4.83918e-05
A0A0G2JZM2	Sec23 homolog A, coat complex II component OS=Rattus norvegicus OX=10116 GN=Sec23a PE=1 SV=1 - [A0A0G2JZM2_RAT]	15	58	-0.488021	-0.630653	-0.399744	-0.91579	-0.995979	-0.663204	-1.3439	-1.08965	-0.894675	-0.511542	-0.625772	-0.384927	-0.307893	-0.357692	-0.0525598	-0.409614	-0.500215	-0.109694	-0.440399	-0.608582	-0.307903	-0.33918	-0.357125	-0.0539789	-0.745322	0.300818	3.32673e-06	-0.320403	0.172748	4.90818e-05
Q91ZN1	Coronin-1A OS=Rattus norvegicus OX=10116 GN=Coro1a PE=1 SV=3 - [COR1A_RAT]	2	5	-0.215594	-0.810132	-0.743282	-0.198535	-0.804169	-0.701443	-0.650429	-1.25236	-1.15332	0.170634	-0.425536	-0.368776	-0.689064	-0.910909	-0.659326	-0.0243131	-0.626895	-0.582374	-0.0718038	-0.673408	-0.610921	-0.133552	-0.735763	-0.682645	-0.596078	0.408709	0.000370802	-0.533415	0.288365	5.02569e-05
A0A0G2K926	Murinoglobulin-1 OS=Rattus norvegicus OX=10116 GN=LOC297568 PE=1 SV=1 - [A0A0G2K926_RAT]	8	87	-0.921533	-1.36458	-1.27245	-1.11212	-1.63133	-1.22051	-0.529824	-0.951769	-0.958769	-1.46166	-2.07126	-1.71508	-0.0256026	-0.42938	-0.250828	-0.859373	-1.19551	-1.07207	-0.562237	-0.997821	-0.666801	-1.06019	-1.53808	-1.2881	-1.26757	0.416816	4.38274e-07	-0.828833	0.449925	5.21277e-05
Q68FW9	COP9 signalosome complex subunit 3 OS=Rattus norvegicus OX=10116 GN=Cops3 PE=1 SV=1 - [CSN3_RAT]	8	24	-0.652834	-0.39999	-0.531095	-0.191998	-0.136706	0.0549198	-0.695136	-0.638942	-0.382732	-0.583796	-0.382083	-0.306011	-0.244229	-0.0886028	-0.161917	-0.172235	-0.00847733	-0.157565	-0.445661	-0.272102	-0.383424	-0.41727	-0.287997	-0.275817	-0.403867	0.231184	8.28983e-05	-0.242941	0.132401	5.39806e-05
D3ZUP5	BRICK1, SCAR/WAVE actin-nucleating complex subunit OS=Rattus norvegicus OX=10116 GN=Brk1 PE=1 SV=1 - [D3ZUP5_RAT]	4	6	0.554527	0.0505813	-0.105181	1.22775	0.545686	1.17941	0.318141	-0.360215	0.269827	0.712979	0.0403838	0.628146	0.765087	0.251842	0.826935	0.970558	0.291551	0.867074	0.681012	0.00298181	0.596472	0.864793	0.186156	0.770276	0.421836	0.485259	0.0118373	0.589561	0.321336	5.40235e-05
D3ZWA8	Adaptor protein, phosphotyrosine-interacting with PH domain and leucine zipper 1 OS=Rattus norvegicus OX=10116 GN=Appl1 PE=1 SV=3 - [D3ZWA8_RAT]	8	12	-0.387024	-0.263164	-0.213781	-0.606648	-0.393481	-0.0794011	-0.884831	-0.510179	-0.357566	-0.519077	-0.176497	-0.160385	-0.145578	-0.264252	-0.023033	-0.22416	-0.141691	-0.255444	-0.518526	-0.430194	-0.155521	-0.456059	-0.438006	-0.358392	-0.379336	0.22654	0.000119193	-0.284238	0.154931	5.40522e-05
D3ZQB7	PHD finger protein 20 OS=Rattus norvegicus OX=10116 GN=Phf20 PE=4 SV=1 - [D3ZQB7_RAT]	1	1	0.689043	0.933142	0.536473	0.916416	1.14942	0.788625	1.35189	1.5886	1.22412	0.779604	1.02207	0.615313	0.42913	0.663947	0.244517	0.387588	0.623644	0.204645	0.558579	0.795612	0.39458	0.190644	0.42707	0.0166686	0.966227	0.315347	4.06299e-07	0.411386	0.224552	5.47287e-05
B2RZB5	Charged multivesicular body protein 2A OS=Rattus norvegicus OX=10116 GN=Chmp2a PE=1 SV=1 - [B2RZB5_RAT]	9	20	-0.237853	-0.250477	-0.225099	-0.461113	-0.417627	-0.391713	-0.424759	-0.168699	-0.31976	-0.405953	-0.39086	-0.19626	-0.172165	-0.187712	-0.187898	-0.236062	-0.353243	-0.363058	-0.154191	-0.171361	-0.381027	-0.480956	-0.461799	-0.743621	-0.324181	0.102935	3.07674e-07	-0.324424	0.177189	5.50118e-05
D3ZGP9	Dehydrogenase/reductase 7C OS=Rattus norvegicus OX=10116 GN=Dhrs7c PE=3 SV=1 - [D3ZGP9_RAT]	1	2	-1.37168	-1.24783	-0.889671	-1.12423	-1.01148	-0.617449	-1.12574	-1.00928	-0.618938	-1.90931	-1.78709	-1.43902	-0.500192	-0.385626	-0.0502297	-0.74859	-0.632784	-0.296957	-0.523103	-0.40632	-0.0525258	-0.813359	-0.697183	-0.352758	-1.17931	0.403171	6.47889e-07	-0.454969	0.248632	5.52932e-05
Q5XI38	Lymphocyte cytosolic protein 1 OS=Rattus norvegicus OX=10116 GN=Lcp1 PE=1 SV=1 - [Q5XI38_RAT]	8	17	-0.63681	-0.389984	-0.083017	-0.377902	-0.279593	-0.358846	-0.734286	-0.890275	-0.551507	-0.792433	-0.770116	-0.802357	-0.314258	-0.295451	-0.0350076	-0.450984	-0.524748	0.00413189	-0.299507	-0.480871	-0.621034	-0.447994	-0.603234	-0.303426	-0.555594	0.254197	1.09824e-05	-0.364365	0.199129	5.53196e-05
A0A0G2JXM0	Melanoma inhibitory activity 2 OS=Rattus norvegicus OX=10116 GN=Mia2 PE=1 SV=1 - [A0A0G2JXM0_RAT]	27	52	0.533106	0.556948	0.443564	0.922554	0.922656	0.806344	0.961074	1.03803	0.845977	0.510303	0.578389	0.421225	0.067183	0.309532	0.0207118	0.236274	0.324001	0.0787899	0.415032	0.47574	0.381745	0.431266	0.428907	0.266893	0.711681	0.224636	2.89671e-07	0.28634	0.156487	5.53196e-05
F1LVE5	Single-pass membrane protein with coiled-coil domains 1 OS=Rattus norvegicus OX=10116 GN=LOC100911042 PE=4 SV=2 - [F1LVE5_RAT]	2	2	1.41229	1.88204	1.47026	0.428252	0.421896	0.486985	1.37884	1.37619	1.4376	0.449422	0.45253	0.471653	0.0822638	0.0777208	0.0841737	0.405758	0.402454	0.409338	0.449504	0.447178	0.472029	0.668462	0.665528	0.68101	0.972331	0.559445	8.66495e-05	0.403785	0.220728	5.54423e-05
P38062	Methionine aminopeptidase 2 OS=Rattus norvegicus OX=10116 GN=Metap2 PE=1 SV=2 - [MAP2_RAT]	10	29	-1.0599	-0.969679	-0.773427	-0.715238	-0.611546	-0.64593	-1.02347	-1.03763	-0.898245	-0.335399	-0.288089	-0.0879236	-0.277328	-0.256058	-0.0798241	-0.222114	-0.225663	-0.0971678	-0.61651	-0.637059	-0.425518	-0.399061	-0.261268	-0.39382	-0.703873	0.323843	1.1572e-05	-0.324283	0.177415	5.58484e-05
D4A9W3	D-glutamate cyclase OS=Rattus norvegicus OX=10116 GN=Dglucy PE=1 SV=1 - [D4A9W3_RAT]	11	24	-0.410037	-0.153103	-0.0870123	-0.310622	-0.0103727	0.121624	-0.346865	-0.221099	-0.262044	-0.666697	-0.188417	-0.271618	-0.278438	0.0186459	-0.352132	-0.45103	-0.148412	-0.26792	-0.480899	-0.293698	-0.332356	-0.631954	-0.22073	-0.223299	-0.233855	0.201336	0.00200371	-0.305185	0.167165	5.64337e-05
Q5BJK8	Golgi integral membrane protein 4 OS=Rattus norvegicus OX=10116 GN=Golim4 PE=1 SV=2 - [GOLI4_RAT]	1	29	-0.84713	-0.248594	-0.857321	-0.564917	0.0225237	-0.550329	0.0284094	0.619553	0.0430147	-0.126198	0.470707	-0.148112	-0.850684	-0.26143	-0.892919	-1.20399	-0.613492	-1.24455				-1.17646	-0.585592	-1.20805	-0.179866	0.466577	0.208716	-0.893018	0.348784	5.8452e-05
P51868	Calsequestrin-2 OS=Rattus norvegicus OX=10116 GN=Casq2 PE=1 SV=2 - [CASQ2_RAT]	15	238	0.531556	0.384878	0.743488	0.620145	0.470184	0.816964	0.960422	0.893727	1.18037	0.276679	0.133965	0.380339	0.172167	0.0101979	0.359234	0.321348	0.191985	0.42316	0.460586	0.362287	0.568239	0.248307	0.115116	0.215525	0.616059	0.309805	2.62706e-05	0.287346	0.158061	5.85738e-05
Q66H43	BLOC-1-related complex subunit 6 OS=Rattus norvegicus OX=10116 GN=Borcs6 PE=2 SV=2 - [BORC6_RAT]	2	2	1.17252	1.11953	0.731552	1.28233	1.17909	0.821825	0.503746	0.404216	0.0432624	1.36962	1.315	0.916937	0.405651	0.304231	-0.111673	1.9643	1.90327	1.49296	1.78444	1.72438	1.33204	1.53232	1.47165	1.06995	0.904969	0.416761	1.16754e-05	1.23946	0.683233	5.96714e-05
P56571	ES1 protein homolog, mitochondrial OS=Rattus norvegicus OX=10116 PE=1 SV=2 - [ES1_RAT]	12	83	0.10558	0.310102	0.478208	0.435828	0.660774	0.586042	0.407701	0.598704	0.616825	0.236088	0.420552	0.37974	0.163855	0.403463	0.355967	0.109852	0.359919	0.322455	0.0248921	0.11698	0.188817	0.241267	0.379377	0.516094	0.436345	0.166018	1.87166e-06	0.265245	0.14651	6.07473e-05
D3ZZ26	Protein phosphatase 1 regulatory subunit OS=Rattus norvegicus OX=10116 GN=Ppp1r3d PE=1 SV=1 - [D3ZZ26_RAT]	6	9	-0.934107	-0.942159	-0.473416	-0.876407	-0.653599	-0.369687	-1.19006	-1.23559	-0.929708	-0.604938	-0.666256	-0.312032	-0.64208	-0.378525	-0.220739	-0.447696	-0.613192	-0.0833696	-0.582463	-0.677751	-0.182949	-0.448309	-0.627158	-0.0474312	-0.765663	0.300893	2.56763e-06	-0.412638	0.228244	6.15003e-05
D3ZRV0	DCN1-like protein OS=Rattus norvegicus OX=10116 GN=Dcun1d1 PE=1 SV=1 - [D3ZRV0_RAT]	5	7	-0.852269	0.0717111	-0.720135	-0.967802	-0.401193	-0.691054	-0.799414	-0.29021	-0.982477	-0.982361	-0.740232	-0.879473	-0.173952	-0.0421142	-0.450081	-0.622509	-0.196186	-0.75771	-0.630091	-0.215135	-0.458405	-0.664812	-0.276599	-0.540239	-0.686242	0.323209	1.43909e-05	-0.418986	0.231971	6.20038e-05
P04937	Fibronectin OS=Rattus norvegicus OX=10116 GN=Fn1 PE=1 SV=2 - [FINC_RAT]	3	933	1.11394	0.88234	1.10953	0.886603	0.571965	0.888316	0.904025	0.703247	1.10439	0.530178	0.245581	0.480267	0.453341	0.216097	0.631423	0.280823	-0.0108267	0.216722	0.717432	0.398097	0.679489	0.784072	0.576798	0.861387	0.785032	0.279774	9.81083e-07	0.483738	0.268528	6.34524e-05
O55164	Multiple PDZ domain protein OS=Rattus norvegicus OX=10116 GN=Mpdz PE=1 SV=1 - [MPDZ_RAT]	8	16	-0.00896367	0.317965	0.213166	0.149689	0.168297	0.599914	0.499718	0.869286	0.801965	0.381028	0.65629	0.661354	-0.0907917	0.395465	0.44347	0.192818	0.636015	0.297808	0.470835	0.657628	0.545006	0.213345	0.319862	0.42589	0.442476	0.281174	0.000200423	0.375613	0.208691	6.39456e-05
Q5BJP7	Afm protein (Fragment) OS=Rattus norvegicus OX=10116 GN=Afm PE=2 SV=1 - [Q5BJP7_RAT]	3	3	-2.2449	-1.89396	-1.59081	-1.28349	-0.94364	-0.60462	-0.412826	-0.0257967	0.357011	-1.36861	-0.975818	-0.63529	-0.834194	-0.492536	-0.212152	-1.34872	-0.962337	-0.634048	-1.0475	-0.703621	-0.404839	-2.01757	-1.6743	-1.38489	-0.968562	0.758635	0.00102396	-0.976391	0.542598	6.40638e-05
M0R7T6	RNA-binding motif protein 24 OS=Rattus norvegicus OX=10116 GN=Rbm24 PE=4 SV=2 - [M0R7T6_RAT]	5	18	0.382703	0.676291	0.20699	0.62875	0.790339	0.339371	0.621454	1.02851	0.573859	0.514289	0.806247	0.330238	0.366678	0.650984	0.20904	0.230522	0.610181	0.15081	0.332524	0.619046	0.157967	0.37965	0.833854	0.280885	0.57492	0.235941	3.90774e-06	0.401845	0.223499	6.45333e-05
A0A0G2JZY0	LSM family member 14B OS=Rattus norvegicus OX=10116 GN=Lsm14b PE=1 SV=1 - [A0A0G2JZY0_RAT]	4	8	-0.289761	-0.487327	-0.902613	0.364972	0.15631	-0.223101	0.395601	0.190643	-0.192454	0.0944696	-0.104728	-0.530104	-0.282689	-0.489537	-0.927585	-0.417818	-0.623427	-1.06104	-0.099997	-0.304629	-0.724278	-0.249681	-0.454919	-0.883938	-0.127341	0.390777	0.282984	-0.543295	0.302264	6.47079e-05
Q5M7W1	Thioredoxin-interacting protein OS=Rattus norvegicus OX=10116 GN=Txnip PE=2 SV=1 - [TXNIP_RAT]	2	3	-1.6834	-1.88772	-1.36951	-2.72391	-2.93932	-2.38524	-1.41885	-1.63056	-1.08016	-1.56579	-1.77174	-1.26362	-0.684312	-0.84681	-0.223811	-0.612761	-0.825121	-0.329246	-0.678226	-0.838508	-0.505569	-0.236618	-0.448608	0.0558646	-1.80998	0.582712	3.5392e-07	-0.514477	0.28651	6.52614e-05
Q6IFT6	Anoctamin-7 OS=Rattus norvegicus OX=10116 GN=Ano7 PE=2 SV=1 - [ANO7_RAT]	1	1	2.07829	2.0459	1.74854	1.60834	1.56486	1.30337	1.41269	1.37292	1.10774	1.43364	1.39962	1.09216	1.24218	1.20051	0.880385	0.862204	0.821777	0.50208	1.22727	1.18782	0.886093	0.298596	0.258539	-0.0525605	1.51401	0.316931	4.0356e-09	0.776242	0.432808	6.59538e-05
P52631	Signal transducer and activator of transcription 3 OS=Rattus norvegicus OX=10116 GN=Stat3 PE=1 SV=1 - [STAT3_RAT]	14	36	-0.76864	-0.578774	-0.42584	-0.915891	-0.430464	-0.491333	-1.06015	-0.787066	-0.8504	-0.484338	-0.234233	-0.285042	-0.546528	-0.35596	-0.219321	-0.536516	-0.204696	-0.215976	-0.779992	-0.503973	-0.34536	-0.357522	-0.157249	-0.0896779	-0.609348	0.261865	6.07795e-06	-0.359397	0.200486	6.62336e-05
G3V6J2	O-acyltransferase OS=Rattus norvegicus OX=10116 GN=Soat1 PE=3 SV=1 - [G3V6J2_RAT]	1	2	0.177745	0.0850339	0.248663	0.166691	0.0628844	0.262389	-0.0929457	-0.193049	0.00276941	-0.0544834	-0.148826	0.00471314	0.181244	0.0792502	0.220118	0.460502	0.359748	0.501047	0.156079	0.0563023	0.215569	0.46663	0.366246	0.516143	0.0434655	0.150644	0.339031	0.29824	0.166523	6.67704e-05
D3ZJK6	Trafficking protein particle complex subunit 9 OS=Rattus norvegicus OX=10116 GN=Trappc9 PE=1 SV=2 - [D3ZJK6_RAT]	1	2	-0.201363	-0.0644665	-0.0312833										0.108461	0.236075	0.246497				0.0575595	0.18739	0.21621	0.137005	0.266229	0.285679	-0.0990375	0.0901561	0.197417	0.193456	0.0773497	6.90699e-05
Q6P503	ATPase H+-transporting V1 subunit D OS=Rattus norvegicus OX=10116 GN=Atp6v1d PE=1 SV=1 - [Q6P503_RAT]	3	5	-0.636262	-0.943464	-0.393726	-0.401877	-0.720174	-0.134561	-0.689564	-1.00416	-0.422231	-0.377512	-0.686346	-0.146698	-0.42099	-0.737474	-0.210497	-0.299559	-0.614804	-0.0873961	-0.831208	-1.14548	-0.600101	-0.502349	-0.817224	-0.281219	-0.546381	0.280108	3.12756e-05	-0.545691	0.305979	6.92792e-05
A0A0G2QC07	5-hydroxytryptamine receptor 4 OS=Rattus norvegicus OX=10116 GN=Htr4 PE=3 SV=1 - [A0A0G2QC07_RAT]	1	2	-1.18089	-1.3609	-0.930397	-1.86674	-2.05784	-1.59146	-1.6161	-1.8035	-1.34081	-1.25891	-1.44055	-1.02014	-0.512029	-0.701318	-0.293577	-0.429747	-0.617797	-0.209625	-1.30142	-1.48849	-1.06235	-1.48236	-1.67004	-1.25327	-1.45569	0.343639	1.43568e-08	-0.918503	0.515378	6.96989e-05
P11598	Protein disulfide-isomerase A3 OS=Rattus norvegicus OX=10116 GN=Pdia3 PE=1 SV=2 - [PDIA3_RAT]	35	364	0.43903	0.353644	0.189428	0.314612	0.252943	0.0427163	0.556453	0.455156	0.332985	0.638114	0.573277	0.328739	0.570501	0.471704	0.217288	0.435832	0.344909	0.156573	0.454097	0.362779	0.128683	0.304358	0.195587	-0.0147541	0.373091	0.170482	1.0853e-05	0.302296	0.169892	7.06788e-05
Q5XFW8	Protein SEC13 homolog OS=Rattus norvegicus OX=10116 GN=Sec13 PE=1 SV=1 - [SEC13_RAT]	8	25	-0.355959	-0.340133	0.045682	-0.00300139	0.138037	0.324458	-0.504108	-0.333285	-0.239796	-0.42757	-0.411618	-0.124712	-0.341606	-0.360159	-0.169049	-0.541269	-0.507232	-0.0739893	-0.386524	-0.319602	-0.168219	-0.698298	-0.149698	-0.228833	-0.186	0.2601	0.030725	-0.328707	0.184977	7.14878e-05
Q5M7X1	Coatomer subunit beta' OS=Rattus norvegicus OX=10116 GN=Copb2 PE=2 SV=1 - [Q5M7X1_RAT]	1	106	-0.0222158	-0.0199882	0.0101419	0.540624	0.442121	0.45076	0.145042	0.139877	0.202196	0.22922	0.229816	0.249855	0.0709514	0.0638965	0.0712654	0.170475	0.164659	0.172459	0.106657	0.101819	0.127586	0.341841	0.246762	0.105226	0.216454	0.185612	0.00194941	0.1453	0.0818025	7.17652e-05
M0RD40	SIK family kinase 3 OS=Rattus norvegicus OX=10116 GN=Sik3 PE=1 SV=2 - [M0RD40_RAT]	6	11	-0.205648	0.380235	-0.251764	-0.17198	0.145169	-0.289315	-0.0596761	0.390719	-0.0950787	-0.507319	-0.138603	-0.509861	-0.190166	0.0444236	-0.235169	-0.350571	-0.209629	-0.441099	-0.301364	-0.0804262	-0.293928	-0.478342	-0.386201	-0.474722	-0.109427	0.292749	0.221891	-0.283099	0.159578	7.25343e-05
Q8K5A9	Death domain-containing membrane protein NRADD OS=Rattus norvegicus OX=10116 GN=Nradd PE=1 SV=2 - [NRADD_RAT]	5	14	0.158713	0.0154396	0.30859	0.0259735	-0.128396	0.20063	-0.0666901	-0.217356	0.107983	0.568193	0.423288	0.706348	0.435412	0.282856	0.553245	0.320262	0.168946	0.439765	0.269804	0.354698	0.101856	0.43344	0.963629	0.701417	0.175226	0.281863	0.0543116	0.418778	0.236085	7.26093e-05
B0BNL8	Agpat3 protein (Fragment) OS=Rattus norvegicus OX=10116 GN=Agpat3 PE=2 SV=1 - [B0BNL8_RAT]	4	10	-0.559605	-0.170569	-0.0754833	-1.19457	-0.98489	-0.676162	-1.18092	-0.751652	-0.512302	-1.11527	-0.690836	-0.652009	-0.852554	-0.530698	-0.452576	-0.766688	-0.43308	-0.332346	-0.6675	-0.237908	-0.100069	-0.519066	-0.20549	-0.123271	-0.713689	0.364083	2.99155e-05	-0.435104	0.246129	7.48008e-05
B5DFB8	Fbf1 protein (Fragment) OS=Rattus norvegicus OX=10116 GN=Fbf1 PE=2 SV=1 - [B5DFB8_RAT]	2	3	0.590266	1.00745	0.687554	0.950163	1.35625	1.07223	0.9287	1.33849	1.05078	0.501885	0.91744	0.587451	0.097406	0.50531	0.16265	0.382551	0.791694	0.449465	0.746364	1.15648	0.832222	0.314734	0.724247	0.390615	0.915723	0.279987	2.09551e-07	0.546145	0.309017	7.49584e-05
P52555	Endoplasmic reticulum resident protein 29 OS=Rattus norvegicus OX=10116 GN=Erp29 PE=1 SV=2 - [ERP29_RAT]	10	74	0.674294	0.899124	0.326929	0.914217	0.862055	0.449892	1.06041	1.2202	0.682721	0.510703	0.651177	0.0928469	0.444681	0.55803	0.0790179	0.419887	0.479412	0.126651	0.682713	0.669808	0.213399	0.417957	0.384389	0.0666827	0.695381	0.319317	1.13643e-05	0.378552	0.214287	7.5253e-05
E9PTQ5	Methyl-CpG binding domain protein 5 OS=Rattus norvegicus OX=10116 GN=Mbd5 PE=4 SV=2 - [E9PTQ5_RAT]	1	2	1.14602	1.73962	0.69931	1.70126	2.28376	1.27933	1.7984	2.38461	1.37649	1.33327	1.92524	0.874843	0.73786	1.32218	0.259109	0.750434	1.33599	0.273353	1.32138	1.90792	0.863248	0.730849	1.31678	0.262736	1.54518	0.521284	5.67124e-07	0.923487	0.523714	7.64545e-05
B5DFH8	Cleavage stimulation factor, 3' pre-RNA subunit 2, tau OS=Rattus norvegicus OX=10116 GN=Cstf2t PE=2 SV=1 - [B5DFH8_RAT]	4	22	0.717337	0.719241	0.701762	0.700044	0.690852	0.709249	1.05559	1.0501	1.06481	0.454946	0.455219	0.42765	0.535294	0.140855	0.192088	0.640359	0.373893	0.425557	0.506087	0.500925	0.479083	0.200502	0.0510231	0.111285	0.7289	0.227048	2.5325e-07	0.346413	0.196786	7.75889e-05
G3V7Z1	RCG47403 OS=Rattus norvegicus OX=10116 GN=Rcl1 PE=1 SV=3 - [G3V7Z1_RAT]	3	9	1.16744	1.04357	0.524538	0.918224	0.653394	-0.684434				0.28046	0.154958	-0.374161	-0.489591	-0.622744	-1.16453	-0.197791	-0.329705	-0.871063	-0.209752	-0.340688	-0.864079	-0.329329	-0.460872	-0.993633	0.409331	0.632484	0.0881362	-0.572815	0.325811	7.84488e-05
F1M609	Acyl-coenzyme A oxidase OS=Rattus norvegicus OX=10116 GN=Acox1 PE=1 SV=3 - [F1M609_RAT]	5	11	-0.599583	-0.652071	0.0139448	-0.803271	-0.666123	-0.177489	-1.07176	-1.00469	-0.449705	-0.610588	-0.59705	0.0174864	-0.900334	-0.782878	-0.257582	-0.529366	-0.510375	0.0150122	-0.627673	-0.646515	-0.101581	-1.04148	-0.618273	-0.50582	-0.550075	0.352172	0.000213145	-0.542239	0.308602	7.88497e-05
P70570	Laminin-5 alpha 3 chain OS=Rattus norvegicus OX=10116 PE=2 SV=1 - [P70570_RAT]	3	10	0.169292	0.930258	0.655559	1.30143	2.05131	1.81248	1.22088	1.97445	1.73194	0.874256	1.63359	1.3488	0.143383	0.897007	0.15603	0.561719	1.3264	0.585852	0.61569	1.36959	1.09053	1.04463	1.79792	1.50949	1.30869	0.572026	7.1416e-06	0.924852	0.526549	7.91006e-05
M0RB60	Leucine-rich repeats and immunoglobulin-like domains 1 OS=Rattus norvegicus OX=10116 GN=Lrig1 PE=4 SV=2 - [M0RB60_RAT]	1	1	0.398507	0.329583	0.448375	0.0703304	-0.00969003	0.144977	0.135107	0.0587902	0.209771	0.208082	0.137526	0.246228	0.309909	0.231702	0.327732	0.147189	0.0702212	0.166683	0.0915895	0.0155989	0.130028	0.33369	0.257093	0.362152	0.198132	0.138829	0.000439896	0.203632	0.116018	7.95962e-05
Q5PQN1	Probable E3 ubiquitin-protein ligase HERC4 OS=Rattus norvegicus OX=10116 GN=Herc4 PE=2 SV=1 - [HERC4_RAT]	8	12	-0.687957	-0.571225	-0.688551	-1.12095	-0.962124	-0.334871	-0.336242	-0.226901	-0.273033	-0.58055	-0.438568	-0.229992	-0.267176	-0.159725	-0.260808	-0.217806	-0.0802117	-0.121305	-0.272469	-0.302449	-0.221369	-0.565848	-0.456788	-0.616929	-0.53758	0.289433	4.84725e-05	-0.29524	0.168324	8.00588e-05
B5DEZ8	Plexin domain containing 2 (Predicted) OS=Rattus norvegicus OX=10116 GN=Plxdc2 PE=1 SV=1 - [B5DEZ8_RAT]	2	3	0.194594	0.41424	0.0931719	0.555916	0.764466	0.479273	0.240494	0.452748	0.163869	0.227881	0.445896	0.114737	0.426232	0.636595	0.292765	0.223109	0.434712	0.091313	0.209108	0.421688	0.0962567	0.229878	0.441851	0.10705	0.345607	0.20484	0.000111757	0.30088	0.171552	8.01133e-05
D3ZYF5	Tripartite motif-containing 58 OS=Rattus norvegicus OX=10116 GN=Trim58 PE=4 SV=1 - [D3ZYF5_RAT]	1	1	-2.01479	-0.728047	-0.536897	-1.2449	0.0307435	0.25777	-1.87204	-0.592692	-0.369352	-2.71974	-1.43463	-1.25357	-2.15658	-0.879123	-0.710734	-2.12069	-0.841994	-0.673173	-2.45692	-1.17724	-0.990456	-1.88404	-0.604966	-0.427548	-1.03985	0.88103	0.00179395	-1.24362	0.709089	8.01263e-05
B1H235	Banp protein OS=Rattus norvegicus OX=10116 GN=Banp PE=2 SV=1 - [B1H235_RAT]	1	2	0.357533	0.928024	0.440612	1.04475	1.60414	1.1526	0.985589	1.54869	1.09346	0.668885	1.23774	0.740242	0.14415	0.705359	0.195186	0.356817	0.919265	0.409523	0.312794	0.876219	0.384444	0.294161	0.856979	0.355835	0.983523	0.388647	2.70934e-06	0.484228	0.276952	8.22994e-05
Q7TP77	Aa2-277 OS=Rattus norvegicus OX=10116 GN=Mrpl49 PE=1 SV=1 - [Q7TP77_RAT]	8	33	0.633532	1.02692	0.411667	1.24829	1.49303	0.934909	0.993248	1.35041	0.834549	0.607836	0.940319	0.31097	0.283129	0.572316	-0.0702525	0.460879	0.794727	0.218794	0.60911	0.841672	0.453264	0.567532	0.874624	0.279096	0.898807	0.363013	3.34881e-06	0.490407	0.280964	8.35196e-05
P18418	Calreticulin OS=Rattus norvegicus OX=10116 GN=Calr PE=1 SV=1 - [CALR_RAT]	27	553	0.768503	0.753061	0.291037	1.07557	1.06874	0.619582	1.23837	1.22077	0.753965	0.821432	0.839943	0.365798	0.613626	0.594891	0.0839379	0.571079	0.615764	0.0422619	0.633496	0.635748	0.133571	0.605045	0.657052	0.149939	0.818064	0.301655	1.37517e-06	0.444701	0.254963	8.40446e-05
F1LPA4	Serine/threonine-protein kinase N2 OS=Rattus norvegicus OX=10116 GN=Pkn2 PE=1 SV=1 - [F1LPA4_RAT]	9	21	-0.474027	-0.302831	-0.359294	-0.18616	-0.307153	0.0359438	-0.211862	-0.264971	-0.3749	-0.0639784	-0.17601	0.245659	-0.17374	-0.255569	-0.10656	-0.104517	-0.15089	0.0100734	-0.0548974	-0.125633	-0.129628	-0.134356	-0.293736	-0.164353	-0.203299	0.197919	0.00448662	-0.140317	0.0805253	8.47371e-05
Q6JE36	Protein NDRG1 OS=Rattus norvegicus OX=10116 GN=Ndrg1 PE=1 SV=1 - [NDRG1_RAT]	4	15	1.04256	0.891456	0.909068	1.28846	1.1112	0.938789	1.22015	1.35379	1.32904	1.276	1.1082	0.813572	0.472476	0.216876	-0.146425	0.761656	0.633089	0.492859	0.564189	0.122476	0.512859	0.657281	0.655354	0.596174	1.10686	0.187979	4.32724e-10	0.461572	0.264956	8.49289e-05
Q68FY1	Nucleoporin NUP35 OS=Rattus norvegicus OX=10116 GN=Nup35 PE=1 SV=1 - [NUP35_RAT]	7	28	0.415454	0.228041	0.234442	0.738815	0.835078	0.638267	0.500306	0.491169	0.431277	0.543065	0.677332	0.601185	0.109996	-0.0214755	0.0563725	0.191364	0.420462	0.461059	0.464717	0.448785	0.322295	0.445606	0.361102	0.337034	0.527869	0.185638	8.59392e-07	0.299776	0.172449	8.65125e-05
Q63081	Protein disulfide-isomerase A6 OS=Rattus norvegicus OX=10116 GN=Pdia6 PE=1 SV=2 - [PDIA6_RAT]	18	155	0.110249	-0.0620175	0.122483	0.604459	0.430061	0.662046	0.485744	0.19689	0.570372	0.373266	0.154152	0.265356	0.30612	0.0470435	0.259049	0.291921	0.0574076	0.252949	0.493312	0.244881	0.453601	0.336326	0.0352253	0.379242	0.326088	0.229063	0.000448661	0.26309	0.151414	8.6854e-05
B1PRL5	Caveolae-associated protein 4 OS=Rattus norvegicus OX=10116 GN=Cavin4 PE=1 SV=1 - [CAVN4_RAT]	8	22	0.144577	-0.0601932	-0.425483	-0.192199	-0.0864526	-0.443331	-0.0412088	0.0681456	-0.297923	-0.952169	-0.782537	-1.20843	-0.0599436	-0.174952	-0.612653	-0.568152	-0.517656	-1.0262	-0.281257	-0.446482	-0.81629	-0.293763	-0.301214	-0.648411	-0.356433	0.426014	0.0144888	-0.478915	0.276888	9.03418e-05
A0A0G2KAF8	Suppression of tumorigenicity 18 protein OS=Rattus norvegicus OX=10116 GN=St18 PE=4 SV=1 - [A0A0G2KAF8_RAT]	3	4	1.34966	0.0436831	0.402497	1.04969	-0.267389	0.127301	2.05785	0.744475	1.13548	2.39715	1.08954	1.43826	2.11341	0.798144	1.1342	2.70526	1.39124	1.72772	1.38909	0.0760461	0.430497	2.06931	0.755656	1.10074	0.964016	0.803596	0.00160113	1.30761	0.756559	9.0915e-05
D3ZMS3	Matrilin 4 OS=Rattus norvegicus OX=10116 GN=Matn4 PE=4 SV=1 - [D3ZMS3_RAT]	1	1	1.73455	2.7681	1.54312	1.71893	2.74139	1.55228	1.97928	3.00544	1.81265	0.560426	1.59235	0.357279	0.653233	1.6775	0.429763	0.609128	1.63464	0.387328	1.22273	2.24922	1.01988	0.728525	1.75441	0.515693	1.78048	0.803603	9.66649e-06	1.0735	0.622199	9.22953e-05
Q75N36	Cytoplasmic CAR retention protein OS=Rattus norvegicus OX=10116 GN=Dnajc7 PE=2 SV=1 - [Q75N36_RAT]	17	28	-0.375088	-0.454655	-0.396334	-0.0949679	-0.226775	-0.172679	-0.365589	-0.385616	-0.214583	-0.0204339	-0.284268	-0.17404	-0.0509939	-0.207973	-0.27338	-0.168853	-0.379718	-0.31282	-0.376291	-0.418836	-0.474233	-0.716057	-0.740087	-0.807589	-0.263752	0.134799	3.04172e-05	-0.410569	0.237969	9.231e-05
P81795	Eukaryotic translation initiation factor 2 subunit 3, X-linked OS=Rattus norvegicus OX=10116 GN=Eif2s3 PE=1 SV=2 - [IF2G_RAT]	3	34	-0.486266	-0.489155	-0.206764	-0.203133	-0.168511	0.0353116	-1.22935	-1.14263	-0.790403	-0.0993838	-0.00689603	0.303049	-0.282153	-0.107253	-0.0775006	-0.457252	-0.468184	-0.208124	-0.478966	-0.452733	-0.327999	-0.136478	-0.147039	-0.128756	-0.373678	0.47263	0.0192715	-0.272703	0.15814	9.27098e-05
B5DFI3	AP complex subunit sigma OS=Rattus norvegicus OX=10116 GN=Ap1s1 PE=1 SV=1 - [B5DFI3_RAT]	1	2	-0.897788	-0.843899	-0.624574	-0.0290909	0.0137025	0.268903	-0.483451	-0.436954	-0.18544	-0.856749	-0.80449	-0.595256	0.519946	0.564553	0.761117	0.522511	0.568358	0.765352				1.17857	1.22479	1.43038	-0.456257	0.390591	0.00192704	0.837286	0.349261	9.31827e-05
D3ZWW5	RCG64242 OS=Rattus norvegicus OX=10116 GN=Slc30a9 PE=1 SV=1 - [D3ZWW5_RAT]	9	14	-0.250981	0.0351406	-0.12621	-0.215976	-0.0330472	-0.126341	-0.0526244	0.0246123	-0.249026	0.292864	0.0423262	0.0617673	-0.299009	-0.335124	-0.144779	-0.181226	-0.28357	-0.184476	-0.12291	-0.0771154	0.000276516	-0.444184	-0.398635	-0.289183	-0.0497912	0.156922	0.295174	-0.229995	0.133513	9.35439e-05
A0A0G2K9Q3	N-alpha-acetyltransferase 25, NatB auxiliary subunit OS=Rattus norvegicus OX=10116 GN=Naa25 PE=1 SV=1 - [A0A0G2K9Q3_RAT]	5	8	-0.523127	0.0229994	-0.20973	-0.00239573	-0.119031	-0.026771	-0.385903	-0.341723	-0.300704	-0.283385	-0.155082	-0.397901	-0.17755	-0.347756	-0.314132	-0.416351	0.0546299	-0.20043	-0.56113	-0.383584	-0.620676	-0.192983	-0.247876	-0.318927	-0.226896	0.174274	0.000886388	-0.310564	0.180375	9.39535e-05
D3ZBZ6	Dispatched RND transporter family member 2 OS=Rattus norvegicus OX=10116 GN=Disp2 PE=4 SV=1 - [D3ZBZ6_RAT]	1	1	1.68186	3.57325	1.69057	2.23075	4.11104	2.26424	1.81813	3.70213	1.85163	1.26619	3.15595	1.26317	0.9089	2.79101	0.885563	0.855816	2.73916	0.83415	1.14055	3.02487	1.13783	1.07172	2.95543	1.05902	2.38408	0.993222	4.51603e-06	1.617	0.939293	9.40766e-05
F1LNF3	Nuclear transcription factor, X-box-binding-like 1 OS=Rattus norvegicus OX=10116 GN=Nfxl1 PE=1 SV=1 - [F1LNF3_RAT]	4	4	0.293828	-0.028166	0.172695	0.190319	0.195265	0.371953	0.138003	0.146654	0.319655	0.179497	-0.144128	0.046642	0.340683	0.00940599	0.187506	0.537087	0.20705	0.38558	0.705866	0.376806	0.573304	0.789676	0.798046	0.925125	0.156851	0.145328	0.00327307	0.486344	0.282549	9.41857e-05
Q1KQ07	Signal transducer and activator of transcription OS=Rattus norvegicus OX=10116 GN=Stat6 PE=1 SV=1 - [Q1KQ07_RAT]	5	6	-0.409961	-0.162619	-0.223738	-0.472121	-0.235874	-0.261119	-0.817287	-0.577338	-0.606268	-0.0641402	0.181571	0.110361	-0.187769	0.0502907	-0.03359	-0.657679	-0.418379	-0.501829	-0.628308	-0.388032	-0.453514	-0.62385	-0.38418	-0.459033	-0.294878	0.296334	0.00545613	-0.390489	0.227047	9.48544e-05
P01150	Pro-thyrotropin-releasing hormone OS=Rattus norvegicus OX=10116 GN=Trh PE=1 SV=1 - [TRH_RAT]	1	1	0.390361	0.459424	0.52952	0.663949	0.721916	0.827887	0.954534	1.0162	1.11849	5.90835e-05	0.0674904	0.127495	-0.00556697	0.0542131	0.101547	0.502575	0.563595	0.61136	0.291914	0.353911	0.419643	0.344618	0.406008	0.462371	0.573111	0.377238	0.000267279	0.342182	0.199125	9.55321e-05
E9PU44	SWI/SNF-related matrix-associated actin-dependent regulator of chromatin subfamily E member 1 OS=Rattus norvegicus OX=10116 GN=Smarce1 PE=1 SV=2 - [E9PU44_RAT]	12	39	0.401796	0.521999	0.0555929	0.745117	0.858389	0.4046	0.972606	1.0499	0.640035	0.587685	0.704833	0.317728	0.295397	0.397334	0.0880283	0.319158	0.455915	0.00422874	0.388026	0.432808	0.12984	0.277472	0.383231	0.0655491	0.605024	0.286217	1.49923e-05	0.269749	0.157349	9.75108e-05
F1LLX6	Calcium-dependent secretion activator 1 OS=Rattus norvegicus OX=10116 GN=Cadps PE=1 SV=3 - [F1LLX6_RAT]	3	5	0.164766	1.21102	0.179422	0.367983	1.15482	0.734599	1.3028	2.09335	1.66944	0.715869	1.51217	1.04598	0.521241	0.825098	0.318995	0.132157	0.646818	0.703545	0.867878	1.38352	1.18247	0.260941	0.870256	0.254191	1.01268	0.602104	0.000114789	0.663925	0.387427	9.78317e-05
P62632	Elongation factor 1-alpha 2 OS=Rattus norvegicus OX=10116 GN=Eef1a2 PE=1 SV=1 - [EF1A2_RAT]	11	246	-0.907096	-0.972322	-0.669429	-0.908818	-0.805453	-0.677328	-1.35074	-1.24645	-0.889422	-1.09847	-1.17851	-0.962535	-0.199363	-0.208735	0.00275141	-0.357282	-0.381671	-0.272079	-0.645165	-0.492188	-0.311828	-0.773753	-0.790016	-0.540537	-0.972215	0.212911	6.50825e-09	-0.414155	0.241792	9.82355e-05
Q6AZ33	Biliverdin reductase A OS=Rattus norvegicus OX=10116 GN=Blvra PE=1 SV=1 - [Q6AZ33_RAT]	8	16	-0.870522	-0.805215	-0.65694	-1.30094	-1.07342	-1.19353	-0.928541	-1.16571	-0.877511	-0.936484	-1.30348	-0.842204	-0.24514	-0.303881	0.00943426	-0.515408	-0.539528	-0.174318	-0.603438	-0.932585	-0.543492	-0.417357	-0.798874	-0.344137	-0.996207	0.207634	3.85374e-09	-0.450727	0.26317	9.83202e-05
Q4V7D1	Signal sequence receptor, alpha OS=Rattus norvegicus OX=10116 GN=Ssr1 PE=1 SV=1 - [Q4V7D1_RAT]	3	13	0.281577	-0.0571127	-0.235917	0.0471083	-0.0772902	-0.23734	0.241364	-0.0268096	0.043723	0.550189	0.280896	0.222208	0.464902	0.171873	0.0800957	0.545139	0.29995	0.11686	0.578575	0.458207	0.160207	0.639487	0.474187	0.15645	0.0860495	0.234665	0.230205	0.345494	0.202066	9.9746e-05
E9PT87	Myosin light chain kinase 3 OS=Rattus norvegicus OX=10116 GN=Mylk3 PE=1 SV=1 - [MYLK3_RAT]	19	48	-0.374967	-0.367567	-0.139483	-0.124291	0.0320804	0.191957	-0.253229	-0.128967	0.148454	-0.400308	-0.261205	-0.109226	-0.24856	-0.1416	-0.00276881	-0.275193	-0.156032	-0.0803906	-0.393694	-0.273384	-0.173259	-0.278718	-0.249853	-0.048935	-0.148896	0.196711	0.0237405	-0.193532	0.11329	0.000100507
Q4KLY0	Centrosomal protein of 63 kDa OS=Rattus norvegicus OX=10116 GN=Cep63 PE=2 SV=1 - [CEP63_RAT]	1	1													1.06521	0.791941	1.2193	0.91915	0.64712	1.07491							#DIV/0!	#DIV/0!	#DIV/0!	0.952939	0.209294	0.000101083
Q6GT74	Basigin, isoform CRA_b OS=Rattus norvegicus OX=10116 GN=Bsg PE=2 SV=1 - [Q6GT74_RAT]	13	174	0.281698	0.348829	0.468323	0.600357	0.693375	0.786643	0.448382	0.510585	0.591458	0.328197	0.346364	0.473813	0.0778166	0.077201	0.133744	0.223104	0.275585	0.273017	0.171789	0.240154	0.270555	0.469803	0.52873	0.536346	0.489835	0.155168	3.00409e-07	0.273154	0.160434	0.000103426
P97878	Exocyst complex component 5 OS=Rattus norvegicus OX=10116 GN=Exoc5 PE=1 SV=1 - [EXOC5_RAT]	9	22	-0.323795	-0.376569	-0.131661	-0.0398901	-0.0499918	0.21323	-0.535938	-0.343492	-0.159015	-0.26676	-0.215292	-0.115732	-0.348759	-0.265758	-0.113659	-0.215469	-0.154901	-0.0458783	-0.461662	-0.323839	-0.0435295	-0.297804	-0.251141	-0.113199	-0.195409	0.19464	0.00516857	-0.219633	0.129092	0.000104058
A0A0G2K590	Spastin OS=Rattus norvegicus OX=10116 GN=Spast PE=1 SV=1 - [A0A0G2K590_RAT]	6	10	0.318556	-0.110554	0.317268	0.753332	0.224077	0.739562	1.04146	0.378813	0.711484	0.584743	0.154002	0.571733	0.852342	0.329358	0.769451	0.747512	0.254754	0.657364	0.584159	0.124521	0.566974	0.676272	-0.119243	0.519595	0.473707	0.318109	0.000314063	0.496922	0.292232	0.000104551
P32362	Uroporphyrinogen decarboxylase (Fragment) OS=Rattus norvegicus OX=10116 GN=Urod PE=1 SV=1 - [DCUP_RAT]	2	4	-0.845498	-0.720127	-0.45784	-0.592863	-0.478588	-0.180426	-1.91557	-1.79759	-1.50312	-1.31495	-1.19121	-0.939014	-0.533482	-0.450133	-0.210608	-0.478126	-0.360797	-0.120841	-1.01205	-0.893749	-0.635826	-1.38044	-1.26274	-1.01419	-0.994733	0.553679	6.49698e-05	-0.696083	0.409726	0.000105362
A0A0G2JVM2	Uncharacterized protein OS=Rattus norvegicus OX=10116 PE=1 SV=1 - [A0A0G2JVM2_RAT]	49	100	0.506154	0.570555	0.417831	0.545138	0.675041	0.288191	0.95235	1.05721	0.654063	0.461125	0.554428	0.276738	0.198492	0.277082	0.0574399	0.314259	0.298005	0.0466074	0.296849	0.477555	0.185036	0.273909	0.318768	0.0157859	0.579902	0.234686	3.4148e-06	0.229982	0.13545	0.000105885
P18297	Sepiapterin reductase OS=Rattus norvegicus OX=10116 GN=Spr PE=1 SV=1 - [SPRE_RAT]	7	11	-0.948619	-0.936788	-1.11112	-0.265826	-0.330249	-0.451264	-0.619784	-0.627073	-0.800963	-0.49998	-0.48978	-0.674201	-0.256209	-0.1468	-0.421245	-0.922702	-0.865501	-1.1818	-0.276439	-0.401991	-0.707655	-0.334451	-0.342021	-0.779441	-0.646304	0.260455	3.27789e-06	-0.553022	0.325707	0.000105886
Q5RJR9	Serine (Or cysteine) proteinase inhibitor, clade H, member 1, isoform CRA_b OS=Rattus norvegicus OX=10116 GN=Serpinh1 PE=1 SV=1 - [Q5RJR9_RAT]	2	340	0.62199	0.269779	0.650027	0.406022	0.0427154	0.458839	0.765814	0.406211	0.818648	0.81902	0.465178	0.835335	0.538697	0.139674	0.292033	0.430673	0.0328893	0.185679	0.753519	0.394242	0.770127	0.82172	0.461837	0.828352	0.546632	0.248698	1.04205e-05	0.470787	0.277544	0.000106771
Q4V7C7	Actin-related protein 3 OS=Rattus norvegicus OX=10116 GN=Actr3 PE=1 SV=1 - [ARP3_RAT]	19	83	-0.796859	-0.704052	-0.351475	-0.853647	-0.807165	-0.361199	-1.06603	-0.98082	-0.680257	-0.630256	-0.590665	-0.241472	-0.405893	-0.296029	-0.00506559	-0.358162	-0.389241	-0.0660681	-0.574773	-0.394417	-0.168387	-0.490191	-0.373749	-0.0983275	-0.671991	0.254349	1.77845e-06	-0.301692	0.177936	0.000107174
A0A0G2K023	Laminin subunit gamma 3 OS=Rattus norvegicus OX=10116 GN=Lamc3 PE=4 SV=1 - [A0A0G2K023_RAT]	1	2	1.2847	1.57143	1.34947	1.67898	1.95462	1.76852	1.8274	2.10674	1.91696	0.867692	1.1528	0.920738	0.376619	0.654073	0.409343	0.126908	0.405602	0.161302	0.984122	1.26379	1.03746	0.475461	0.754525	0.518823	1.53334	0.413048	5.69508e-08	0.597336	0.352739	0.000108307
B2RZ10	Mbip protein (Fragment) OS=Rattus norvegicus OX=10116 GN=Mbip PE=2 SV=1 - [B2RZ10_RAT]	1	2				2.17917	1.64981	1.36971	0.911071	0.385408	0.101629	2.13374	1.61384	1.28778				1.86204	1.33572	0.997426	1.19372	0.66838	0.348049	1.68272	1.15677	0.827073	1.29246	0.717397	0.000642327	1.1191	0.477138	0.000108635
A0A0G2JSK5	Integrin beta OS=Rattus norvegicus OX=10116 GN=Itgb1 PE=1 SV=1 - [A0A0G2JSK5_RAT]	24	241	0.375108	0.332805	0.42419	0.675878	0.666232	0.750274	0.420837	0.364323	0.496957	0.67322	0.59086	0.622089	0.150947	0.0499375	0.0472441	0.170512	0.17195	0.179841	0.377004	0.31127	0.379214	0.437918	0.412371	0.516248	0.532731	0.146318	6.96229e-08	0.267038	0.157809	0.000109
Q3SWT7	Nuclear receptor binding protein OS=Rattus norvegicus OX=10116 GN=Nrbp1 PE=1 SV=1 - [Q3SWT7_RAT]	5	13	-0.615419	-0.476104	-0.598154	0.0246927	-0.0266679	-0.124977	-0.0812395	0.0412331	-0.200103	-0.541682	-0.436026	-0.628597	-0.177481	-0.0827635	-0.468235	-0.611928	-0.369111	-0.614361	-0.179524	-0.0963328	-0.253491	-0.366633	-0.159102	-0.401489	-0.305254	0.267819	0.00227937	-0.315038	0.186216	0.000109204
Q04931	FACT complex subunit SSRP1 OS=Rattus norvegicus OX=10116 GN=Ssrp1 PE=1 SV=2 - [SSRP1_RAT]	11	26	-0.0301682	-0.137589	0.199876	-0.427049	-0.445863	-0.102028	0.0109371	-0.106284	0.15042	0.317759	0.294735	0.366301	0.273645	0.0355041	0.282254	0.108843	0.142396	0.285548	0.0875622	-0.0224573	0.18584	0.218421	0.196049	0.214029	0.00758729	0.270812	0.92443	0.167303	0.0992001	0.000112145
G3V8D2	Periaxin OS=Rattus norvegicus OX=10116 GN=Prx PE=1 SV=3 - [G3V8D2_RAT]	2	3	1.58557	1.82711	0.892868	1.66381	1.89426	0.995894	2.13798	2.37213	1.47007	1.38842	1.62833	0.683999	0.705484	0.937745	-0.0192588	0.884357	1.11786	0.161284	1.57152	1.806	0.867394	1.15559	1.38946	0.441485	1.54504	0.500753	3.78689e-07	0.918243	0.544534	0.000112274
D3ZVD1	Polyhomeotic homolog 1 OS=Rattus norvegicus OX=10116 GN=Phc1 PE=4 SV=1 - [D3ZVD1_RAT]	4	7	0.59236	0.679992	0.189598	0.654847	0.727202	0.272683	0.824134	1.01349	0.555285	0.277343	0.905515	0.187143	0.606632	0.69895	0.314562	0.293661	0.732056	0.184809	0.761228	0.820902	0.583679	0.241485	0.335413	-0.0399471	0.573299	0.283447	2.25047e-05	0.461119	0.274135	0.000114687
D3ZXY1	Inner centromere protein OS=Rattus norvegicus OX=10116 GN=Incenp PE=1 SV=1 - [D3ZXY1_RAT]	2	2		0.220506	0.403006		0.386097	0.604472		0.594975	0.809664		0.302242	0.474652		0.983439	1.14318		0.343137	0.503307		0.720641	0.898778		0.53938	0.708147	0.474452	0.189305	0.000195571	0.730001	0.267632	0.000114831
Q7M079	Calcium-binding protein 4 (Fragment) OS=Rattus norvegicus OX=10116 PE=1 SV=1 - [Q7M079_RAT]	1	11	0.408473	0.0896941	1.01479	0.94436	0.614486	1.57546	0.756752	0.430581	1.38786	0.436292	0.115882	1.03089	0.634004	0.305943	1.20828	0.839841	0.51302	1.41578	0.403944	0.0780992	0.998831	0.631029	0.304578	1.21594	0.733793	0.471505	0.00021961	0.712441	0.423621	0.000114861
Q9WUD9	Proto-oncogene tyrosine-protein kinase Src OS=Rattus norvegicus OX=10116 GN=Src PE=1 SV=4 - [SRC_RAT]	2	8	0.0746225	0.0276293	-0.0549549	0.523954	0.132168	0.339992	0.542233	0.15415	0.358287	0.316275	0.267651	0.174976	0.145944	0.0896681	-0.0156772	0.273396	0.21836	0.113446	0.458526	0.404467	0.31752	0.31822	0.263554	0.167237	0.238082	0.187126	0.00105023	0.229555	0.13681	0.000117138
A0A0H2UI35	Homer protein homolog 1 OS=Rattus norvegicus OX=10116 GN=Homer1 PE=1 SV=1 - [A0A0H2UI35_RAT]	14	36	0.491058	0.26355	0.161914	0.869654	0.659508	0.413843	1.14713	1.17204	0.900443	0.581781	0.39895	0.216045	0.449314	0.158193	0.00734281	0.480634	0.325443	0.136325	0.47684	0.40022	0.206381	0.435894	0.265378	0.0552043	0.606326	0.348038	8.49043e-05	0.283098	0.169051	0.000119102
Q5XIC0	Enoyl-CoA delta isomerase 2, mitochondrial OS=Rattus norvegicus OX=10116 GN=Eci2 PE=1 SV=1 - [ECI2_RAT]	6	61	-0.0695754	-0.0130427	0.176135	-0.174305	-0.346359	-0.0989872	-0.599432	-0.46366	-0.332074	-0.561021	-0.371597	-0.384776	-0.309967	-0.307223	-0.0232425	-0.329731	-0.104647	-0.0878798	-0.326215	-0.247482	-0.0887858	-0.335624	-0.394552	-0.0814715	-0.269891	0.235012	0.0021654	-0.219735	0.131252	0.000119395
D4A9X9	Centromere protein K OS=Rattus norvegicus OX=10116 GN=Cenpk PE=4 SV=1 - [D4A9X9_RAT]	1	1	0.369655	-0.204529	0.213542	1.15237	0.567091	1.02104	1.27964	0.698064	1.14832	0.997982	0.422167	0.830147	0.515174	-0.0682927	0.327016	1.18084	0.598613	0.994353	0.795864	0.214614	0.628321	0.909641	0.327785	0.732122	0.707958	0.448072	0.000193885	0.596338	0.356266	0.00011957
A0A0A0MXX1	A-kinase anchor protein 7 isoforms delta and gamma OS=Rattus norvegicus OX=10116 GN=Akap7 PE=4 SV=1 - [A0A0A0MXX1_RAT]	3	9	0.24459	0.314724	-0.20112	0.763241	0.616814	0.353888	0.287532	0.319759	0.223659	0.619024	0.657012	0.188127	0.456541	0.486878	0.343399	0.439693	0.401826	-0.0248136	0.46728	0.361805	0.0217184	0.50317	0.535117	0.0519196	0.365604	0.264361	0.000561612	0.337045	0.201715	0.000121376
A7BFV9	Epidermal growth factor receptor pathway substrate 15 OS=Rattus norvegicus OX=10116 PE=1 SV=1 - [A7BFV9_RAT]	21	52	0.690017	0.557867	0.375641	0.884013	0.829716	0.699681	1.09162	1.06891	0.914582	0.377665	0.428429	0.16148	0.386253	0.315149	0.13139	0.42085	0.453899	0.129681	0.307889	0.390836	0.000297231	0.32341	0.181806	0.0422379	0.673302	0.297077	7.80623e-06	0.256975	0.153823	0.000121569
A0A0G2QC38	Serine and arginine-rich-splicing factor 11 OS=Rattus norvegicus OX=10116 GN=Srsf11 PE=1 SV=1 - [A0A0G2QC38_RAT]	6	21	0.324867	0.399541	0.370816	0.297164	0.210286	0.333747	0.684729	0.638259	0.557522	0.303495	0.363578	0.371523	0.135943	0.0488767	0.0547613	0.168585	0.0299209	0.0669978	0.325851	0.175714	0.225973	0.123044	0.171705	0.19154	0.404627	0.145007	1.03677e-06	0.143243	0.0857479	0.000121616
Q6P9V7	Proteasome (Prosome, macropain) activator subunit 1 OS=Rattus norvegicus OX=10116 GN=Psme1 PE=1 SV=1 - [Q6P9V7_RAT]	18	126	-0.403033	-0.0399833	-0.198163	0.545659	0.842449	0.682467	0.586413	0.844948	0.628583	-0.11166	0.186329	0.110945	0.108284	0.32545	0.235464	0.0886168	0.32326	0.188849	0.00256361	0.336666	0.130172	0.151586	0.36452	0.109163	0.306246	0.433119	0.0322821	0.19705	0.118023	0.000122186
B5DF29	Replication factor C (Activator 1) 5 OS=Rattus norvegicus OX=10116 GN=Rfc5 PE=1 SV=1 - [B5DF29_RAT]	2	3		-1.13662	-0.926792	-0.0364084		0.0437604	-0.635422	-1.19916	-0.756186		-0.178617	0.0211244	-0.107525	-0.238847	-0.0679776	-0.33039	-0.318538	-0.218205	-0.503997		-0.460037	-0.735831	-0.435761	-0.470755	-0.533814	0.504405	0.0130974	-0.353442	0.193888	0.000124276
F1LZX9	Integrin subunit alpha V OS=Rattus norvegicus OX=10116 GN=Itgav PE=1 SV=3 - [F1LZX9_RAT]	27	72	0.25267	0.301835	0.251288	0.156343	0.207105	0.121308	0.204872	0.245292	0.221607	0.324665	0.515032	0.312896	0.170534	0.233609	0.114022	0.0206753	0.104281	0.0119038	0.307778	0.370871	0.177878	0.210742	0.25783	0.164048	0.259576	0.100637	2.24994e-06	0.178681	0.107319	0.000125096
Q68FQ3	Wdr22 protein (Fragment) OS=Rattus norvegicus OX=10116 GN=Wdr22 PE=2 SV=1 - [Q68FQ3_RAT]	2	3	0.967983	0.956466	0.912109	0.962294	0.939681	0.931199	0.0635876	0.0446776	0.0325099	0.286827	0.273678	0.219231	0.656393	0.635593	0.568475	0.277096	0.257535	0.190848	1.6528	1.63422	1.5855	1.29042	1.27123	1.21314	0.549187	0.421357	0.000879193	0.936104	0.563365	0.000127233
A0A0G2JYU1	Leukocyte immunoglobulin-like receptor subfamily B member 3-like OS=Rattus norvegicus OX=10116 GN=Lilrb3l PE=4 SV=1 - [A0A0G2JYU1_RAT]	2	3	-0.791878	-0.269015	-0.651979	-1.54441	-1.03264	-1.37973	-1.35142	-0.835947	-1.18672	-0.0275379	0.493694	0.100639	-0.522689	-0.00910898	-0.414834	-0.591206	-0.0763862	-0.481681	-0.610059	-0.0942618	-0.481589	-0.783637	-0.268447	-0.665144	-0.706413	0.65224	0.00319979	-0.416587	0.250775	0.000127511
B0BMY0	Atf7 protein OS=Rattus norvegicus OX=10116 GN=Atf7 PE=2 SV=1 - [B0BMY0_RAT]	1	8	0.728444	0.794297	0.578497	0.7136	0.768357	0.588431	1.09268	1.15115	0.967533	0.595186	0.659408	0.433516	0.430379	0.486949	0.248387	0.712269	0.770079	0.531948	0.511199	0.569985	0.349821	0.121066	0.179246	-0.0502872	0.755925	0.216835	1.08974e-07	0.405087	0.244226	0.000129177
B1WC49	Api5 protein OS=Rattus norvegicus OX=10116 GN=Api5 PE=1 SV=1 - [B1WC49_RAT]	12	48	-0.0613991	-0.128556	-0.0553983	0.475395	0.493215	0.641045	0.155538	0.387952	0.504718	0.468541	0.616439	0.425357	0.139681	0.187543	0.159502	0.188427	0.273699	0.154571	0.0744944	0.131264	-0.00398442	0.061717	0.0987572	0.041185	0.326904	0.274866	0.00170092	0.125571	0.0758394	0.000131102
P40307	Proteasome subunit beta type-2 OS=Rattus norvegicus OX=10116 GN=Psmb2 PE=1 SV=1 - [PSB2_RAT]	7	24	-0.823729	-0.644098	-0.254135	-0.858728	-0.594783	-0.168904	-1.60795	-1.33025	-0.987999	-1.06552	-0.821324	-0.584986	-0.419788	-0.388693	-0.0708818	-0.507375	-0.30852	-0.225994	-0.757177	-0.655179	-0.0851289	-0.489496	-0.279532	-0.137487	-0.811868	0.410263	2.74562e-05	-0.360438	0.218154	0.000133489
G3V8B4	Brix domain containing 2, isoform CRA_a OS=Rattus norvegicus OX=10116 GN=Brix1 PE=1 SV=1 - [G3V8B4_RAT]	3	3	0.256534	0.0589269	-0.193867	0.453055	0.244352	0.0382584	0.666214	0.461215	0.251435	0.355503	0.16601	-0.186037	1.0303	0.823408	0.558678	-0.19553	0.419855	0.100689	0.999574	0.794901	0.548569	1.04725	0.841973	0.586271	0.2143	0.257706	0.0149543	0.629662	0.381375	0.000134301
A0A0G2JW28	Gamma-adducin OS=Rattus norvegicus OX=10116 GN=Add3 PE=1 SV=1 - [A0A0G2JW28_RAT]	13	30	-0.236448	-0.316318	-0.300133	-0.411588	-0.630345	-0.463071	-0.00367977	-0.157767	-0.287331	-0.0990064	-0.231479	-0.358859	-0.0758038	-0.00324384	-0.158439	-0.133285	-0.254241	-0.381376	-0.320603	-0.25315	-0.479397	-0.255135	-0.447592	-0.547127	-0.291335	0.167422	8.57501e-05	-0.275783	0.167199	0.000135406
Q6P9U0	Serine (Or cysteine) peptidase inhibitor, clade B, member 6a OS=Rattus norvegicus OX=10116 GN=Serpinb6a PE=1 SV=1 - [Q6P9U0_RAT]	6	15	-1.0914	-0.375114	-0.653502	-1.73212	-0.972334	-1.1341	-2.22427	-1.35629	-1.76679	-1.85597	-1.31057	-1.45802	-1.33783	-0.668959	-0.729297	-0.930318	-0.060281	-0.218098	-1.16679	-0.311382	-0.639392	-1.84252	-1.11372	-1.26052	-1.32754	0.525609	2.76106e-06	-0.856592	0.519808	0.000136467
A0A0G2K2M2	Mitochondrial fission factor OS=Rattus norvegicus OX=10116 GN=LOC102556337 PE=1 SV=1 - [A0A0G2K2M2_RAT]	6	21	0.408956	0.415323	0.491015	0.400201	0.483673	0.537232	0.359621	0.375949	0.265656	0.364442	0.529335	0.49461	0.0822058	0.0382009	0.060567	0.0937425	0.164837	0.0802793	0.134533	0.22994	0.0796297	0.110883	0.0361232	0.0345102	0.427168	0.0813386	1.47275e-09	0.0954543	0.0580393	0.000138757
P02680	Fibrinogen gamma chain OS=Rattus norvegicus OX=10116 GN=Fgg PE=1 SV=3 - [FIBG_RAT]	21	160	0.0483418	-0.148183	0.265259	-0.783263	-0.880289	-0.591961	-0.546166	-0.579096	-0.173456	-0.625014	-0.709143	-0.522674	-0.295606	-0.385645	-0.0632797	-0.561188	-0.652157	-0.357071	-0.19355	-0.31958	-0.0691693	-0.732324	-0.853195	-0.656604	-0.437137	0.353022	0.00127823	-0.428281	0.260507	0.0001392
P36506	Dual specificity mitogen-activated protein kinase kinase 2 OS=Rattus norvegicus OX=10116 GN=Map2k2 PE=1 SV=1 - [MP2K2_RAT]	5	17	-0.968668	-0.975669	-0.665776	-0.429861	-0.298321	-0.158376	-1.12669	-1.16896	-0.625955	-0.297842	-0.587502	-0.31269	-0.600337	-0.224317	-0.0486096	-0.485518	-0.230031	-0.0741811	-0.519297	-0.6787	-0.256732	-0.873572	-0.636268	-0.73061	-0.634692	0.351322	6.18895e-05	-0.446514	0.271812	0.000140126
G3V657	RCG21929 OS=Rattus norvegicus OX=10116 GN=Tbx5 PE=4 SV=1 - [G3V657_RAT]	3	5	0.111818	0.395942	0.0151778	-0.408473	-0.135444	-0.480333	-0.230431	0.0463013	-0.302274	-0.391942	-0.109449	-0.500304	-1.387	-0.812951	-1.05256	-0.850506	-0.410467	-0.649642	-0.118204	-0.030357	-0.251565	-0.800139	-0.585997	-0.918185	-0.165784	0.272717	0.0590023	-0.655631	0.39921	0.000140422
P70623	Fatty acid-binding protein, adipocyte OS=Rattus norvegicus OX=10116 GN=Fabp4 PE=1 SV=3 - [FABP4_RAT]	6	55	-0.994298	-0.439242	-0.529905	-1.03407	-0.743548	-0.276756	-1.66555	-0.96415	-0.873266	-1.60296	-1.11903	-0.969409	-0.745868	-0.27789	-0.220978	-0.779454	-0.347988	-0.30268	-1.3736	-0.768473	-0.89455	-0.748669	-0.298539	-0.255039	-0.934348	0.416994	8.69559e-06	-0.584477	0.356178	0.000141398
Q99PD4	Actin-related protein 2/3 complex subunit 1A OS=Rattus norvegicus OX=10116 GN=Arpc1a PE=2 SV=1 - [ARC1A_RAT]	9	22	-0.643449	-0.65133	-0.272823	-0.818594	-0.707333	-0.372652	-0.73315	-0.956393	-0.328095	-0.574071	-0.737906	-0.236285	-0.380932	-0.220207	-0.0368683	-0.434233	-0.398364	-0.200839	-0.497349	-0.585453	-0.165045	-0.391598	-0.236101	-0.00453387	-0.586007	0.231765	2.73214e-06	-0.29596	0.180379	0.000141544
R9PXX3	Ras-related protein Rab-34 OS=Rattus norvegicus OX=10116 GN=Rab34 PE=1 SV=2 - [R9PXX3_RAT]	2	2	0.494279	0.632644	0.565971							0.286279	0.423013	0.346249	0.602905	0.731987	0.642553	0.068905	0.199227	0.110224	0.364673	0.495972	0.424936	0.934965	1.06566	0.985251	0.458072	0.131662	0.000366044	0.552271	0.336934	0.000142755
M0R3M4	RAN-binding protein 2 OS=Rattus norvegicus OX=10116 GN=Ranbp2 PE=1 SV=1 - [M0R3M4_RAT]	75	173	0.477585	0.497028	0.443472	0.213932	0.121679	0.0942026	0.68055	0.707426	0.601489	0.45528	0.401844	0.372748	0.258025	0.200761	0.0891242	0.274003	0.25189	0.128636	0.376971	0.345023	0.314663	0.0801548	-0.00194798	0.0814444	0.42227	0.198766	1.43132e-05	0.199896	0.121962	0.000142835
Q5U310	Armadillo repeat-containing X-linked protein 1 OS=Rattus norvegicus OX=10116 GN=Armcx1 PE=2 SV=1 - [ARMX1_RAT]	2	3	-0.39925	-0.425985	-0.43251	-0.685682	-0.723513	-0.694163	-1.54447	-1.5786	-1.55294	0.0903084	-0.200893	0.0453263	-0.756953	-0.792971	-0.822256	-0.0360531	-0.0708315	-0.0996866	-0.663659	-0.69746	-0.708348	-1.14565	-1.18005	-1.20031	-0.675197	0.593317	0.00230346	-0.681186	0.415649	0.000142944
P59996	Proprotein convertase subtilisin/kexin type 9 OS=Rattus norvegicus OX=10116 GN=Pcsk9 PE=1 SV=1 - [PCSK9_RAT]	1	1	-0.327844	-0.323395	-0.130274	-0.190647	-0.197295	0.0317019	-0.158388	-0.161332	0.063979	-0.247179	-0.244362	-0.061331	-0.313107	-0.317941	-0.147581	-0.433107	-0.436702	-0.26591	-0.273051	-0.275669	-0.0869108	-0.13612	-0.139345	0.040044	-0.162197	0.124096	0.000861117	-0.232117	0.141748	0.000143912
Q3KR97	Brain-specific angiogenesis inhibitor 1-associated protein 2-like protein 1 OS=Rattus norvegicus OX=10116 GN=Baiap2l1 PE=1 SV=1 - [BI2L1_RAT]	9	14	0.457153	0.409501	0.399109	0.326082	0.302808	0.214486	0.982765	0.839558	0.629647	0.668458	0.702891	0.367404	0.735884	0.754074	0.529349	0.643207	0.648807	0.40112	0.258017	0.122077	0.101718	0.225067	0.376042	0.09947	0.524989	0.236577	9.52507e-06	0.407903	0.249197	0.000144405
D4A7D3	Similar to TANK-binding kinase 1 OS=Rattus norvegicus OX=10116 GN=Tbk1 PE=1 SV=1 - [D4A7D3_RAT]	3	5	0.216225	0.152951	0.190066	-0.214103	-0.417906	-0.0982692	-0.32112	-0.391787	-0.214449	-0.631176	-0.825514	-0.551843	-0.308478	-0.510468	-0.249467	-0.10141	-0.30216	-0.0407287	-0.561349	-0.761122	-0.481723	-0.226994	-0.427373	-0.157344	-0.25891	0.332892	0.0208704	-0.344051	0.21023	0.000144645
D3ZQM9	Uncharacterized protein OS=Rattus norvegicus OX=10116 PE=1 SV=2 - [D3ZQM9_RAT]	1	1	-0.0727193	0.084401	0.850823	0.289482	0.435506	1.2378	-1.61542	-1.46569	-0.667083	-4.33407	-4.17858	-3.42225	-0.625125	-0.477287	0.266373	-1.49801	-1.34893	-0.604841	-1.81827	-1.66822	-0.906159	-1.50251	-1.35306	-0.600372	-1.07148	1.95226	0.0837729	-1.01137	0.618178	0.000145017
D4A9Z6	Mitochondrial ribosomal protein S35 OS=Rattus norvegicus OX=10116 GN=Mrps35 PE=1 SV=1 - [D4A9Z6_RAT]	15	49	0.0376564	0.201067	0.105404	-0.0959491	-0.0436059	-0.175644	0.222596	0.257526	0.209044	-0.178185	-0.0347579	-0.0489056	-0.0631326	-0.0412278	-0.155917	-0.092678	-0.064572	-0.187968	-0.10075	-0.145933	0.0208182	-0.0599898	-0.134104	-0.161195	0.0380205	0.157389	0.420501	-0.0988873	0.0604441	0.000145041
B2GV35	Galactosylgalactosylxylosylprotein 3-beta-glucuronosyltransferase OS=Rattus norvegicus OX=10116 GN=B3gat3 PE=1 SV=1 - [B2GV35_RAT]	3	8	-0.265733	-0.113174	0.0153289	0.187675	0.41956	0.604175	-0.253249	-0.108082	-1.27392	0.0321749	0.497239	0.0171353	0.354726	0.588424	0.714403	0.363124	0.50764	-0.0334344	0.0696929	0.660613	0.253284	0.211731	0.356618	0.637226	-0.0200721	0.486393	0.888912	0.390337	0.238983	0.000147059
Q3B7D1	Ubiquitin-conjugating enzyme E2 Z OS=Rattus norvegicus OX=10116 GN=Ube2z PE=1 SV=2 - [UBE2Z_RAT]	3	8	-0.158981	0.0825117	0.385863	-0.725643	-0.435478	0.0237003	-0.960106	-0.780738	-0.389269	-0.759315	-0.574185	-0.224997	-0.674728	-0.502285	-0.227916	-0.409099	-0.230381	0.106568	-0.83292	-0.704148	-0.349232	-0.761317	-0.58223	-0.236683	-0.376387	0.408711	0.00860452	-0.450364	0.276916	0.000152428
P62749	Hippocalcin-like protein 1 OS=Rattus norvegicus OX=10116 GN=Hpcal1 PE=1 SV=2 - [HPCL1_RAT]	6	27	0.994787	0.792368	0.652973	1.76987	1.2579	1.39563	1.55407	1.51574	1.42021	0.911106	0.793201	0.638343	0.326706	0.139967	0.0597582	0.401059	0.360194	0.167525	0.986995	0.500832	0.871	0.739093	0.512686	0.585215	1.14135	0.389703	6.39786e-07	0.470919	0.289606	0.000152653
E9PTF3	NOC2-like nucleolar-associated transcriptional repressor OS=Rattus norvegicus OX=10116 GN=Noc2l PE=1 SV=1 - [E9PTF3_RAT]	6	12	-0.0384571	-0.0689642	-0.0116851	-0.139194	-0.234005	0.119498	0.404863	0.22369	0.339464	0.454943	0.0469874	-0.0209529	0.359059	0.216497	0.426327	0.210373	0.0285486	0.154368	0.438069	0.143248	0.524708	0.456451	0.186678	0.721919	0.0896823	0.220964	0.187347	0.322187	0.19838	0.000154218
D3ZZA8	SEC24 homolog A, COPII coat complex component OS=Rattus norvegicus OX=10116 GN=Sec24a PE=1 SV=1 - [D3ZZA8_RAT]	10	17	-0.0276491	-0.138747	-0.0294673	-0.199391	-0.810111	-0.623419	-0.398701	-0.473736	-0.384128	-0.300936	-0.204855	-0.16369	-0.0690684	-0.267055	-0.0875041	-0.102223	-0.201316	-0.500863	-0.0296279	-0.290296	-0.268765	-0.369637	-0.303171	-0.438569	-0.312903	0.23759	0.000813747	-0.244008	0.150568	0.000157037
D3Z9P5	DNA polymerase epsilon 4, accessory subunit OS=Rattus norvegicus OX=10116 GN=Pole4 PE=4 SV=1 - [D3Z9P5_RAT]	1	2	0.17456	0.35929	0.0904323	0.7426	0.916233	0.683251	0.553514	0.730851	0.494183	-0.175709	0.00738912	-0.271559	0.298214	0.473661	0.182043	0.231182	0.407868	0.11668	0.170604	0.348268	0.0750471	0.618181	0.795238	0.512648	0.358753	0.389694	0.00862096	0.352469	0.217927	0.000159654
Q5XHZ9	Pachytene checkpoint protein 2 homolog OS=Rattus norvegicus OX=10116 GN=Trip13 PE=2 SV=1 - [PCH2_RAT]	3	6	-0.454027	-0.417152	-0.43886	-0.902445	-0.893407	-0.724169	-1.07493	-1.06219	-0.896641	-0.484566	-0.466063	-0.342791	-0.122338	-0.111486	-0.000884701	-0.229315	-0.217223	-0.106192	-0.516154	-0.503086	-0.374087	-0.410974	-0.398512	-0.278883	-0.679771	0.273351	3.21002e-06	-0.272428	0.168626	0.000161145
A0A0G2K769	Multiple epidermal growth factor-like domains protein 6 OS=Rattus norvegicus OX=10116 GN=LOC100911486 PE=4 SV=1 - [A0A0G2K769_RAT]	3	6	0.522195	0.147342	0.802557	0.88189	0.495942	1.18703	0.647483	0.265238	0.952641	-0.0512601	-0.427744	0.21738	0.522741	0.138606	0.771059	0.364615	-0.0182811	0.614603	0.876475	0.494556	1.14541	0.585222	0.202696	0.844178	0.470058	0.462182	0.00477208	0.545156	0.337454	0.000161213
Q4KLZ3	DAZ associated protein 1, isoform CRA_a OS=Rattus norvegicus OX=10116 GN=Dazap1 PE=1 SV=1 - [Q4KLZ3_RAT]	8	37	0.51736	0.496238	0.162979	0.196935	0.395788	0.0540956	0.25784	0.530922	0.1358	0.385504	0.311877	0.204758	0.553295	0.45873	0.0491268	0.271102	0.587062	0.232155	0.297246	0.447005	0.0760527	0.403605	0.331868	0.0124725	0.304175	0.160447	4.03953e-05	0.309977	0.191912	0.000161456
B0BN85	Protein SGT1 homolog OS=Rattus norvegicus OX=10116 GN=Sugt1 PE=2 SV=1 - [SGT1_RAT]	17	65	0.0907793	0.250477	0.251474	0.718382	0.880263	0.93231	0.574658	0.705784	0.740622	0.0970795	0.110268	0.192187	0.13853	0.272097	0.3082	0.171413	0.295719	0.297386	-0.02944	0.112767	0.0297511	0.106951	0.233591	0.299899	0.462024	0.325879	0.000463205	0.186405	0.115575	0.00016343
D3ZQW8	BRD4-interacting chromatin-remodeling complex-associated protein OS=Rattus norvegicus OX=10116 GN=Bicra PE=1 SV=1 - [D3ZQW8_RAT]	3	4	0.475454	0.979328	0.442317	0.602578	1.09536	0.59422	0.821189	1.31767	0.812849	0.969081	1.47132	0.924222	0.175639	0.67023	0.110458	0.235269	0.731099	0.171758	0.719487	1.21629	0.67492	0.540811	1.03701	0.486268	0.875466	0.320359	1.27498e-06	0.564104	0.350316	0.000165633
P07756	Carbamoyl-phosphate synthase [ammonia], mitochondrial OS=Rattus norvegicus OX=10116 GN=Cps1 PE=1 SV=1 - [CPSM_RAT]	2	3	0.588686	0.824007	0.16509	0.319675	0.543901	-0.0791419	1.18757	1.4155	0.788768	0.887043	1.12073	0.451725	0.696004	0.922043	0.240365	0.378091	0.605369	-0.075879	1.29744	1.52569	0.862411	0.852603	1.08025	0.407601	0.684463	0.438827	0.000215623	0.732666	0.455352	0.000166717
Q62722	NGFI-A-binding protein 1 OS=Rattus norvegicus OX=10116 GN=Nab1 PE=2 SV=2 - [NAB1_RAT]	2	4	0.364655	0.378695	0.244807	0.215662	0.218606	0.120593	0.454363	0.46101	0.359311	0.262922	0.275331	0.131352	-0.0263811	-0.0216238	-0.178273	-0.166754	-0.160757	-0.316976	-0.131038	-0.124064	-0.262316	-0.307281	-0.300914	-0.448535	0.290609	0.113611	2.44046e-06	-0.203743	0.126657	0.000167055
A0A0G2K896	Similar to RIKEN cDNA 1300017J02 OS=Rattus norvegicus OX=10116 GN=RGD1310507 PE=1 SV=1 - [A0A0G2K896_RAT]	5	16	-1.49082	-0.716788	-0.743912	-0.775516	-0.64404	-0.158142	-1.74888	-1.29153	-0.814887	-1.01568	-1.07524	-0.914627	-1.1207	-0.666658	-0.0761053	-0.682485	-0.450772	0.115266	-1.40399	-1.1467	-0.606382	-1.35008	-1.30036	-0.86649	-0.949173	0.419394	7.91183e-06	-0.796289	0.495235	0.000167679
P47727	Carbonyl reductase [NADPH] 1 OS=Rattus norvegicus OX=10116 GN=Cbr1 PE=1 SV=2 - [CBR1_RAT]	2	107	-1.29405	-0.859084	-0.9372	-1.03763	-0.613757	-0.655997	-1.48442	-1.05684	-1.10277	-0.878322	-0.444985	-0.533191	-0.731513	-0.305827	-0.406704	-0.471833	-0.0449075	-0.145353	-1.15933	-0.731424	-0.813903	-1.44445	-1.01716	-1.10901	-0.908187	0.311486	6.69176e-07	-0.698451	0.43466	0.00016856
Q64565	Alanine--glyoxylate aminotransferase 2, mitochondrial OS=Rattus norvegicus OX=10116 GN=Agxt2 PE=1 SV=2 - [AGT2_RAT]	1	3	0.447811	1.49331	1.0086	-0.0919902	0.942414	0.493574	0.990825	2.02893	1.57641	0.653915	1.69778	1.20298	0.0908142	1.12703	0.619555	0.0734376	1.11089	0.603849	0.322626	1.36106	0.871981	0.590063	1.62789	1.12944	1.03705	0.604754	9.72731e-05	0.794054	0.4946	0.000169825
G3V7Q7	IQ motif containing GTPase activating protein 1 (Predicted), isoform CRA_b OS=Rattus norvegicus OX=10116 GN=Iqgap1 PE=1 SV=1 - [G3V7Q7_RAT]	38	117	-0.132013	-0.153592	-0.223568	-0.35693	-0.358892	-0.411499	-0.178414	-0.0494387	-0.262199	-0.439801	-0.387005	-0.436934	-0.1444	0.00283494	-0.111758	-0.219187	-0.177329	-0.214889	-0.385359	-0.386644	-0.448373	-0.159888	-0.090299	-0.240261	-0.282524	0.133427	1.47595e-05	-0.214629	0.133724	0.000170202
J3QTE1	Lysyl oxidase homolog 2 OS=Rattus norvegicus OX=10116 GN=Loxl2 PE=1 SV=3 - [J3QTE1_RAT]	4	6	0.757893	0.701469	0.480982	0.795216	0.685532	0.668442	0.904464	0.72774	0.583364	0.373782	0.27268	0.0832126	0.360618	0.295051	0.121314	0.445774	0.143075	-0.0700337	0.625659	0.41815	0.208377	0.652669	0.46142	0.399407	0.586231	0.239678	3.76816e-06	0.338457	0.210929	0.000170575
B2RZ66	Signal recognition particle 19 OS=Rattus norvegicus OX=10116 GN=Srp19 PE=1 SV=1 - [B2RZ66_RAT]	1	1	-1.40518	-1.78883	-1.16111	-0.684617	-1.07937	-0.415767	-1.3988	-1.78985	-1.12994	-0.888616	-1.2739	-0.656268	-0.3456	-0.738536	-0.133574	-0.226757	-0.618453	-0.0130606	-0.683034	-1.07375	-0.450393	-0.614794	-1.00612	-0.39213	-1.13935	0.429779	1.71993e-06	-0.524684	0.327473	0.000172692
P69682	Adaptin ear-binding coat-associated protein 1 OS=Rattus norvegicus OX=10116 GN=Necap1 PE=1 SV=1 - [NECP1_RAT]	4	17	-0.0752022	0.115806	0.0597027	0.131211	0.332149	0.265835	0.4057	0.594478	0.535361	0.112822	0.183819	0.0621844	0.175777	0.359979	0.197457	0.255705	0.493577	0.241773	0.104214	0.383787	0.0881172	0.0178564	0.215638	0.111979	0.226989	0.203948	0.00267422	0.220488	0.137782	0.000174456
G3V960	Guanidinoacetate N-methyltransferase OS=Rattus norvegicus OX=10116 GN=Gamt PE=1 SV=1 - [G3V960_RAT]	2	2	-1.00154	-0.39625	-0.816154	-1.48664	-1.11642	-1.27648	-1.60101	-1.09372	-1.39082	-1.32202	-0.808968	-1.14836	-0.799308	-0.384359	-0.645963	-0.798367	-0.201624	-0.643352	-0.305534	-0.153266	-0.131575	-0.50241	-0.0708934	-0.338427	-1.12153	0.334777	1.63964e-07	-0.41459	0.259256	0.000175464
D3ZES9	Protein regulator of cytokinesis 1 OS=Rattus norvegicus OX=10116 GN=Prc1 PE=4 SV=1 - [D3ZES9_RAT]	6	11	0.420925	0.10551	0.0648562	0.38512	0.25741	0.411628	0.932306	0.712496	0.696516	0.793367	0.460568	0.521058	0.464261	0.139564	0.171631	0.44626	0.122802	0.052282	0.603243	0.315251	0.304463	0.846054	0.440942	0.454376	0.480147	0.267153	6.47534e-05	0.363427	0.227468	0.000176792
A0A0G2KAH8	Telomere repeat-binding bouquet formation protein 1 OS=Rattus norvegicus OX=10116 GN=Terb1 PE=4 SV=1 - [A0A0G2KAH8_RAT]	1	1	1.04445	1.033	0.857417	1.91961	1.89707	1.75736	1.99219	1.97335	1.82995	1.19089	1.17781	0.992133	0.249516	0.228786	0.0304402	0.637195	0.617705	0.41979	1.44403	1.42552	1.24557	1.29403	1.27491	1.0856	1.4721	0.453432	2.25904e-07	0.829424	0.51972	0.000178456
D3ZYL4	Mitochondrial ribosomal protein L50 OS=Rattus norvegicus OX=10116 GN=Mrpl50 PE=1 SV=1 - [D3ZYL4_RAT]	7	28	0.704327	0.536396	0.618313	0.838613	0.595847	0.963834	0.832269	0.483925	0.820744	0.580553	0.230704	0.0137196	0.452698	0.293004	0.154626	0.338845	0.142552	0.0511561	0.197426	0.101535	0.40712	0.723594	0.507149	0.49125	0.601604	0.269881	9.12893e-06	0.321746	0.201663	0.000178868
Q4V885	Collectin-12 OS=Rattus norvegicus OX=10116 GN=Colec12 PE=2 SV=1 - [COL12_RAT]	9	15	0.502457	0.850338	0.207582	0.463517	0.703277	0.16016	0.657576	0.910605	0.424318	0.478742	0.753085	0.100711	0.436669	0.733736	0.288083	0.177622	0.430236	-0.103629	0.420491	0.791713	0.202065	0.350172	0.472156	0.367251	0.517697	0.267264	3.33081e-05	0.380547	0.238655	0.000179717
D3ZC16	Dual specificity phosphatase 22 (Predicted), isoform CRA_a OS=Rattus norvegicus OX=10116 GN=Dusp22 PE=3 SV=1 - [D3ZC16_RAT]	1	6	1.45297	1.87786	0.997407	1.9092	2.323	1.47842	1.80018	2.21769	1.36942	1.07188	1.49514	0.604594	0.68416	1.09977	0.196554	0.818438	1.23529	0.332502	1.60907	2.0269	1.14208	0.599614	1.01684	0.122646	1.54981	0.506356	4.10728e-07	0.906989	0.568996	0.000180219
B0BNJ1	LOC683667 protein OS=Rattus norvegicus OX=10116 GN=Sri PE=1 SV=1 - [B0BNJ1_RAT]	7	24	-0.227835	-0.306657	-0.0330206	0.441752	0.27502	0.91237	0.00408788	-0.0197354	0.257036	-0.638034	-0.582524	-0.342839	-0.215417	-0.277549	-0.220482	-0.35586	-0.349549	-0.103438	-0.531268	-0.530796	-0.223289	-0.309302	-0.367168	0.113126	-0.0216983	0.444667	0.868836	-0.280916	0.176257	0.000180431
P20760	Ig gamma-2A chain C region OS=Rattus norvegicus OX=10116 GN=Igg-2a PE=1 SV=1 - [IGG2A_RAT]	11	69	0.093791	0.683395	0.673963	-1.0214	-0.27226	-0.200886	-1.40418	-0.673851	-0.673689	-1.77418	-1.03276	-1.13087	-1.59637	-0.800773	-0.750566	-1.37092	-0.658197	-0.686991	-0.823185	-0.0409446	-0.181121	-2.23133	-1.57465	-1.41422	-0.561078	0.779448	0.029844	-1.01077	0.635908	0.000184512
D4A3X7	Sorting nexin OS=Rattus norvegicus OX=10116 GN=Snx33 PE=3 SV=1 - [D4A3X7_RAT]	1	1	-1.82308	-2.24421	-1.97201	0.072345	-0.359883	-0.051803							-0.298979	-0.729393	-0.47995	-0.337197	-0.766372	-0.516498	-0.186198	-0.614396	-0.346555	0.0604148	-0.36839	-0.109918	-1.06311	1.05879	0.0572654	-0.391119	0.246347	0.000186275
Q6AYT8	Myelin protein zero-like protein 1 OS=Rattus norvegicus OX=10116 GN=Mpzl1 PE=2 SV=1 - [MPZL1_RAT]	3	4	0.375308	0.470926	0.328911	0.454461	0.300845	0.749869	0.240667	0.457662	0.375359	0.550395	0.470751	0.577459	0.178456	-0.0689255	0.0461578	0.520651	0.393229	0.508743	0.309443	0.303838	0.712623	0.321155	0.44292	0.567031	0.446051	0.137803	2.3289e-07	0.352943	0.222623	0.000188514
D3ZH14	Transmembrane and coiled-coil domain family 1 OS=Rattus norvegicus OX=10116 GN=Tmcc1 PE=1 SV=1 - [D3ZH14_RAT]	8	15	0.290229	0.0964315	0.110808	-0.264195	-0.321956	-0.289164	0.459358	0.104802	0.132385	0.33622	0.243133	0.231853	0.21522	0.0175129	-0.0289464	0.227222	0.229254	0.0769992	0.296414	0.196597	0.104298	0.221155	0.122027	0.162912	0.0941587	0.256182	0.229191	0.153389	0.0967533	0.00018854
A0A0G2K8U6	Cell division cycle-associated 7-like protein OS=Rattus norvegicus OX=10116 GN=Cdca7l PE=1 SV=1 - [A0A0G2K8U6_RAT]	1	1	1.20579	1.30975	0.652843	1.90645	1.99931	1.37828	1.6488	1.74537	1.12065	0.958873	1.0612	0.394203	0.614047	0.708727	0.0290562	0.675709	0.771628	0.0923878	1.70436	1.80125	1.13998	1.17077	1.26706	0.596415	1.28179	0.489229	1.93036e-06	0.880949	0.556664	0.000191324
D3ZF50	Cell proliferation-regulating inhibitor of protein phosphatase 2A OS=Rattus norvegicus OX=10116 GN=Cip2a PE=4 SV=1 - [D3ZF50_RAT]	2	3	0.378955	0.256216		1.06854	0.934703		0.696971	0.566839					0.510488	0.378465		0.236981	0.106198		0.368042	0.238236		0.40742	0.277008		0.65037	0.314287	0.00387084	0.315355	0.125708	0.000194439
A0JPP1	Dr1-associated corepressor OS=Rattus norvegicus OX=10116 GN=Drap1 PE=2 SV=1 - [NC2A_RAT]	2	5	-0.415226	-0.607063	-0.647623	-0.327201	-0.2643	-0.551804	-0.713992	-0.627633	-0.921592	-0.443723	-0.632905	-0.687841	-0.112816	-0.313936	-0.377256	-0.128175	-0.211105	-0.284412	-0.595862	-0.365075	-0.82101	-0.710785	-0.644461	-1.07112	-0.570075	0.182296	3.3052e-07	-0.469668	0.298278	0.000199454
P00762	Anionic trypsin-1 OS=Rattus norvegicus OX=10116 GN=Prss1 PE=1 SV=1 - [TRY1_RAT]	1	9	0.623745	1.01933	0.977062	0.309757	0.694248	1.02376	1.10546	1.49366	1.48783	0.305912	0.699868	1.2209	0.149636	0.53594	1.19196	-0.113336	0.274208	1.08164	1.35596	1.74448	1.77279	1.14799	1.5359	1.40491	0.913461	0.397322	6.81731e-06	1.00684	0.639527	0.00019971
Q99J82	Integrin-linked protein kinase OS=Rattus norvegicus OX=10116 GN=Ilk PE=2 SV=1 - [ILK_RAT]	14	52	-0.87351	-0.826458	-0.387911	-1.23283	-1.05915	-0.700137	-1.532	-1.33744	-0.99304	-0.605016	-0.540376	-0.142718	-0.437837	-0.349376	0.0899981	-0.453716	-0.331603	-0.0976424	-0.741282	-0.639558	-0.257712	-0.693166	-0.569295	-0.223067	-0.852549	0.405264	1.56777e-05	-0.392021	0.249058	0.000200067
F1LNE5	Protein MEMO1 OS=Rattus norvegicus OX=10116 GN=Memo1 PE=1 SV=1 - [F1LNE5_RAT]	5	12	-0.557529	-0.792655	-0.534141	-1.03472	-1.21418	-0.764529	-0.506935	-0.73028	-0.524766	-0.472102	-0.642098	-0.238414	-0.000448643	-0.296086	0.0122408	-0.269118	-0.508358	-0.258148	-0.51372	-0.765874	-0.356463	-0.397661	-0.691689	-0.411307	-0.667695	0.263145	2.64017e-06	-0.371386	0.236154	0.000201511
G3V6P7	Myosin, heavy polypeptide 9, non-muscle OS=Rattus norvegicus OX=10116 GN=Myh9 PE=1 SV=1 - [G3V6P7_RAT]	6	1100	1.12709	1.18945	0.574899	-0.0819128	0.0189135	-0.373596	1.42731	1.08375	0.733923	0.524434	0.451224	0.127771	0.620856	0.550677	0.157979	0.20422	0.452523	0.0655573	0.483528	0.361568	0.209993	0.524401	0.439959	-0.0530619	0.566938	0.568137	0.00536343	0.33485	0.212978	0.000201947
G3V8B1	Glycosylphosphatidylinositol specific phospholipase D1, isoform CRA_a OS=Rattus norvegicus OX=10116 GN=Gpld1 PE=1 SV=1 - [G3V8B1_RAT]	2	2	0.789358	0.712654	0.621117	1.83949	1.75169	1.69603	1.17461	1.09051	1.03117	0.799813	0.721478	0.61985	0.199208	0.113222	-0.00107654	0.496955	0.412208	0.29834	0.803621	0.719851	0.62395	1.05215	0.967774	0.862504	1.07065	0.453936	5.34316e-06	0.545726	0.347121	0.000202031
Q9QXQ0	Alpha-actinin-4 OS=Rattus norvegicus OX=10116 GN=Actn4 PE=1 SV=2 - [ACTN4_RAT]	1	736	0.284105	0.26681	0.746559	0.394567	0.403549	0.825935	-0.028125	0.0293054	0.517233	0.352871	0.385136	0.548006	0.164794	0.199261	0.423002	0.219609	0.263454	0.491216	0.192328	0.167967	0.417122	0.0486233	-0.0225024	0.277801	0.393829	0.250649	0.000203002	0.23689	0.150924	0.000204758
A0A0U1RRU0	SRSF protein kinase 1 OS=Rattus norvegicus OX=10116 GN=Srpk1 PE=1 SV=1 - [A0A0U1RRU0_RAT]	3	7	-0.319288	-0.477653	-0.306221	-0.109096	-0.278557	-0.0712493	-0.823652	-0.989409	-0.785788	-0.282013	-0.442009	-0.280668	-0.24031	-0.407958	-0.259287	-0.127662	-0.29407	-0.144968	-0.0732495	-0.23868	-0.0716113	-0.0391405	-0.205178	-0.0474788	-0.430467	0.289717	0.000319715	-0.179133	0.11421	0.000205984
D4A266	Similar to HSPC171 protein (Predicted), isoform CRA_a OS=Rattus norvegicus OX=10116 GN=Tmem208 PE=1 SV=1 - [D4A266_RAT]	1	2	1.17859	1.18587	0.384761	0.497587	0.493777	-0.271459	0.900878	0.900771	0.131849	1.71969	1.72535	0.914145	1.13978	1.13778	0.313909	1.08005	1.07929	0.255847	0.827912	0.828131	0.0226573	2.10848	2.1081	1.29325	0.813484	0.601332	0.000664789	1.01627	0.648739	0.000208085
P19944	60S acidic ribosomal protein P1 OS=Rattus norvegicus OX=10116 GN=Rplp1 PE=3 SV=1 - [RLA1_RAT]	2	50	0.410846	0.600531	-0.113911	1.17867	1.16672	0.840167	1.13903	1.25014	0.697767	0.782651	0.96362	0.273	0.569909	0.731833	-0.0757007	0.810602	0.843989	0.246854	0.577461	0.58582	0.0245233	0.741784	0.923893	0.245419	0.765769	0.418298	5.50847e-05	0.518866	0.331262	0.000208296
B1H227	LOC682908 protein OS=Rattus norvegicus OX=10116 GN=Rcc1 PE=1 SV=1 - [B1H227_RAT]	3	13	-0.100953	-0.186515	-0.0513925	-0.43334	-0.472278	-0.630995	-0.413025	-0.452006	-0.509357	0.100227	-0.015225	-0.133929	-0.046231	-0.242491	-0.228345	-0.139547	-0.284872	-0.438315	-0.0540722	-0.0992265	-0.107256	-0.380916	-0.480657	-0.263349	-0.274899	0.235937	0.0019613	-0.23044	0.147201	0.000209236
A0A0G2K648	WD repeat-containing protein 61 OS=Rattus norvegicus OX=10116 GN=Wdr61 PE=1 SV=1 - [A0A0G2K648_RAT]	6	11	0.0408994	0.401304	-0.174206	0.449494	0.734415	0.325913	0.0763928	0.387776	-0.0626432	0.222631	0.57752	0.132624	0.22502	0.448811	0.0681997	0.297958	0.486428	-0.0659922	0.489857	0.607082	0.275112	0.309539	0.507258	0.136343	0.259343	0.268734	0.00655787	0.315468	0.20184	0.000212016
Q5XI71	Uncharacterized protein OS=Rattus norvegicus OX=10116 GN=MGC94891 PE=2 SV=1 - [Q5XI71_RAT]	1	2							1.92544	1.77564		1.50793	1.3639								1.26439	1.11492		1.16236	1.01229		1.64323	0.25397	0.000996265	1.13849	0.104724	0.00021293
G3V8I4	Syntaxin 4A (Placental), isoform CRA_a OS=Rattus norvegicus OX=10116 GN=Stx4 PE=1 SV=1 - [G3V8I4_RAT]	8	18	0.0825633	0.195931	0.282741	0.185018	0.10123	0.097298	0.129112	0.0907	-0.0413469	0.254895	0.192397	0.236989	0.0762456	0.118243	0.0658607	0.15182	0.0855832	0.0526617	0.321405	0.130789	0.0714592	0.152485	0.141799	0.04116	0.150627	0.0912484	0.000134501	0.117459	0.0752482	0.000214266
P97705	Krox-24 (Fragment) OS=Rattus norvegicus OX=10116 GN=Krox-24 PE=2 SV=1 - [P97705_RAT]	1	1	1.10802	1.55738	1.22291	0.861703	1.29997	1.00137	1.33384	1.7758	1.47353	-0.211019	0.236708	-0.10785	0.3552	0.795276	0.438047	0.504639	0.945955	0.589157	0.263939	0.706231	0.3674	-0.0424477	0.399238	0.0510373	0.962697	0.652164	0.000336838	0.447806	0.287301	0.000216863
P20411	High affinity immunoglobulin epsilon receptor subunit gamma OS=Rattus norvegicus OX=10116 GN=Fcer1g PE=1 SV=1 - [FCERG_RAT]	1	1	-0.181263	-0.249497	-0.554431	-0.351181	-0.43051	-0.699569	-0.0804517	-0.156077	-0.428822	-1.00014	-1.07	-1.38503	-0.502122	-0.579638	-0.907333	-0.68148	-0.757756	-1.08502	0.0787726	0.00347338	-0.305824	-0.423725	-0.49963	-0.818297	-0.548914	0.411547	0.000739947	-0.539882	0.347472	0.000222565
A0A0G2JSQ2	Flavin-containing monooxygenase OS=Rattus norvegicus OX=10116 GN=Fmo5 PE=1 SV=1 - [A0A0G2JSQ2_RAT]	1	1	-0.100453	-0.288096	-0.0778102	-0.199933	-0.398671	-0.152511				-0.274615	-0.463888	-0.263694	-1.32993	-1.52685	-1.33933	-0.796234	-0.991919	-0.803964	-0.745176	-0.939884	-0.733962	-0.00165783	-0.196973	-0.000420253	-0.24663	0.129431	0.000445823	-0.783859	0.504616	0.000222996
A0A096MJS1	Cbp/p300-interacting transactivator with Glu/Asp-rich carboxy-terminal domain 1 (Fragment) OS=Rattus norvegicus OX=10116 GN=Cited1 PE=4 SV=1 - [A0A096MJS1_RAT]	3	15	0.0898063	0.201795	0.000372485	0.647717	0.666599	0.324186	0.868403	1.14905	0.974472	0.521602	0.563022	0.669882	0.858729	0.876111	0.988289	0.954814	0.642123	1.14684	0.32997	0.372382	-0.114786	0.472271	0.289355	0.256801	0.556409	0.352204	0.000194104	0.589408	0.379659	0.000224069
O55171	Acyl-coenzyme A thioesterase 2, mitochondrial OS=Rattus norvegicus OX=10116 GN=Acot2 PE=1 SV=1 - [ACOT2_RAT]	7	44	-0.911271	-0.122775	-0.334391	-0.875833	-0.319027	-0.404961	-1.45062	-0.908521	-0.789188	-0.706991	-0.124868	-0.201842	-1.07422	-0.29702	-0.612344	-0.994992	-0.233778	-0.530153	-1.08889	-0.209113	-0.583448	-0.811832	0.00139558	-0.347499	-0.595858	0.408802	0.000372562	-0.565158	0.364276	0.00022527
P0DMW1	Heat shock 70 kDa protein 1B OS=Rattus norvegicus OX=10116 GN=Hspa1b PE=2 SV=1 - [HS71B_RAT]	10	234	-0.0953105	0.0640102	-0.0731938	0.121085	0.273714	0.231835	0.0634792	0.185853	0.188605	-0.0345417	0.0334629	0.250346	0.359883	0.426376	0.619454	0.49706	0.324713	0.50925	0.0365268	0.0071042	0.213552	0.275471	0.0992412	0.234618	0.100779	0.127607	0.0193765	0.300271	0.193695	0.000226738
O88656	Actin-related protein 2/3 complex subunit 1B OS=Rattus norvegicus OX=10116 GN=Arpc1b PE=1 SV=3 - [ARC1B_RAT]	6	22	-0.69745	-0.466246	-0.459895	-0.720518	-0.708517	-0.615845	-1.10438	-0.912336	-0.917595	-0.703792	-0.535276	-0.386867	-0.296224	-0.0896605	-0.0343724	-0.452515	-0.388413	-0.318821	-0.621905	-0.622523	-0.56572	-0.463366	-0.233569	0.0057818	-0.685726	0.212899	2.44919e-07	-0.340109	0.219462	0.000227315
A0A0G2K1K8	Exocyst complex component 2-like (Fragment) OS=Rattus norvegicus OX=10116 GN=LOC103689971 PE=1 SV=1 - [A0A0G2K1K8_RAT]	7	10	-0.377403	-0.374196	-0.101134	-0.735858	-0.481046	-0.172108	-0.134335	-0.454494	-0.366556	-0.0120042	0.0587476	0.0813937	-0.266011	-0.202911	-0.129738	-0.346605	-0.088741	0.0249022	-0.394983	-0.465457	-0.220921	-0.160709	-0.0959983	-0.365504	-0.255749	0.248541	0.00443711	-0.226056	0.14594	0.000228249
M0R752	Uncharacterized protein OS=Rattus norvegicus OX=10116 PE=4 SV=1 - [M0R752_RAT]	3	5	0.835117	1.40092	0.508718	1.05601	1.54333	0.960996	1.35451	1.87908	1.174	0.856783	1.16331	0.570193	0.54372	0.879036	0.252138	0.751685	1.09282	0.288525	0.700774	1.07517	0.229828	0.24031	0.707564	-0.0211439	1.10858	0.39867	1.07324e-06	0.561702	0.3627	0.000228608
F7FLS6	Leucine zipper putative tumor suppressor 2 OS=Rattus norvegicus OX=10116 GN=Lzts2 PE=1 SV=1 - [F7FLS6_RAT]	5	11	0.370237	0.846735	0.768728	0.550495	0.8851	0.355019	0.457224	1.05207	0.758564	0.554676	0.898745	0.322698	0.27632	0.612738	0.0408379	0.165356	0.407966	0.307629	0.0522427	0.647416	0.294269	0.162615	0.595051	0.307001	0.651691	0.247151	1.81313e-06	0.322454	0.208331	0.000229663
B2RZ16	GINS complex subunit 1 OS=Rattus norvegicus OX=10116 GN=Gins1 PE=2 SV=1 - [B2RZ16_RAT]	2	4	0.245124	0.573264	0.298236	0.637909	0.954953	0.7158	0.656733	0.977479	0.734641	0.410329	0.736837	0.451719	0.905969	1.22483	0.927036	0.0582084	0.378305	0.0809464	0.630356	0.951429	0.672038	0.256982	0.577448	0.288688	0.616085	0.232764	1.74693e-06	0.579352	0.374489	0.000230575
D3ZPE6	Mitochondrial ribosomal protein L51 OS=Rattus norvegicus OX=10116 GN=Mrpl51 PE=1 SV=1 - [D3ZPE6_RAT]	1	1	-0.832131	-1.00868	-0.594415	-0.499923	-0.687571	-0.237428	-1.44725	-1.6312	-1.18474	-0.774516	-0.952699	-0.548522	-0.577893	-0.763728	-0.372221	-0.663713	-0.848308	-0.45637	-1.32599	-1.5096	-1.0997	-0.230368	-0.414593	-0.014058	-0.86659	0.404281	1.31718e-05	-0.689712	0.445933	0.000231032
G3V965	1-acylglycerol-3-phosphate O-acyltransferase 5 OS=Rattus norvegicus OX=10116 GN=Agpat5 PE=1 SV=2 - [G3V965_RAT]	2	4	-0.382436	-0.732355	-0.438972	-0.626306	-0.987321	-0.658063	-1.84703	-2.20434	-1.87877	-0.234167	-0.585717	-0.302425	-0.393626	-0.752828	-0.482206	-0.0547762	-0.412739	-0.141686	-0.075737	-0.432723	-0.143702	-0.221938	-0.57953	-0.29988	-0.906491	0.681204	0.000752859	-0.332614	0.215054	0.000231056
Q4FZT0	Stomatin-like protein 2, mitochondrial OS=Rattus norvegicus OX=10116 GN=Stoml2 PE=1 SV=1 - [STML2_RAT]	13	49	0.316583	0.149279	0.491267	0.162973	0.0778092	0.335828	0.224341	0.0427922	0.424388	0.376941	0.230168	0.566392	0.119413	-0.00882637	0.256421	0.125178	0.0547309	0.267817	0.257712	0.0530586	0.369592	0.261544	0.295287	0.404891	0.28323	0.163691	9.00552e-05	0.204735	0.132407	0.000231551
A0A0G2K5A0	Exosome component 8 OS=Rattus norvegicus OX=10116 GN=Exosc8 PE=1 SV=1 - [A0A0G2K5A0_RAT]	3	5	0.0261177	0.783574	1.03971	0.625317	1.37168	1.66369	0.45171	1.20177	1.4901	-0.486544	0.269281	0.515328	0.579702	1.32788	1.56125	-0.0816408	0.667773	0.90158	0.107293	0.857684	1.10946	0.207481	0.957265	1.19967	0.745978	0.639727	0.00195031	0.782949	0.506573	0.00023237
B3SVE6	Neuroprotective protein 9 (Fragment) OS=Rattus norvegicus OX=10116 PE=2 SV=1 - [B3SVE6_RAT]	6	18	-0.0743309	0.176314	0.226561	0.600172	0.694745	0.80243	0.558403	0.815236	0.749996	0.288769	0.360913	0.362299	0.221448	0.347229	0.297874	0.201606	0.342757	0.316211	-0.174252	0.194122	0.288132	0.106675	0.282104	0.407095	0.463459	0.283004	0.000143836	0.235917	0.152652	0.000232522
P41156	Protein C-ets-1 OS=Rattus norvegicus OX=10116 GN=Ets1 PE=1 SV=1 - [ETS1_RAT]	2	6	-0.745791	-0.595617	-0.925656	0.329173	0.468251	0.174088	-0.171655	-0.0288736	-0.326723	0.329376	0.477919	0.13779	-0.25153	-0.257515	-0.614813	-0.318663	-0.176532	-0.528901	-0.0768151	-0.214356	-0.0698348	-0.230888	-0.351121	-0.0784544	-0.0731433	0.481895	0.60947	-0.264119	0.171198	0.000235851
A0A0G2KB73	Replication timing regulatory factor 1 OS=Rattus norvegicus OX=10116 GN=Rif1 PE=1 SV=1 - [A0A0G2KB73_RAT]	13	16	0.882103	0.599794	0.249565	0.73909	0.243829	0.149565	1.36686	0.888778	0.921702	0.880409	0.526063	0.51043	0.70327	0.529523	0.123155	0.541418	0.307286	-0.179025	0.762008	0.446985	0.213196	0.604494	0.422412	0.387548	0.663182	0.352994	4.37878e-05	0.405189	0.262776	0.000236869
E9PT83	Centromere protein F OS=Rattus norvegicus OX=10116 GN=Cenpf PE=1 SV=2 - [E9PT83_RAT]	31	58	1.1635	1.02814	0.332821	1.47706	1.34045	0.678429	1.90084	1.72422	0.933985	0.963465	0.886877	0.0153872	1.09711	0.87395	0.00607901	0.907629	0.724579	-0.0413996	1.10179	0.99499	0.278916	1.29984	1.13883	0.279763	1.0371	0.54163	3.6952e-05	0.72184	0.468255	0.000237378
Q8R560	Ankyrin repeat domain-containing protein 1 OS=Rattus norvegicus OX=10116 GN=Ankrd1 PE=1 SV=1 - [ANKR1_RAT]	14	47	0.0655574	0.404555	0.0336555	-0.0570353	0.483833	0.164834	-0.146004	0.763785	-0.052549	0.0449965	0.643414	0.229347	0.191503	0.621227	0.348495	0.0769451	0.657395	0.131315	0.45453	1.16654	0.671779	0.403675	0.872436	0.32091	0.214866	0.294751	0.0282113	0.493063	0.320204	0.00023954
Q9WTL3	Semaphorin-6C OS=Rattus norvegicus OX=10116 GN=Sema6c PE=2 SV=1 - [SEM6C_RAT]	2	2	0.70769	1.07217	0.919758	0.880694	1.23408	1.11754	0.862466	1.21955	1.09933	0.41887	0.78172	0.619216	-0.1142	0.240998	0.0658236	0.450095	0.806534	0.63179	0.474782	0.832197	0.675421	0.818151	1.17496	1.00881	0.911091	0.250893	7.15343e-08	0.58878	0.382517	0.000240322
P06686	Sodium/potassium-transporting ATPase subunit alpha-2 OS=Rattus norvegicus OX=10116 GN=Atp1a2 PE=1 SV=1 - [AT1A2_RAT]	4	199	-0.536658	-0.329733	-0.351751	-0.968795	-0.772965	-0.759109	-1.01848	-0.818949	-0.808779	-0.293997	-0.0887024	-0.120812	-0.503	-0.174185	-0.0772903	-0.567258	-0.0975417	-0.00021609	-0.429059	-0.229199	-0.255581	-0.436337	-0.237084	-0.272836	-0.572394	0.32643	8.02582e-05	-0.273299	0.177686	0.000241759
A0A0H2UHR7	Filamin-C OS=Rattus norvegicus OX=10116 GN=Flnc PE=1 SV=1 - [A0A0H2UHR7_RAT]	130	1516	0.620566	0.64811	0.51861	0.46609	0.502256	0.35967	0.733128	0.731133	0.627299	0.328477	0.410541	0.228887	0.103945	0.183013	0.0225678	0.0865336	0.177562	0.00816424	0.327858	0.418833	0.263448	0.310121	0.372293	0.219912	0.514564	0.162375	2.88899e-07	0.207854	0.135145	0.000241875
G3V9W9	FAT atypical cadherin 1 OS=Rattus norvegicus OX=10116 GN=Fat1 PE=1 SV=1 - [G3V9W9_RAT]	30	54	0.807482	1.01397	0.772249	0.427759	0.633077	0.511154	1.10615	1.24108	1.03644	0.531044	0.635866	0.413647	0.169373	0.338937	-0.0673128	0.174329	0.352525	0.159632	0.425344	0.551642	0.274805	0.139617	0.340536	0.149176	0.760826	0.281356	1.41473e-06	0.250717	0.163037	0.000242153
D3ZM09	Seryl-tRNA synthetase 2 (Predicted) OS=Rattus norvegicus OX=10116 GN=Sars2 PE=1 SV=1 - [D3ZM09_RAT]	12	35	0.212274	0.143608	0.226384	0.152139	0.108486	0.313215	0.23256	0.469063	0.282128	0.221211	0.168103	0.300534	-0.00559294	-0.0145749	0.0625283	0.118157	0.0509283	0.180372	0.145091	0.107299	0.0990087	0.111284	0.13797	0.174533	0.235809	0.0971864	4.0714e-06	0.0972504	0.0632454	0.000242315
D3ZM60	Protein phosphatase 1, regulatory subunit 3A OS=Rattus norvegicus OX=10116 GN=Ppp1r3a PE=1 SV=1 - [D3ZM60_RAT]	25	46	0.394939	0.489494	0.0105189	0.546482	0.376542	0.256347	0.787679	0.758463	0.327118	0.247584	0.240463	-0.0448682	0.241642	0.236715	0.0563197	0.257546	0.252264	-0.0139181	0.400205	0.472051	0.0140584	0.294111	0.299556	0.18906	0.365897	0.255683	0.000430604	0.224968	0.146351	0.000242949
A0A096MJY1	Glypican 6 OS=Rattus norvegicus OX=10116 GN=Gpc6 PE=1 SV=1 - [A0A096MJY1_RAT]	2	16	-0.216282	-0.451452	-0.198912	-1.17385	-1.42012	-1.1317	-0.295163	-0.372382	-0.223841	-0.322589	-0.55939	-0.316941	-0.43789	-0.516998	-0.423408	-0.319223	-0.562436	-0.332227	-0.780724	-0.857617	-0.745628	-1.68234	-1.75984	-1.65722	-0.556886	0.430374	0.000927729	-0.839629	0.546216	0.000242949
A1L122	NEDD8-activating enzyme E1 regulatory subunit OS=Rattus norvegicus OX=10116 GN=Nae1 PE=2 SV=1 - [A1L122_RAT]	2	21	-1.23926	-0.605832	-0.640968	-1.19856	-0.460085	-0.53127	-1.60989	-0.926942	-1.01119	-0.937518	-0.315732	-0.404992	-1.88476	-1.13027	-1.03765	-0.795732	-0.139204	-0.253484	-0.843539	-0.27848	-0.245592	-1.21895	-0.693301	-0.849595	-0.82352	0.395659	1.72997e-05	-0.78088	0.508459	0.000244756
M0RDJ3	Interferon-induced, double-stranded RNA-activated protein kinase OS=Rattus norvegicus OX=10116 GN=Eif2ak2 PE=1 SV=2 - [M0RDJ3_RAT]	8	17	-0.63776	-0.972841	-0.465264	-0.14723	-0.382285	0	-0.386683	-0.659528	-0.238012	-0.500491	-0.954509	-0.701954	-0.137809	-0.389077	0.0303539	-0.145995	-0.522891	-0.108789	-0.292812	-0.468497	-0.468137	-0.239188	-0.699248	-0.401666	-0.50388	0.29942	0.000114244	-0.320313	0.208573	0.000244807
P19939	Apolipoprotein C-I OS=Rattus norvegicus OX=10116 GN=Apoc1 PE=3 SV=1 - [APOC1_RAT]	5	20	-0.784882	-1.07846	-0.924598	-0.196368	-0.44095	-0.400276	0.285543	0.0168065	0.195394	-1.15974	-1.26788	-1.32789	-0.16167	-0.343858	-0.230422	0.040437	-0.304299	-0.12236	-0.490533	-0.724933	-0.66047	-0.515697	-0.81908	-0.687199	-0.590274	0.578549	0.0046793	-0.41834	0.2727	0.000246989
A0JPJ7	Obg-like ATPase 1 OS=Rattus norvegicus OX=10116 GN=Ola1 PE=2 SV=1 - [OLA1_RAT]	11	30	-0.68236	-0.546243	-0.426054	-0.958084	-0.75168	-0.681471	-1.09697	-0.901455	-0.785067	-0.789892	-0.661722	-0.479911	-0.235935	-0.148259	-0.0343053	-0.374958	-0.199784	-0.0832746	-0.775159	-0.560808	-0.628903	-0.784554	-0.674252	-0.515	-0.730076	0.19567	5.40288e-08	-0.417933	0.272449	0.000247097
A0A0G2KA14	C-type lectin domain-containing 16A OS=Rattus norvegicus OX=10116 GN=Clec16a PE=1 SV=1 - [A0A0G2KA14_RAT]	4	5	0.0737718	-0.183691	-0.610481	0.198957	-0.0696019	-0.460516	-0.210631	-0.475487	-0.870087	-0.268148	-0.527242	-0.964123	-0.528821	-0.266879	-0.325223	-0.262732	-0.528238	-0.977358	-0.156644	-0.421173	-0.852326	-0.00832955	-0.273465	-0.713988	-0.36394	0.354948	0.00453727	-0.442931	0.288994	0.000248833
Q812D3	Peptidyl-prolyl cis-trans isomerase-like 3 OS=Rattus norvegicus OX=10116 GN=Ppil3 PE=2 SV=1 - [PPIL3_RAT]	4	11	0.143136	0.225868	-0.178842	0.500989	0.623481	0.236603	0.619944	0.678334	0.367602	0.147654	0.211805	-0.0351471	0.400333	0.473782	0.125652	0.459244	0.586143	0.0986393	0.110833	0.361241	0.117414	0.395842	0.476322	-0.00231949	0.295119	0.26994	0.00300918	0.30026	0.196096	0.00025079
Q9WVT0	Adhesion G protein-coupled receptor F5 OS=Rattus norvegicus OX=10116 GN=Adgrf5 PE=1 SV=1 - [AGRF5_RAT]	6	9	0.529967	0.845775	0.532471	0.950633	1.05541	1.08822	0.870123	1.33651	0.718912	0.164978	0.372895	0.485202	0.422362	0.280091	0.249144	0.126761	0.619922	0.246966	0.525622	0.535545	0.0747046	0.399753	1.11718	0.736713	0.745925	0.33933	1.04092e-05	0.444564	0.290446	0.000251545
P16290	Phosphoglycerate mutase 2 OS=Rattus norvegicus OX=10116 GN=Pgam2 PE=1 SV=2 - [PGAM2_RAT]	8	71	-1.31898	-1.16539	-0.897505	0.0645294	0.224474	0.410672	-1.11363	-0.965142	-0.658128	-1.47785	-1.23701	-0.865804	-0.708507	-0.525727	-0.248201	-0.474084	-0.366872	0.0250521	-0.612195	-0.417954	-0.0274559	-0.656814	-0.393412	-0.0902201	-0.74998	0.635722	0.00179958	-0.374699	0.244893	0.000252312
Q6DGG0	Peptidyl-prolyl cis-trans isomerase D OS=Rattus norvegicus OX=10116 GN=Ppid PE=1 SV=3 - [PPID_RAT]	18	92	-0.150953	0.0456042	-0.0578727	0.301956	0.374189	0.388879	0.342578	0.377657	0.413244	0.0466146	0.206594	0.0885434	0.252603	0.379715	0.278862	0.20723	0.329423	0.296251	-0.0352589	-0.0267376	0.0519932	0.253222	0.25609	0.25734	0.198086	0.196151	0.00498545	0.208394	0.136327	0.000254212
D3ZH41	Cytoskeleton-associated protein 4 OS=Rattus norvegicus OX=10116 GN=Ckap4 PE=1 SV=2 - [D3ZH41_RAT]	24	302	0.732244	0.867818	0.393024	0.684688	0.809076	0.46295	0.922488	1.01721	0.595416	0.631047	0.798511	0.332243	0.51034	0.61089	0.12226	0.290207	0.453541	-0.0469078	0.476195	0.654756	0.188229	0.39842	0.47827	0.0353986	0.687226	0.213322	2.44421e-07	0.347633	0.227665	0.000256508
F1LVK0	Similar to RIKEN cDNA D630029K19 OS=Rattus norvegicus OX=10116 GN=RGD1307100 PE=1 SV=3 - [F1LVK0_RAT]	6	8	0.29019	0.548995	0.697114	1.00173	1.11988	1.01726	0.889868	1.01173	0.905418	1.02173	1.14935	1.00076	0.654635	0.774603	0.613344	-0.0134585	0.10775	-0.0530787	0.382013	0.504198	0.361337	0.652676	0.774255	0.622024	0.887835	0.253461	1.03752e-07	0.448358	0.293899	0.000258421
Q9ER30	Kelch-like protein 41 OS=Rattus norvegicus OX=10116 GN=Klhl41 PE=1 SV=1 - [KLH41_RAT]	9	23	-0.864822	-0.73028	-0.817493	-0.229952	-0.12689	-0.0288257	-0.483934	-0.209502	-0.32515	-0.882316	-0.699309	-0.74302	-0.339472	-0.260089	-0.121504	-0.52652	-0.430354	-0.533181	-0.294382	-0.0615514	0.0547174	-0.329781	-0.251196	-0.169219	-0.511791	0.313277	0.000146798	-0.271878	0.178704	0.000264218
D4A5B3	C2 calcium-dependent domain-containing 5 OS=Rattus norvegicus OX=10116 GN=C2cd5 PE=1 SV=1 - [D4A5B3_RAT]	2	2								1.00579	0.910982					0.706606	0.556845		0.397668	0.248337		1.11967	0.988311		0.914295	0.773561	0.958388	0.0670417	0.0314641	0.713162	0.29884	0.000265048
B6DTP5	DEAD (Asp-Glu-Ala-Asp) box polypeptide 5 (Fragment) OS=Rattus norvegicus OX=10116 GN=Ddx5 PE=2 SV=1 - [B6DTP5_RAT]	24	153	-0.315343	-0.50897	-0.326915	-0.582003	-0.744082	-0.630465	-0.475894	-0.708451	-0.511529	-0.127942	-0.223968	-0.131253	-0.0604115	-0.30419	-0.120168	-0.010883	-0.261572	-0.0419087	-0.101467	-0.251733	-0.165028	-0.167382	-0.342081	-0.360317	-0.440568	0.213165	1.84585e-05	-0.182262	0.119866	0.000265416
B5DFF4	VPS37C, ESCRT-I subunit OS=Rattus norvegicus OX=10116 GN=Vps37c PE=1 SV=1 - [B5DFF4_RAT]	4	13	0.281784	0.41627	0.613182	0.489502	0.612892	0.3038	1.10624	1.23333	0.659448	0.312835	0.44569	0.326228	0.488214	0.613417	0.557487	0.234511	0.360954	0.40574	0.235733	0.363153	0.0753659	-0.0727495	0.228951	0.1612	0.566767	0.311039	5.73897e-05	0.304331	0.20017	0.000265666
D3ZU48	Uncharacterized protein OS=Rattus norvegicus OX=10116 PE=1 SV=3 - [D3ZU48_RAT]	3	6	-0.300903	-0.193951	-0.531093	-0.179457	-0.0836013	-0.384868	0.03978	0.13934	-0.165613	-0.141055	-0.0357342	-0.382967	-0.31822	-0.220551	-0.580454	-0.0858161	0.013093	-0.34638	-0.464903	-0.365017	-0.706522	-0.210436	-0.111157	-0.462032	-0.18501	0.191419	0.00649918	-0.321533	0.211575	0.000266596
Q5EGY4	Synaptobrevin homolog YKT6 OS=Rattus norvegicus OX=10116 GN=Ykt6 PE=1 SV=1 - [YKT6_RAT]	8	17	-0.957664	-0.889121	-0.594831	-1.1676	-1.27748	-0.775834	-1.04603	-1.23668	-0.663348	-0.463223	-0.523971	-0.0946271	-0.24807	-0.331272	-0.00376559	-0.22127	-0.324169	0.0103588	-0.619304	-0.667234	-0.271382	-0.577946	-0.664208	-0.366232	-0.807534	0.356112	7.7665e-06	-0.357041	0.234988	0.000267033
Q9QVC8	Peptidyl-prolyl cis-trans isomerase FKBP4 OS=Rattus norvegicus OX=10116 GN=Fkbp4 PE=1 SV=3 - [FKBP4_RAT]	16	45	-0.181221	-0.0673908	-0.14302	-0.0581058	0.233761	0.126315	0.0929224	0.34434	0.278514	-0.232198	-0.208657	-0.0803428	0.0672407	0.237216	0.212016	0.195712	0.229826	0.255425	0.0344203	0.135786	0.0692018	0.0372104	0.0261903	0.101677	0.00874301	0.199904	0.88232	0.133493	0.0879477	0.000269218
Q6AY80	Ribosyldihydronicotinamide dehydrogenase [quinone] OS=Rattus norvegicus OX=10116 GN=Nqo2 PE=1 SV=3 - [NQO2_RAT]	4	10	-1.05211	-0.191715	-0.211233	-1.08283	-0.507908	-0.464787	-2.14683	-1.49401	-1.52877	-1.8928	-1.47735	-1.30626	-1.58844	-0.845593	-1.00159	-0.967402	-0.18255	-0.285434	-0.929366	-0.189875	-0.261189	-2.03198	-1.17624	-1.42388	-1.11305	0.647927	9.58056e-05	-0.906963	0.597646	0.000269672
A0A0G2JWU1	Triosephosphate isomerase OS=Rattus norvegicus OX=10116 PE=1 SV=1 - [A0A0G2JWU1_RAT]	1	784	1.8451	1.56497	2.19817	2.61701	2.32578	2.9303	1.87945	1.59193	2.17861	1.38636	1.1046	2.03123	1.34329	1.05388	1.68267	1.0619	0.77373	1.4956	-0.0157726	-0.280523	0.786501	0.842502	0.554701	1.24681	1.97113	0.521104	4.68702e-08	0.878774	0.580926	0.00027674
F6PUS4	SH3 domain-containing 21 OS=Rattus norvegicus OX=10116 GN=Sh3d21 PE=1 SV=1 - [F6PUS4_RAT]	1	2	0.257566	0.758625	0.0236137	1.1687	1.65866	0.959525	1.23567	1.72934	1.02651	0.674503	1.17393	0.428829	0.484149	0.975925	0.218153	0.342232	0.835248	0.0779069	0.578777	1.07277	0.333396	0.344318	0.837704	0.0889598	0.924622	0.52303	7.47893e-05	0.515795	0.342173	0.000284706
P08683	Cytochrome P450 2C11 OS=Rattus norvegicus OX=10116 GN=Cyp2c11 PE=1 SV=1 - [CP2CB_RAT]	1	1	1.35088	1.62551	0.549949	2.49699	2.76052	1.72084	2.49609	2.76333	1.71996	1.34229	1.61529	0.52964	0.695637	0.96098	-0.137339	0.839497	1.10608	0.00819149	1.64308	1.91064	0.830721	1.39287	1.65983	0.570535	1.74761	0.765915	7.3243e-06	0.956727	0.63472	0.000284839
A0A140TAI8	S-adenosylhomocysteine hydrolase-like protein 1 OS=Rattus norvegicus OX=10116 GN=Ahcyl1 PE=1 SV=1 - [A0A140TAI8_RAT]	10	23	-0.577348	-0.372427	-0.187	-0.534117	-0.451471	-0.319104	-0.435288	-0.138899	-0.100364	-0.376518	-0.343936	-0.0482296	-0.316193	-0.182042	-0.291004	-0.210822	-0.206003	0.0550307	-0.413523	-0.316095	-0.106122	-0.129729	-0.0396364	-0.192439	-0.323725	0.170983	4.08702e-05	-0.195715	0.129921	0.000286223
Q68FQ6	Similar to RIKEN cDNA 1700011A15 OS=Rattus norvegicus OX=10116 GN=RGD1305207 PE=2 SV=1 - [Q68FQ6_RAT]	2	13	1.42401	2.43149	0.901415	1.83652	2.83291	1.33871	2.09886	3.09895	1.60106	1.25368	2.25953	0.719366	0.490278	1.48847	-0.0643622	0.922247	1.92168	0.369278	1.25374	2.25415	0.719711	1.17716	2.17697	0.633162	1.81638	0.745835	3.92865e-06	1.11187	0.738641	0.000287945
D3ZI35	Centrosomal protein 135 OS=Rattus norvegicus OX=10116 GN=Cep135 PE=1 SV=1 - [D3ZI35_RAT]	8	14	0.541523	0.996156	0.45666	0.453518	0.831779	0.581712	1.04493	1.26241	0.97049	0.77541	1.31964	0.694875	0.816533	1.20743	0.456322	0.365215	0.932663	-0.26578	0.917292	1.42926	0.789915	0.617325	0.834522	0.177151	0.827426	0.296559	1.03792e-06	0.689821	0.458612	0.000289719
F1LU71	Methylglutaconyl-CoA hydratase, mitochondrial OS=Rattus norvegicus OX=10116 GN=Auh PE=1 SV=2 - [AUHM_RAT]	7	9	-0.230469	-0.367597	-0.00207684	-0.258701	-0.50553	-0.106989	-0.584197	-0.751225	-0.640247	-0.301336	-0.355173	-0.0835258	-0.152318	-0.294284	-0.108466	-0.0701163	-0.132703	0.0173907	-0.104148	-0.349802	-0.161881	-0.258761	-0.426069	-0.289396	-0.348922	0.233684	0.000307364	-0.194213	0.129133	0.00029
A0JPN6	Mediator of RNA polymerase II transcription subunit 22 OS=Rattus norvegicus OX=10116 GN=Med22 PE=2 SV=1 - [MED22_RAT]	4	7	0.2723	0.474846	0.268549	0.986658	1.17811	1.00769	0.576556	0.771709	0.597601	0.397767	0.598681	0.382294	0.493743	0.687006	0.457948	0.350833	0.545336	0.316709	-0.0421965	0.153283	-0.0573766	0.570259	0.765132	0.545102	0.626063	0.300457	1.7123e-05	0.398815	0.265252	0.000290678
F1M4I4	Uncharacterized protein OS=Rattus norvegicus OX=10116 PE=1 SV=2 - [F1M4I4_RAT]	3	5	-0.735079	-1.29721	-0.753015	-0.23214	-0.805363	-0.225297	-1.04457	-1.61409	-1.03771	-0.209714	-0.773472	-0.239371	-0.429081	-1.00049	-0.47906	-0.527385	-1.09756	-0.575695	-0.374955	-0.944148	-0.40432	0.0344875	-0.535312	-0.00485426	-0.747252	0.458806	0.000150607	-0.528197	0.352152	0.000296377
Q9ES39	Nuclear distribution protein nudE homolog 1 OS=Rattus norvegicus OX=10116 GN=Nde1 PE=1 SV=1 - [NDE1_RAT]	9	19	0.364493	0.763324	0.0600255	0.951545	1.1784	0.667339	0.64644	0.829961	0.579391	0.463433	0.493314	0.285568	0.246105	0.415698	-0.0119545	0.256541	0.513341	-0.0182453	0.371628	0.407188	0.215512	0.481526	0.570813	0.107032	0.606936	0.304535	2.57423e-05	0.296265	0.197578	0.000297059
D4A6T8	Lin-52 DREAM MuvB core complex component OS=Rattus norvegicus OX=10116 GN=Lin52 PE=1 SV=2 - [D4A6T8_RAT]	1	1	1.60617	0.764195	0.848406	0.743433	-0.109634	0.0104531	1.48785	0.638491	0.754892	1.80277	0.959165	1.03329				1.27736	0.427346	0.489227	1.38511	0.536076	0.615925	1.55472	0.705078	0.775557	0.878289	0.573708	0.000251179	0.862934	0.426143	0.000297583
A0A0G2JTD1	Regulation of nuclear pre-mRNA domain-containing 2 OS=Rattus norvegicus OX=10116 GN=Rprd2 PE=1 SV=1 - [A0A0G2JTD1_RAT]	20	51	0.466075	0.507031	0.0823406	0.629641	0.51983	0.350968	0.677431	0.877233	0.61173	0.664757	0.509055	0.303968	0.355317	0.427653	0.0811441	0.275203	0.391053	-0.063449	0.47382	0.607292	0.195107	0.420806	0.270817	0.0603166	0.516672	0.205303	2.85941e-06	0.291257	0.19444	0.000299553
B2RYM3	Inter-alpha trypsin inhibitor, heavy chain 1 OS=Rattus norvegicus OX=10116 GN=Itih1 PE=1 SV=1 - [B2RYM3_RAT]	16	31	-0.815375	-0.544997	-1.00543	-0.658393	-0.316737	-0.640863	-0.806121	-0.459598	-0.763872	-1.05367	-0.819828	-0.98664	-0.306814	0.0470911	-0.282631	-0.702176	-0.435037	-0.764205	-0.505598	-0.169057	-0.50871	-0.284201	-0.0662805	-0.333828	-0.739293	0.225419	2.03733e-07	-0.359287	0.239906	0.000300052
B5DF93	Protein PAT1 homolog 1 OS=Rattus norvegicus OX=10116 GN=Patl1 PE=2 SV=1 - [PATL1_RAT]	2	6	0.631714	0.307427	0.426342	0.261186	-0.0327795	0.0805939	0.655032	0.323353	0.474457	-0.223511	-0.431077	-0.34757	0.0780763	0.139339	0.235493	-0.025617	0.19891	0.206608	0.593263	0.26191	0.376462	0.145051	0.31102	0.298639	0.177097	0.368053	0.123735	0.234929	0.156906	0.000300621
D4A095	Coiled-coil domain-containing 112 OS=Rattus norvegicus OX=10116 GN=Ccdc112 PE=4 SV=1 - [D4A095_RAT]	1	6	0.0228666	0.366826	-0.0764764	0.827996	1.16086	0.753433	0.443355	0.779922	0.368808	0.420383	0.762711	0.309318	0.739611	1.07429	0.608225	0.151447	0.487363	0.0217307	0.304005	0.640898	0.193233	0.336567	0.672853	0.215818	0.511667	0.356131	0.000417408	0.453837	0.303535	0.000304026
G3V6J4	Neurotensin (Predicted) OS=Rattus norvegicus OX=10116 GN=Nts PE=4 SV=1 - [G3V6J4_RAT]	1	2	0.0464627	0.128135	-0.0887913	0.0950939	0.16567	-0.0153809	0.313793	0.388073	0.203335	0.414076	0.494117	0.2671	0.382724	0.455114	0.215426	0.150464	0.224093	-0.0151638	0.143374	0.21798	-0.00330951	0.336758	0.410758	0.180099	0.200974	0.179865	0.00260508	0.22486	0.150455	0.000305077
Q6AY47	Adenosine monophosphate-protein transferase FICD OS=Rattus norvegicus OX=10116 GN=Ficd PE=2 SV=1 - [FICD_RAT]	2	4	0.482619	0.782095	0.540609	1.83192	2.1203	1.91469	0.895675	1.18776	0.978462	0.628803	0.926648	0.675071	0.102798	0.392992	0.128744	0.0697069	0.36114	0.0973233	0.619819	0.912229	0.66638	0.443322	0.735126	0.479906	1.08039	0.566313	3.81873e-05	0.417457	0.280056	0.000311556
D3ZUU6	C-type lectin domain family 3, member B OS=Rattus norvegicus OX=10116 GN=Clec3b PE=1 SV=1 - [D3ZUU6_RAT]	5	13	-0.508481	-0.288584	-1.20103	-0.747424	-0.436744	-1.05743	0.376832	0.571023	-0.436661	-0.895312	-0.766301	-1.29965	-0.33926	-0.113707	-0.921435	-0.328723	-0.265088	-1.32481	-0.434231	-0.429825	-1.37752	-0.962359	-0.735247	-1.57839	-0.55748	0.576752	0.00649656	-0.734217	0.492725	0.000312403
A0A0G2K8A9	Uncharacterized protein OS=Rattus norvegicus OX=10116 PE=1 SV=1 - [A0A0G2K8A9_RAT]	3	15	0.439125	0.621945	0.337883	0.622481	0.710954	0.403995	0.700494	0.630468	0.636049	0.522503	0.619325	0.0463892	0.424959	0.158063	0.0933595	0.380875	0.366468	-0.105811	0.560599	0.625483	0.417668	0.506698	0.47884	0.0864872	0.524301	0.191342	1.24147e-06	0.332807	0.22344	0.000313489
G3V8Z9	COP9 (Constitutive photomorphogenic) homolog, subunit 7a (Arabidopsis thaliana) (Predicted) OS=Rattus norvegicus OX=10116 GN=Cops7a PE=1 SV=1 - [G3V8Z9_RAT]	7	15	-0.741749	-0.544388	-0.620245	-0.274801	-0.199085	-0.12478	-0.294761	-0.227754	-0.0672996	-0.520018	-0.363434	-0.302049	-0.191955	-0.121764	-0.0542944	-0.317665	-0.208373	-0.181547	-0.162346	-0.239007	-0.0678746	-0.591092	-0.45597	-0.495283	-0.356697	0.20719	9.40348e-05	-0.257264	0.17278	0.00031434
D3ZKZ5	Tuftelin 1 OS=Rattus norvegicus OX=10116 GN=Tuft1 PE=4 SV=1 - [D3ZKZ5_RAT]	1	1	0.744261	1.07634	0.950486	0.486144	0.807125	0.717148	1.86674	2.19143	2.09777	1.02135	1.35179	1.21585	0.299218	0.622013	0.473399	-0.101105	0.22293	0.0747466	0.516034	0.841046	0.71083	0.224871	0.549276	0.40969	1.21054	0.561627	1.25112e-05	0.403579	0.271457	0.000318178
F1LXV3	Serine/threonine kinase 26 OS=Rattus norvegicus OX=10116 GN=Stk26 PE=1 SV=2 - [F1LXV3_RAT]	2	13	0.144916	0.622668	0.24249	0.0120314	0.478688	0.134385	-0.165722	0.304639	-0.0433506	-0.0726314	0.40349	0.0132212	0.532505	1.00098	0.598036	0.641542	1.11125	0.708743	0.568671	1.03936	0.654816	-0.138893	0.331187	-0.0627245	0.172902	0.242436	0.0310908	0.582122	0.392067	0.000321564
D3ZJR7	Desmocollin 2 OS=Rattus norvegicus OX=10116 GN=Dsc2 PE=1 SV=3 - [D3ZJR7_RAT]	16	40	0.583028	0.562023	0.522764	0.535107	0.398351	0.405586	0.860115	0.658842	0.876981	0.267897	0.401803	0.285322	0.124036	0.0731643	0.121095	0.122045	0.237014	0.129994	0.66902	0.501319	0.622629	0.370316	0.333364	0.390147	0.529818	0.197184	1.5067e-06	0.307845	0.207409	0.000322443
Q5XFV6	Mitochondrial ribosomal protein L34 OS=Rattus norvegicus OX=10116 GN=Mrpl34 PE=2 SV=1 - [Q5XFV6_RAT]	1	3	0.0530859	-0.535004	-0.668331	0.0821167	-0.517069	-0.614521	-1.88866	-2.48414	-2.58528	0.0284943	-0.561227	-0.704644	-0.12093	-0.718303	-0.874391	-0.136225	-0.732357	-0.888015	-0.477697	-1.07285	-1.21054	0.127124	-0.468639	-0.615699	-0.866266	0.935	0.00831372	-0.599044	0.403605	0.000322461
Q63666	Vesicle-associated membrane protein 1 OS=Rattus norvegicus OX=10116 GN=Vamp1 PE=1 SV=2 - [VAMP1_RAT]	1	7	0.430689	0.141615	0.507421	0.227723	-0.0724462	0.329234	-0.00148737	-0.297954	0.100041	-0.189727	-0.480432	-0.124717	0.277093	-0.0212635	0.321781	0.276604	-0.0205131	0.322962	0.545433	0.249293	0.610736	0.417884	0.121137	0.47321	0.0474968	0.298878	0.592977	0.297863	0.200729	0.000323033
Q6AY09	Heterogeneous nuclear ribonucleoprotein H2 OS=Rattus norvegicus OX=10116 GN=Hnrnph2 PE=1 SV=1 - [HNRH2_RAT]	6	141	-0.0585641	-0.0650343	-0.0400305	0.140689	0.155822	0.10972	0.192113	-0.0335679	0.141219	0.201438	0.21167	0.29126	0.219323	0.0232958	0.315187	0.144433	0.00765078	0.0608555	0.153367	0.105013	0.103712	0.316599	0.234766	0.1405	0.103895	0.122116	0.0132756	0.152058	0.102489	0.000323481
P27139	Carbonic anhydrase 2 OS=Rattus norvegicus OX=10116 GN=Ca2 PE=1 SV=2 - [CAH2_RAT]	7	18	-1.32548	-1.33646	-0.474405	-1.2814	-1.32934	-0.418127	-1.75029	-1.84432	-0.99787	-1.41405	-1.57847	-0.689221	-0.503713	-0.540297	0.128313	-0.967241	-1.00862	-0.200285	-1.05089	-1.25844	-0.292096	-0.916042	-1.18859	-0.247648	-1.20329	0.467505	2.29723e-06	-0.670462	0.452008	0.000324097
B0BNE6	NADH dehydrogenase (Ubiquinone) Fe-S protein 8 (Predicted), isoform CRA_a OS=Rattus norvegicus OX=10116 GN=Ndufs8 PE=1 SV=1 - [B0BNE6_RAT]	10	74	0.25958	0.278157	0.501158	0.657814	0.693225	0.892269	0.394152	0.455324	0.663154	0.237051	0.31383	0.397084	-0.0250528	0.0799051	0.20165	0.0982338	0.11194	0.239951	0.215431	0.290691	0.452967	0.221876	0.336461	0.502626	0.478566	0.207108	6.49725e-06	0.227223	0.153453	0.000328605
Q5XI06	Histone acetyltransferase KAT8 OS=Rattus norvegicus OX=10116 GN=Kat8 PE=1 SV=1 - [KAT8_RAT]	2	2	-0.417991	0.498779	-0.138947	-2.60647	-1.70079	-2.30264	-0.843244	0.0661341	-0.539403	-0.774069	0.14107	-0.506747	-0.809682	0.097806	-0.562682	-1.37374	-0.465011	-1.12507	-0.894444	0.0152602	-0.626829	-1.26461	-0.355513	-1.00697	-0.76036	0.971214	0.0202173	-0.697624	0.471322	0.000329661
Q9JIX5	Chromodomain-helicase-DNA-binding protein 8 OS=Rattus norvegicus OX=10116 GN=Chd8 PE=1 SV=2 - [CHD8_RAT]	6	14	1.52881	2.06297	1.48365	1.69372	2.21678	1.67334	2.35165	2.87841	2.33129	0.913586	1.44611	0.856703	0.250899	0.775769	-0.0239525	0.588978	1.11509	0.513444	0.932382	1.45947	0.875792	0.240792	0.767272	0.174225	1.78642	0.602414	5.6473e-07	0.63918	0.432762	0.000335346
A0A0G2K5U9	Alpha-actinin-4 OS=Rattus norvegicus OX=10116 GN=Actn4 PE=1 SV=1 - [A0A0G2K5U9_RAT]	1	738	0.173973	0.201451	0.907266	0.199924	0.101426	0.823744	-0.0170501	-0.0558	0.491278	0.461056	0.369759	1.05833	0.122584	0.0874794	0.554183	0.374991	0.197239	0.820416	0.344288	0.330609	0.971354	0.329271	0.243847	0.824425	0.392947	0.367303	0.0034655	0.43339	0.293474	0.000335742
P97546	Neuroplastin OS=Rattus norvegicus OX=10116 GN=Nptn PE=1 SV=2 - [NPTN_RAT]	4	15	-0.104976	0.00956662	-0.156363	0.533315	0.670539	0.455792	0.406399	0.550314	0.429161	0.415287	0.530692	0.259866	0.203302	0.315473	0.0923918	0.093275	0.0948808	-0.0723428	0.211617	0.405362	0.250629	0.427324	0.32076	0.224898	0.333299	0.272714	0.00140373	0.213964	0.144897	0.000335915
P54319	Phospholipase A-2-activating protein OS=Rattus norvegicus OX=10116 GN=Plaa PE=1 SV=3 - [PLAP_RAT]	26	78	-0.490841	-0.426874	-0.152772	-0.305247	-0.216443	0.0426388	-0.469672	-0.407283	-0.0868808	-0.595737	-0.391331	-0.133695	-0.304721	-0.200338	-0.0549319	-0.27081	-0.135259	0.0183332	-0.431801	-0.398863	-0.109986	-0.465719	-0.425453	-0.12581	-0.302845	0.192515	0.000201034	-0.242113	0.164019	0.000336888
Q499N5	Acyl-CoA synthetase family member 2, mitochondrial OS=Rattus norvegicus OX=10116 GN=Acsf2 PE=2 SV=1 - [ACSF2_RAT]	19	58	-0.194225	-0.237348	0.0380834	-0.432333	-0.420486	-0.000398055	-1.07089	-0.995443	-0.537557	-0.297609	-0.381473	-0.0973491	-0.154049	-0.306023	-0.0101057	-0.384097	-0.309095	-0.11604	-0.301918	-0.227927	0.047469	-0.374417	-0.330342	-0.0968459	-0.385586	0.349723	0.00284642	-0.213616	0.144754	0.000337634
Q9Z0V5	Peroxiredoxin-4 OS=Rattus norvegicus OX=10116 GN=Prdx4 PE=2 SV=1 - [PRDX4_RAT]	7	93	0.806422	0.665561	1.17602	1.43269	1.21706	1.79049	0.313032	0.145423	0.868734	0.536239	0.266565	0.847988	-0.101417	0.126852	0.67356	0.384234	0.284528	0.713574	0.354382	0.167451	0.565643	0.742629	0.545591	0.980585	0.838852	0.497581	0.000112519	0.453134	0.307211	0.000338962
A0A0G2K0C2	Transmembrane protein 184B OS=Rattus norvegicus OX=10116 GN=Tmem184b PE=1 SV=1 - [A0A0G2K0C2_RAT]	1	6	1.04305	0.662628	0.766977	0.680611	0.289093	0.429318	1.14467	0.756856	0.893394	0.277042	-0.105011	-0.0107521	1.45745	1.06775	1.14934				1.03983	0.652346	0.752332				0.568989	0.39664	0.000422503	1.01984	0.288992	0.000342255
E9PSX8	Signal-induced proliferation-associated 1 OS=Rattus norvegicus OX=10116 GN=Sipa1 PE=1 SV=1 - [E9PSX8_RAT]	5	10	0.492309	0.479066	0.271037	0.757017	0.732678	0.560524	0.559849	0.539214	0.363374	0.59139	0.618492	0.325825	0.196844	0.179176	-0.0890417	0.332257	0.352947	0.0480413	0.463787	0.519728	0.198516	0.470426	0.475999	0.195178	0.524231	0.149621	1.03484e-07	0.278655	0.189465	0.000346849
P63014	Paired mesoderm homeobox protein 1 OS=Rattus norvegicus OX=10116 GN=Prrx1 PE=1 SV=1 - [PRRX1_RAT]	1	1	0.191274	0.752132	-0.41738	-0.00758947	0.542173	-0.591464				-0.707324	-0.148096	-1.3277	-0.696676	-0.1451	-1.33737	-0.635595	-0.082779	-1.27462	-0.704123	-0.150331	-1.32421	-0.888076	-0.33489	-1.51814	-0.190442	0.649899	0.404979	-0.757659	0.515169	0.000346933
A0A0G2K1Q8	ATP-binding cassette subfamily A member 3 OS=Rattus norvegicus OX=10116 GN=Abca3 PE=1 SV=1 - [A0A0G2K1Q8_RAT]	2	3	1.1445	1.43154	0.687324	1.04251	1.31845	0.610109	1.89966	2.1793	1.46728	1.13426	1.41966	0.665355	0.199755	0.477509	-0.289467	0.877029	1.15602	0.389477	1.06338	1.34335	0.594775	1.27634	1.5557	0.797757	1.24999	0.480033	2.05013e-06	0.786803	0.53556	0.000349913
G3V765	Envoplakin OS=Rattus norvegicus OX=10116 GN=Evpl PE=1 SV=1 - [G3V765_RAT]	1	6	1.15294	1.91432	1.08498	1.48229	2.23257	1.43911	1.59318	2.34717	1.55003	0.861957	1.6217	0.78228	0.352692	1.10479	0.252694	0.406801	1.16014	0.308473	1.19605	1.95036	1.11666	0.363816	1.11752	0.274455	1.50521	0.49273	4.18782e-07	0.80037	0.544906	0.000350483
P31325	Phosphorylase b kinase gamma catalytic chain, liver/testis isoform OS=Rattus norvegicus OX=10116 GN=Phkg2 PE=1 SV=1 - [PHKG2_RAT]	3	4	-0.742923	-1.23541	-0.364149							-0.446988	-0.94111	-0.0799357	-1.23033	-1.7321	-0.883599	-0.173324	-0.673857	0.175077	-0.769178	-1.26873	-0.401832	-0.787947	-1.28811	-0.430579	-0.635087	0.420155	0.0139627	-0.78871	0.537075	0.000351039
Q9QWQ8	Phosphotyrosyl protein phosphatase (Fragment) OS=Rattus norvegicus OX=10116 GN=SHPTP2 PE=2 SV=1 - [Q9QWQ8_RAT]	1	13	-0.276655	-0.452912	-0.479626	-0.920361	-1.10771	-1.09855	-1.82475	-2.0084	-2.00292	-0.754521	-0.932409	-0.969214	-0.0991151	-0.284655	-0.33413	-0.00633087	-0.190631	-0.239675	-0.436286	-0.619609	-0.650686	-0.705013	-0.888943	-0.929389	-1.069	0.590265	6.05609e-05	-0.448705	0.305846	0.000353783
Q562C2	Ribosome biogenesis protein BOP1 OS=Rattus norvegicus OX=10116 GN=Bop1 PE=1 SV=1 - [BOP1_RAT]	7	19	0.714808	0.674295	0.110654	0.644199	0.551171	0.191174	0.5982	0.68307	0.602155	1.00959	0.679079	0.338466	0.578782	0.495384	-0.112777	0.340532	0.160357	0.161006	0.378043	0.357664	0.23411	0.515435	0.282971	0.0894033	0.566405	0.245953	6.70961e-06	0.290076	0.197799	0.000354892
Q75NI5	Cadherin 15 OS=Rattus norvegicus OX=10116 GN=Cdh15 PE=2 SV=1 - [Q75NI5_RAT]	1	1	0.956711	1.76748	0.714243	2.18583	2.9855	1.96814	1.9691	2.77248	1.75143	1.11537	1.92451	0.861181	0.327198	1.12868	0.0526861	0.405224	1.20795	0.132383	0.874995	1.6787	0.621098	1.12025	1.92334	0.856372	1.74766	0.725071	4.33934e-06	0.860739	0.587067	0.000355563
B2RZA6	Tbl1x protein (Fragment) OS=Rattus norvegicus OX=10116 GN=Tbl1x PE=2 SV=1 - [B2RZA6_RAT]	4	18	-0.0623893	0.25309	-0.0808321	0.189318	0.676268	0.504338	-0.394953	0.453169	0.206316	0.566926	1.30233	0.95832	0.0726994	0.203993	0.0446647	0.207655	0.697658	0.467523	0.255595	0.746574	0.534407	0.202494	0.565163	0.217508	0.380992	0.469035	0.0168519	0.351328	0.239727	0.000356787
A0A0G2K2A7	Mediator of RNA polymerase II transcription subunit 11 OS=Rattus norvegicus OX=10116 GN=Med11 PE=1 SV=1 - [A0A0G2K2A7_RAT]	2	3	0.529097	0.957895	0.297984	1.01914	1.43684	0.812803	0.654443	1.07585	0.448126	0.500377	0.927544	0.257542	0.536178	0.955693	0.273021	0.325175	0.74593	0.0636882	0.255963	0.677695	0.0134211	0.513255	0.93438	0.260736	0.743136	0.355052	1.64312e-05	0.462928	0.316142	0.000359176
A0A096MJV9	Phosphorylase b kinase regulatory subunit OS=Rattus norvegicus OX=10116 GN=Phka1 PE=1 SV=1 - [A0A096MJV9_RAT]	4	6	0.18668	-0.136745											0.403395	0.252646	-0.175356	0.985079	1.01753	0.316223	0.656674	0.508141	0.552454	0.804849	0.837668	0.144961	0.0249676	0.228696	0.902479	0.525355	0.358809	0.000359453
B2GV38	Ubiquitin-like protein 4A OS=Rattus norvegicus OX=10116 GN=Ubl4a PE=2 SV=1 - [UBL4A_RAT]	10	23	0.0238389	0.100458	0.136987	0.693248	0.803932	0.863628	0.553543	0.751496	0.741666	0.0183276	0.368078	0.316487	0.152088	0.263267	0.145576	0.183118	0.199637	0.294945	-0.131082	0.154752	0.125589	0.238787	0.274266	0.424722	0.447641	0.324009	0.000566019	0.193805	0.132397	0.000360119
D3ZU88	Similar to RIKEN cDNA 1700025G04 gene OS=Rattus norvegicus OX=10116 GN=RGD1309104 PE=1 SV=1 - [D3ZU88_RAT]	3	6	0.723685	1.11236	0.881333	-0.459643	-0.082065	-0.277216	0.95836	1.33964	1.1408	0.237933	0.624976	0.383859	-0.122972	0.25642	0.00263236	0.607564	0.988196	0.734839	0.446045	0.827653	0.592264	0.308134	0.689135	0.444375	0.548669	0.590015	0.00813953	0.481191	0.328919	0.000361838
B0BNA7	Eukaryotic translation initiation factor 3 subunit I OS=Rattus norvegicus OX=10116 GN=Eif3i PE=2 SV=1 - [EIF3I_RAT]	2	61	0.373985	0.620233	0.0327288	1.31146	1.48377	1.00197	0.0465175	0.589084	0.155404	0.66434	0.601822	0.200865	0.485719	0.648147	0.121429	0.254327	0.583328	-0.0378373	0.965596	1.05221	0.603624	1.50402	1.47464	1.12697	0.590182	0.475635	0.00125942	0.731848	0.500956	0.00036587
B5DF79	Rnaset2 protein OS=Rattus norvegicus OX=10116 GN=Rnaset2 PE=2 SV=1 - [B5DF79_RAT]	4	9	0.205457	0.0576957	-0.128607	0.903507	0.808222	0.657794	1.06043	0.788062	0.633948	0.105431	0.212624	0.159858	0.107685	0.371908	0.168035	0.749726	0.506388	0.297755	0.452352	0.445598	0.254932	0.539655	0.129186	-0.0708496	0.455368	0.393737	0.00206373	0.329364	0.226567	0.000380459
Q9EQX9	Ubiquitin-conjugating enzyme E2 N OS=Rattus norvegicus OX=10116 GN=Ube2n PE=1 SV=1 - [UBE2N_RAT]	6	60	-0.489856	-0.632769	-0.401916	-0.412305	-0.411378	-0.0295341	-0.210071	-0.371054	-0.0226277	-0.23036	-0.37012	-0.110765	-0.260996	-0.199975	-0.0321087	-0.119084	-0.0575902	-0.000610347	-0.304059	-0.275082	-0.153167	-0.283496	-0.291602	-0.0367685	-0.30773	0.188358	0.000146739	-0.167878	0.115513	0.000381272
P11240	Cytochrome c oxidase subunit 5A, mitochondrial OS=Rattus norvegicus OX=10116 GN=Cox5a PE=1 SV=1 - [COX5A_RAT]	9	508	0.751003	0.940242	0.386377	1.03668	1.20452	0.680335	1.10467	1.22166	0.683386	0.590565	0.736375	0.149999	0.37768	0.532667	0.0124291	0.349541	0.484803	-0.0413419	0.524823	0.664061	0.114535	0.47379	0.627909	0.115186	0.790485	0.327619	4.29657e-06	0.353007	0.243392	0.000387468
Q5PQU1	Kininogen 1 OS=Rattus norvegicus OX=10116 GN=Kng2 PE=2 SV=1 - [Q5PQU1_RAT]	6	149	0.0239439	0.378063	0.358672	0.269162	0.694256	0.509343	0.497492	0.774801	0.737259	-0.929249	-0.844307	-1.01544	-0.260024	0.0142728	-0.0720859	-0.596191	-0.184745	-0.184549	-0.515566	-0.272457	-0.429408	-0.850538	-0.602751	-0.678858	0.121166	0.668015	0.542615	-0.386075	0.266288	0.000388577
D3ZWF5	Transcription and mRNA export factor ENY2 OS=Rattus norvegicus OX=10116 GN=Eny2 PE=1 SV=1 - [D3ZWF5_RAT]	4	9	-0.0564515	-0.000370499	-0.293626	0.763393	1.02659	0.612373	0.677308	0.847522	0.466642	0.348192	0.574057	0.136683	0.226244	0.387897	-0.0353351	0.345723	0.439309	0.147275	0.21623	0.457944	0.0065356	0.36303	0.582853	0.137191	0.425192	0.404053	0.00385197	0.272908	0.188342	0.000390359
P63039	60 kDa heat shock protein, mitochondrial OS=Rattus norvegicus OX=10116 GN=Hspd1 PE=1 SV=1 - [CH60_RAT]	42	1146	0.703315	0.699796	0.339557	0.830429	0.877622	0.524349	1.06346	1.04625	0.734376	0.657902	0.692922	0.305029	0.366154	0.389984	-0.00158596	0.329521	0.43584	-0.0233434	0.55443	0.634494	0.230029	0.373122	0.422493	0.0194057	0.706251	0.237387	5.46551e-07	0.310879	0.214579	0.000390815
D3ZYQ3	Similar to Tumor necrosis factor, alpha-induced protein 2 (Primary response gene B94 protein), isoform CRA_a OS=Rattus norvegicus OX=10116 GN=Tnfaip2 PE=1 SV=2 - [D3ZYQ3_RAT]	3	3	1.75195	1.86543		2.18358	2.28596		2.65346	2.75955		1.70925	1.82109		2.18689	2.29109		1.56361	1.66905		1.19883	1.30524		0.546126	0.651933		2.12878	0.411081	1.65249e-06	1.4266	0.637506	0.000392908
P61203	COP9 signalosome complex subunit 2 OS=Rattus norvegicus OX=10116 GN=Cops2 PE=1 SV=1 - [CSN2_RAT]	10	19	-0.668797	-0.523716	-0.277552	-0.148434	0.0265682	0.055901	-0.501559	-0.384685	-0.251849	-0.275468	-0.196536	-0.146991	-0.221573	-0.147745	0.0916196	-0.308574	-0.31338	0.061427	-0.354094	-0.32136	-0.214989	-0.304786	-0.296959	-0.230257	-0.274427	0.217388	0.00111196	-0.213389	0.147423	0.000393647
Q641Z3	Fbxl10 protein (Fragment) OS=Rattus norvegicus OX=10116 GN=Fbxl10 PE=2 SV=1 - [Q641Z3_RAT]	1	1	0.525385	0.541279	-0.0795138	0.379361	0.384159	-0.200758	0.747948	0.75645	0.167846	0.359256	0.373519	-0.257364	0.557369	0.563981	-0.0795732	0.573734	0.581586	-0.0615378	1.06229	1.07111	0.445958	0.844169	0.85239	0.217864	0.308131	0.338772	0.00922936	0.552445	0.382003	0.000396414
M0R6Y8	Phosphoglycerate kinase OS=Rattus norvegicus OX=10116 PE=3 SV=1 - [M0R6Y8_RAT]	2	259	1.47061	0.604969	1.4004	2.47134	1.5946	2.42591	-0.602187	-1.47522	-0.647602	1.7469	0.879622	1.66496	-0.46661	-1.34154	-0.568865	-0.693797	-1.56748	-0.794382	-0.601292	-1.474	-0.682933	0.0787411	-0.794575	-0.0128766	0.961192	1.2611	0.0229817	-0.743301	0.515121	0.000403436
G3V624	Coronin OS=Rattus norvegicus OX=10116 GN=Coro1c PE=1 SV=1 - [G3V624_RAT]	15	46	0.185295	0.154624	-0.0698216	-0.0575682	-0.0744362	-0.406516	0.0758605	0.089539	-0.16005	-0.230766	-0.0159658	-0.341153	-0.138343	-0.0819633	-0.290819	-0.0920058	-0.0738997	-0.282926	-0.0574011	-0.136314	-0.27258	-0.0615132	-0.104686	-0.403799	-0.0709132	0.187366	0.216541	-0.166354	0.115323	0.000404456
B2RZD6	NDUFA4, mitochondrial complex-associated OS=Rattus norvegicus OX=10116 GN=Ndufa4 PE=1 SV=1 - [B2RZD6_RAT]	8	159	-0.238987	-0.0892494	-0.0171797	-0.491957	-0.489985	-0.336456	-0.767216	-0.659122	-0.472079	-0.273395	-0.182275	-0.0913875	-0.293893	-0.243072	-0.162639	-0.199385	-0.15715	-0.0737886	-0.0970468	-0.0396661	0.025159	-0.392943	-0.283188	-0.136551	-0.342441	0.236593	0.000393818	-0.17118	0.118721	0.000405858
D3ZWS6	N(alpha)-acetyltransferase 30, NatC catalytic subunit OS=Rattus norvegicus OX=10116 GN=Naa30 PE=1 SV=2 - [D3ZWS6_RAT]	6	15	-0.442064	-0.395925	-0.170672	-0.140666	0.133781	0.00554927	0.264114	0.232645	-0.0344419	-0.428882	-0.170167	0.0388523	-0.452148	-0.527987	-0.294364	-0.59866	-0.00213903	-0.294307	-0.839798	-0.233393	-0.290642	-0.416329	-0.0998415	-0.0812221	-0.0923232	0.244245	0.217086	-0.344236	0.238746	0.000405895
B5DFK8	Pdxdc1 protein OS=Rattus norvegicus OX=10116 GN=Pdxdc1 PE=1 SV=1 - [B5DFK8_RAT]	4	8	-0.928451	-0.622033	-0.466288	-0.994739	-0.65584	-0.73317	-1.07972	-0.780698	-0.822249	-0.890777	-0.596001	-0.693183	-0.518062	-0.177349	-0.268649	-0.29067	-0.00230528	-0.0986662	-0.637925	-0.284986	-0.135208	-0.829997	-0.541263	-0.481143	-0.771929	0.179299	1.21088e-08	-0.355519	0.246674	0.000407231
A0A0G2K8Q1	Apolipoprotein C-III OS=Rattus norvegicus OX=10116 GN=Apoc3 PE=1 SV=1 - [A0A0G2K8Q1_RAT]	2	6	-1.18087	-1.55576	-1.68176	-0.816063	-1.20205	-1.29218	0.572389	0.0471123	0.0798773	-0.956857	-1.32972	-1.48589	0.0291913	-0.497975	-0.520161	0.22502	-0.569337	-0.582749	-0.738939	-1.12089	-1.25126	-0.600641	-0.9832	-1.12294	-0.900147	0.734129	0.00137153	-0.64449	0.447812	0.000411828
P09811	Glycogen phosphorylase, liver form OS=Rattus norvegicus OX=10116 GN=Pygl PE=1 SV=5 - [PYGL_RAT]	3	76	-0.737282	0.177423	1.2123	0.0747752	0.978384	2.04914	-1.45849	-0.551179	0.515892	0.196476	1.10955	2.13434	0.105625	0.94764	1.95976	0.272928	1.17959	2.19214	0.140066	1.04771	2.07822	0.59371	1.50074	2.52189	0.475111	1.08795	0.158523	1.21167	0.84232	0.000413426
Q5FVP9	Cfh protein OS=Rattus norvegicus OX=10116 GN=LOC100361907 PE=2 SV=1 - [Q5FVP9_RAT]	4	16	0.541917	0.612676	0.0491374	0.866738	0.899366	0.451938	1.30285	1.41203	0.737628	0.819719	0.903369	0.240378	0.967855	1.11908	0.34965	0.878012	0.986536	0.0410111	0.614631	0.765629	0.377897	0.189035	0.636896	-0.0949677	0.736479	0.394061	4.58695e-05	0.569272	0.396058	0.000416027
G3V7K3	Ceruloplasmin OS=Rattus norvegicus OX=10116 GN=Cp PE=1 SV=1 - [G3V7K3_RAT]	21	48	-0.239613	-0.233533	0.136295	-0.978422	-1.16573	-0.555673	-0.662368	-0.733964	-0.229815	-0.826618	-0.868298	-0.510325	-0.266395	-0.363337	0.0881951	-0.482253	-0.554234	-0.192075	-0.943254	-0.985633	-0.613209	-0.403638	-0.563253	-0.131123	-0.572339	0.375694	0.000261375	-0.450851	0.313745	0.000416817
F1LSM6	Geranylgeranyl transferase type-2 subunit beta OS=Rattus norvegicus OX=10116 GN=Rabggtb PE=1 SV=1 - [F1LSM6_RAT]	3	4	-0.863718	-0.517379	-0.414685	-0.53144	-0.301285	-0.0576271	-0.663824	-0.816718	-0.617238	-0.730967	-0.491348	-0.293656	-0.41882	-0.487893	-0.383854	-0.290136	-0.0396243	0.0648452	-0.470842	-0.08674	-0.202221	-0.723608	-0.588898	-0.394848	-0.52499	0.234606	8.80321e-06	-0.33522	0.233297	0.000417082
A0A0A0MY09	Endoplasmin OS=Rattus norvegicus OX=10116 GN=Hsp90b1 PE=1 SV=1 - [A0A0A0MY09_RAT]	40	418	0.400483	0.074674	0.398144	0.332813	0.00902601	0.449987	0.512911	0.221826	0.555898	0.551537	0.290381	0.570451	0.235032	-0.0562265	0.287949	0.363135	0.0963106	0.403913	0.269131	0.0452481	0.355821	0.361955	0.0260419	0.276453	0.364011	0.186597	3.12503e-05	0.222064	0.154644	0.000419166
Q9ET45	BCL2-interacting protein 3 OS=Rattus norvegicus OX=10116 GN=Bnip3 PE=1 SV=1 - [Q9ET45_RAT]	4	9	1.02011	0.334049	1.31312	1.36693	0.978034	1.52261	1.0668	0.373353	1.42901	1.45218	0.926026	1.60683	0.640026	0.295411	0.508479	0.452008	-0.0549539	0.759045	1.04881	0.35568	1.37479	0.508724	0.165719	0.527147	1.11575	0.420905	1.72106e-06	0.548406	0.382649	0.000425613
M0RA39	Matrix-remodeling-associated 7 OS=Rattus norvegicus OX=10116 GN=Mxra7 PE=1 SV=1 - [M0RA39_RAT]	5	10	0.481798	0.541098	0.0227184	0.232224	0.4323	0.142064	0.109308	0.507555	-0.0465147	0.870417	0.895445	0.525548	0.295041	0.61339	0.157455	0.394917	0.356638	-0.016165	0.335108	0.220559	0.0245197	0.496627	0.321857	0.0642791	0.39283	0.30778	0.00102621	0.272019	0.190568	0.000439299
D3ZXM4	Ecotropic viral integration site 5-like (Fragment) OS=Rattus norvegicus OX=10116 GN=Evi5l PE=4 SV=2 - [D3ZXM4_RAT]	4	10	0.299583	0.213932	0.270726	0.115862	0.0191148	0.231074	0.120871	-0.0697056	0.134752	-0.282771	-0.370053	-0.148248	-0.155768	-0.194816	-0.372179	0.0453318	-0.145896	0.00404286	-0.351531	-0.444248	-0.216716	-0.246982	-0.173674	-0.436463	0.0445948	0.21922	0.495657	-0.224075	0.156999	0.000439726
D3Z9E1	Elastin microfibril interfacer 1 OS=Rattus norvegicus OX=10116 GN=Emilin1 PE=1 SV=1 - [D3Z9E1_RAT]	32	147	0.593269	0.765129	0.418098	0.41568	0.54966	0.183076	0.839233	0.878274	0.583093	0.5855	0.728029	0.295534	0.35881	0.476175	0.00146618	0.246105	0.383074	-0.0548173	0.705607	0.814026	0.416954	0.407907	0.56498	0.141372	0.569548	0.214023	1.65661e-06	0.371805	0.260574	0.000440619
G3V843	Prothrombin OS=Rattus norvegicus OX=10116 GN=F2 PE=1 SV=1 - [G3V843_RAT]	14	40	-0.715653	-0.775141	-0.560244	-0.496275	-0.462076	-0.386662	-0.494042	-0.465302	-0.224446	-0.63293	-0.692202	-0.457016	-0.0308367	-0.0938876	-0.0162804	-0.251175	-0.22363	-0.109484	-0.479702	-0.616478	-0.34211	-0.509597	-0.523286	-0.338384	-0.530166	0.15458	1.28882e-07	-0.294571	0.206502	0.000441553
Q6T487	Alpha-actinin-1 OS=Rattus norvegicus OX=10116 GN=Actn1 PE=1 SV=1 - [Q6T487_RAT]	26	591	0.463661	0.627894	0.373397	0.471861	0.641901	0.378313	0.51264	0.650451	0.397035	0.443329	0.662284	0.367384	0.0607579	0.224213	0.0173171	0.11071	0.332968	0.0368567	0.482428	0.610595	0.323482	0.315372	0.375313	0.248731	0.499179	0.116761	1.30343e-08	0.261562	0.183442	0.000443071
Q64604	Receptor-type tyrosine-protein phosphatase F OS=Rattus norvegicus OX=10116 GN=Ptprf PE=2 SV=1 - [PTPRF_RAT]	1	13	0.662311	0.14748	1.36533	0.656872	0.130945	1.38467	-0.295573	-0.817797	0.432239	-0.386419	-0.902882	0.304874	0.838382	0.314267	1.50935	0.774573	0.251699	1.44721	0.866266	0.344369	1.55785	0.425624	-0.0968802	1.10723	0.223504	0.744156	0.320471	0.778329	0.546093	0.000444507
D3ZZW1	Dedicator of cyto-kinesis 1 OS=Rattus norvegicus OX=10116 GN=Dock1 PE=1 SV=1 - [D3ZZW1_RAT]	15	26	-0.334903	-0.379438	-0.0720912	-0.706673	-0.715402	-0.438192	-0.653138	-0.664579	-0.515128	-0.329716	-0.178128	-0.0578758	-0.129935	-0.0612406	-0.0240679	-0.186354	-0.2335	-0.000894256	-0.417371	-0.384051	-0.149367	-0.353167	-0.455547	-0.268508	-0.420439	0.237546	7.40192e-05	-0.222	0.155915	0.000447978
Q9JK93	Agrin (Fragment) OS=Rattus norvegicus OX=10116 PE=2 SV=1 - [Q9JK93_RAT]	2	8	1.28898	1.45019	0.401599	1.59065	1.11572	0.63223	2.06739	1.8572	0.816244	1.48685	1.33244	0.434864	0.940103	0.417537	-0.0181306	0.990891	0.469564	0.0343275	1.52866	0.91627	0.44083	1.30921	0.788257	0.361618	1.2062	0.539897	8.939e-06	0.681595	0.479012	0.000450283
Q5FVT1	RCG55460, isoform CRA_a OS=Rattus norvegicus OX=10116 GN=Ralbp1 PE=1 SV=1 - [Q5FVT1_RAT]	3	7	-0.930064		-1.18429	0.257215		0.027767	0.119215	1.3996	-0.110216	-0.00219211		-0.268141	-0.28761		-0.573881	-0.548061		-0.832662	-0.429545		-0.695201	-1.0062		-1.28184	-0.0767899	0.736424	0.762415	-0.706875	0.323318	0.000452328
P51635	Alcohol dehydrogenase [NADP(+)] OS=Rattus norvegicus OX=10116 GN=Akr1a1 PE=1 SV=2 - [AK1A1_RAT]	9	20	-1.15657	-0.852841	-0.54673	-1.04792	-0.958192	-0.447191	-1.2989	-1.20547	-0.64713	-0.796277	-0.80662	-0.313767	-0.36225	-0.370887	0.026041	-0.370075	-0.276629	0.0297108	-0.735957	-0.731099	-0.499021	-0.563705	-0.6104	-0.0849688	-0.839801	0.310307	1.40331e-06	-0.379103	0.266615	0.000452787
P84083	ADP-ribosylation factor 5 OS=Rattus norvegicus OX=10116 GN=Arf5 PE=1 SV=2 - [ARF5_RAT]	3	71	-0.412182	-0.267839	-0.111024	-0.89656	-0.644429	-0.466645	-1.34939	-1.23705	-0.773521	-0.435235	-0.503671	-0.317347	-0.296561	-0.198318	-0.0717541	-0.256016	-0.208314	0.032414	-0.59419	-0.356802	-0.122531	-0.66898	-0.427463	-0.299034	-0.617908	0.381672	0.000158362	-0.288963	0.20349	0.000457484
Q2IBD4	Cortactin-binding protein 2 OS=Rattus norvegicus OX=10116 GN=Cttnbp2 PE=1 SV=1 - [CTTB2_RAT]	1	3	0.830445	0.595678	0.865641	0.589709	0.343846	0.649685	-0.295598	-0.537758	-0.235606	0.422667	0.186268	0.446141	-0.126957	-0.371006	-0.123804	-0.182286	-0.425096	-0.177463	-0.356386	-0.598219	-0.332619	-0.0201783	-0.262618	-0.00638772	0.32176	0.45567	0.0324703	-0.248585	0.17527	0.00046187
M0R8I8	Baculoviral IAP repeat-containing 5, isoform CRA_b OS=Rattus norvegicus OX=10116 GN=Birc5 PE=4 SV=1 - [M0R8I8_RAT]	1	1	1.1421	0.844488	0.628538	1.12285	0.814143	0.634068	1.66214	1.35713	1.17337	1.1243	0.825058	0.599017	0.468336	0.161439	-0.0772724	0.777173	0.471515	0.233234	0.921348	0.616667	0.396354	1.46083	1.15554	0.925861	0.993934	0.325901	4.25813e-07	0.625919	0.441442	0.000462899
A0JPN1	H2.0-like homeobox protein OS=Rattus norvegicus OX=10116 GN=Hlx PE=2 SV=1 - [HLX_RAT]	1	1	0.442908	0.862631	0.550042	0.426555	0.835181	0.558468	0.829075	1.24141	0.961006	-1.03986	-0.621766	-0.944446	0.0750164	0.485456	0.150106	0.110786	0.522465	0.187546	0.870069	1.28273	0.965773	0.477764	0.889813	0.563492	0.341767	0.771328	0.153054	0.548418	0.387037	0.000465279
D3ZB48	Hook homolog 1 (Drosophila) (Predicted) OS=Rattus norvegicus OX=10116 GN=Hook1 PE=1 SV=1 - [D3ZB48_RAT]	5	6	0.01035	0.340614	0.0676294	0.735662	1.20868	0.460852	0.799427	1.04163	0.59456	-0.323044	-0.0750759	-0.815822	0.36614	0.686758	0.0379607	0.513333	0.321138	0.0196321	0.878131	0.781046	0.19113	0.461377	0.752435	0.11194	0.337122	0.589647	0.0732003	0.426752	0.301209	0.000465709
D4A9A3	Centromere protein V OS=Rattus norvegicus OX=10116 GN=Cenpv PE=1 SV=3 - [D4A9A3_RAT]	2	3	0.834267	0.105323	1.42485	1.09072	0.350681	1.70609	1.23062	0.494284	1.846	-0.22536	-0.955935	0.353503	0.852543	0.114317	1.41108	0.544199	-0.192789	1.10441	1.17177	0.435758	1.75092	1.19243	0.45581	1.76161	0.687921	0.827806	0.0150055	0.883505	0.623676	0.000466194
D4A631	Brefeldin A-inhibited guanine nucleotide-exchange protein 1 OS=Rattus norvegicus OX=10116 GN=Arfgef1 PE=1 SV=1 - [BIG1_RAT]	12	18	-0.541791	-0.702501	-0.130331	-0.863514	-1.25755	-0.618297	-0.64734	-0.787133	-0.56656	-0.135278	-0.213956	0.193789	-0.461981	-0.603664	-0.0991419	-0.146062	-0.356148	0.0577578	-0.567436	-0.858273	-0.264308	-0.275431	-0.303481	-0.315747	-0.522539	0.392904	0.000756175	-0.349493	0.246718	0.000466297
F1MAA3	Serine/threonine-protein phosphatase 2A 56 kDa regulatory subunit OS=Rattus norvegicus OX=10116 GN=Ppp2r5d PE=1 SV=2 - [F1MAA3_RAT]	14	24	-0.650772	-0.778451	-0.39078	-0.600855	-0.74399	-0.633396	-0.434823	-0.859725	-0.26107	-0.634472	-0.780757	-0.409816	-0.188168	-0.276171	0.0383667	-0.281661	-0.382328	-0.044382	-0.581678	-0.699948	-0.230759	-0.363172	-0.413949	-0.144316	-0.598242	0.185779	2.45479e-07	-0.297347	0.210031	0.00046846
G3V818	Alpha-parvin OS=Rattus norvegicus OX=10116 GN=Parva PE=1 SV=1 - [G3V818_RAT]	9	23	-0.637773	-0.509157	-0.602488	-0.458277	-0.3401	-0.284002	-0.989295	-0.973139	-0.661409	-0.157723	0.0908359	-0.0621863	-0.33595	-0.193092	-0.0469584	-0.246443	-0.0186974	0.0564393	-0.459863	-0.338312	-0.245208	-0.442106	-0.389715	-0.187097	-0.465393	0.335262	0.000545691	-0.23725	0.167757	0.00047229
D4ACN3	HECT and RLD domain-containing E3 ubiquitin protein ligase 2 OS=Rattus norvegicus OX=10116 GN=Herc2 PE=1 SV=2 - [D4ACN3_RAT]	9	10	0.790632	1.14248	0.849819	0.393746	0.218386	0.636883	0.0687843	0.443487	0.339584	0.13855	0.430411	0.186016	0.223889	0.654347	-0.0437757	0.425397	0.687906	0.370631	0.0794961	0.406795	0.432589	0.207019	0.536174	0.0373076	0.469898	0.32572	0.000404143	0.334815	0.236876	0.000474359
P05545	Serine protease inhibitor A3K OS=Rattus norvegicus OX=10116 GN=Serpina3k PE=1 SV=3 - [SPA3K_RAT]	1	59	-2.81418	-2.56905	-2.40788	-2.00756	-1.77352	-1.57648	-1.58866	-1.35092	-1.15756				-0.374258	-0.138408	0	-0.606704	-0.369614	-0.230776	-1.09586	-0.857796	-0.700991	-1.52595	-1.28849	-1.14106	-1.9162	0.572365	8.21676e-06	-0.694159	0.491174	0.000474864
O35760	Isopentenyl-diphosphate Delta-isomerase 1 OS=Rattus norvegicus OX=10116 GN=Idi1 PE=2 SV=2 - [IDI1_RAT]	3	8	0.532973	0.240814	0.569595	1.16498	0.65171	1.22638	0.477662	0.232585	0.53908	-0.938731	-1.17805	-0.913831	-0.17941	-0.290622	-0.174832	-0.416271	-0.661999	-0.410022	-0.505906	-0.387099	-0.480713	0.0321411	-0.213216	0.0473572	0.217097	0.80135	0.368151	-0.303383	0.214894	0.00047877
F1LQI1	Hydroxyacyl glutathione hydrolase OS=Rattus norvegicus OX=10116 GN=Hagh PE=1 SV=2 - [F1LQI1_RAT]	5	14	0.471752	0.618153	0.169156	0.864268	1.08475	0.864508	0.740774	0.813554	0.673266	-0.0192578	0.326479	-0.1542	0.451781	0.660057	0.340873	0.605242	0.732859	0.178165	0.460555	0.379069	0.16384	0.00183348	0.443172	-0.0903934	0.537767	0.384781	0.000517827	0.360588	0.255496	0.000479971
D3ZIP3	Erythrocyte membrane protein band 4.1 OS=Rattus norvegicus OX=10116 GN=Epb41 PE=1 SV=1 - [D3ZIP3_RAT]	16	54	0.346189	-0.0316998	0.0964974	0.00280654	-0.110377	0.102798	0.0451172	-0.306682	0.00600562	0.0569025	-0.0677748	-0.00352443	-0.117191	-0.160166	-0.0736547	-0.161972	-0.322172	-0.19355	-0.0715682	0.0179142	-0.00214548	-0.197419	-0.221346	-0.115483	0.0113549	0.152358	0.801041	-0.134896	0.0956755	0.000483669
A0A0G2K0M1	Kinesin family member 15, isoform CRA_a OS=Rattus norvegicus OX=10116 GN=Kif15 PE=3 SV=1 - [A0A0G2K0M1_RAT]	23	36	0.443139	0.584355	0.00933065	0.444427	0.656092	0.154077	1.13006	1.40101	0.890382	0.399587	0.620955	0.0363963	0.295435	0.423629	0.0860454	0.304817	0.417278	0.0908109	0.203525	0.472747	0.0468323	0.138388	0.258711	-0.0153958	0.56415	0.421001	0.000714357	0.226902	0.160974	0.000484684
F1LNM7	Peptidylglycine alpha-amidating monooxygenase COOH-terminal interactor OS=Rattus norvegicus OX=10116 GN=Rassf9 PE=4 SV=2 - [F1LNM7_RAT]	1	2	0.374672	1.44638	0.741694	1.31697	2.37758	1.43826	1.17651	2.24083	1.13234	0.474788	1.54486	0.795496	0.700616	1.76304	0.285803	0.499043	1.04866	-0.118967	0.995052	2.05969	0.994686	0.854749	1.40474	0.245707	1.25503	0.623016	2.33503e-05	0.894401	0.634636	0.000485329
D3ZN95	Host cell factor C1 OS=Rattus norvegicus OX=10116 GN=Hcfc1 PE=1 SV=1 - [D3ZN95_RAT]	20	56	0.239736	0.43081	0.298652	0.000946243	0.0601784	0.1933	0.489683	0.522399	0.440204	0.215413	0.221761	0.0381016	0.181529	0.173238	-0.00152296	0.0928879	0.235958	0.197731	0.0916758	0.134647	0.0684143	0.102226	0.191588	-0.0452667	0.262599	0.178187	0.000341297	0.118592	0.084218	0.000488438
P85972	Vinculin OS=Rattus norvegicus OX=10116 GN=Vcl PE=1 SV=1 - [VINC_RAT]	78	824	0.277629	0.317984	0.280491	0.461857	0.473581	0.547356	0.543653	0.634828	0.58051	0.0235447	0.128941	0.104369	0.122832	0.187802	0.199488	0.119259	0.166099	0.142171	0.0591948	0.16447	0.128467	-0.0310482	0.00315787	0.020642	0.364562	0.205121	7.13882e-05	0.106878	0.0760147	0.000494251
D3ZZZ9	Catenin (Cadherin associated protein), delta 1 (Predicted), isoform CRA_a OS=Rattus norvegicus OX=10116 GN=Ctnnd1 PE=1 SV=1 - [D3ZZZ9_RAT]	39	145	0.264406	0.179948	0.378444	0.399174	0.304963	0.476947	0.423034	0.371286	0.435242	0.285826	0.160433	0.347079	0.0637472	-0.0469637	0.104125	0.140669	0.0604483	0.171969	0.351613	0.259379	0.396586	0.254059	0.155849	0.294086	0.335565	0.0991924	1.48358e-07	0.183797	0.130823	0.000497213
A0A0G2JX47	Collagen alpha-1(V) chain OS=Rattus norvegicus OX=10116 GN=Col5a1 PE=1 SV=1 - [A0A0G2JX47_RAT]	1	47	1.24497	1.2491	0.0687504	0.282625	0.27566	-0.868817	0.749927	0.746666	-0.401497	0.783954	0.786454	-0.403989	1.45455	1.44939	0.246281	0.965551	0.961639	-0.241044	1.82879	1.82585	0.641135	1.17848	1.17493	-0.0191502	0.37615	0.674549	0.0795569	0.955533	0.680548	0.00049961
Q6PDU2	Mitochondrial ribosomal protein S18A OS=Rattus norvegicus OX=10116 GN=Mrps18a PE=1 SV=1 - [Q6PDU2_RAT]	2	2	-1.04957	-1.3401	-0.803823	-1.75523	-2.05686	-1.48471				-0.365259	-0.65742	-0.224665	-0.663504	-0.963317	-0.561584	-0.468448	-0.767021	-0.253073			-0.46944				-1.08196	0.626481	0.00084159	-0.592341	0.230833	0.000499632
Q45QL0	Guanine nucleotide binding protein beta 5 (Fragment) OS=Rattus norvegicus OX=10116 GN=Gnb5 PE=2 SV=1 - [Q45QL0_RAT]	1	2	-1.68631	-2.01857	-1.90934	-0.491667	-0.835027	-0.689921				-0.71453	-1.04843	-0.949285	-0.031715	-0.373261	-0.286792	-0.272714	-0.613021	-0.526121	-1.23166	-1.57099	-1.46612	-0.434356	-0.774293	-0.678795	-1.14923	0.570434	0.000307961	-0.68832	0.490603	0.000502538
Q7TQN4	RELA OS=Rattus norvegicus OX=10116 GN=Rela PE=1 SV=1 - [Q7TQN4_RAT]	7	11	-0.349679	-0.191247	-0.00523495	-0.794233	-0.746999	-0.614283	-0.29994	-0.275375	0.00821508	-0.204156	-0.249019	-0.105292	-0.0988948	-0.111076	0.117564	-0.22973	-0.319572	-0.142946	-0.441614	-0.366494	-0.199185	-0.323881	-0.415205	-0.155873	-0.318937	0.267144	0.00165603	-0.223909	0.159618	0.000503182
A0A0G2JT44	Transmembrane channel-like protein OS=Rattus norvegicus OX=10116 PE=3 SV=1 - [A0A0G2JT44_RAT]	2	2	-0.796558	-0.820092	-1.09015	-0.516782	-0.551412	-0.785591				-1.51039	-1.53556	-1.8157	-1.6794	-1.71222	-2.00504	-0.430505	-0.462082	-0.754467	-0.509592	-0.540193	-0.81461	-0.285908	-0.317115	-0.600903	-1.04691	0.468437	0.000151964	-0.84267	0.60134	0.000507253
B4F7F3	ARVCF, delta catenin family member OS=Rattus norvegicus OX=10116 GN=Arvcf PE=1 SV=1 - [B4F7F3_RAT]	24	56	0.263075	0.145239	0.350593	0.0075042	-0.134246	0.232066	0.29848	-0.0726155	0.0464649	0.190304	0.087999	0.234541	0.257422	-0.0327673	0.0749892	0.323466	0.0433047	0.211651	0.230624	0.0702794	0.33572	0.43971	0.195831	0.439035	0.13745	0.151936	0.00951252	0.215772	0.153994	0.000507661
Q5M833	Wash2 protein (Fragment) OS=Rattus norvegicus OX=10116 GN=Wash2 PE=2 SV=1 - [Q5M833_RAT]	4	8	-0.360211	-0.498497	-0.462505	0.122668	-0.167092	-0.37675	-0.117592	-0.429425	-0.815341	0.0129016	-0.280445	-0.576437	-0.122233	-0.222165	-0.432718	0.140438	-0.172046	-0.452483	-0.249999	-0.466585	-0.53545	-0.21473	-0.501067	-0.759233	-0.32906	0.261432	0.00113588	-0.332356	0.237525	0.000513118
D4A3I8	Solute carrier family 17 (Sodium phosphate), member 2 (Predicted), isoform CRA_a OS=Rattus norvegicus OX=10116 GN=Slc17a2 PE=1 SV=2 - [D4A3I8_RAT]	1	11		-0.546069	0.524909		0.406028	0.849123		3.56894	4.0675		2.76216	3.36799		1.41156	2.10296		2.56085	3.16452		1.02569	1.70149		0.758264	1.24038	1.87507	1.7561	0.019385	1.74571	0.816574	0.00051762
D3ZGM1	Pentatricopeptide repeat domain 3 OS=Rattus norvegicus OX=10116 GN=Ptcd3 PE=1 SV=1 - [D3ZGM1_RAT]	16	44	-0.185103	-0.196679	0.0807943	-0.317675	-0.390367	-0.369619	-0.784555	-0.976093	-0.587906	-0.351123	-0.272329	-0.22011	-0.148041	-0.124949	-0.0342133	-0.234975	-0.12879	-0.0221517	-0.243724	-0.221139	-0.0170377	-0.377938	-0.128894	-0.100972	-0.380897	0.284161	0.000712718	-0.148569	0.106326	0.000518695
D4A415	Abraxas 2, BRISC complex subunit OS=Rattus norvegicus OX=10116 GN=Abraxas2 PE=1 SV=3 - [D4A415_RAT]	8	12	-0.586553	-0.649354	-0.539757	-0.187884	-0.313213	-0.177476	-0.110359	-0.170177	-0.0283903	-0.621796	-0.75579	-0.81942	-0.0531481	-0.125232	-0.0383952	-0.030396	-0.170801	-0.268886	-0.448313	-0.51818	-0.412946	-0.136515	-0.27655	-0.373068	-0.413347	0.276818	0.000307248	-0.237703	0.170204	0.000520767
D4AE17	Mitogen-activated protein kinase kinase kinase 20 OS=Rattus norvegicus OX=10116 GN=Map3k20 PE=1 SV=1 - [D4AE17_RAT]	5	11	-0.329656	-0.0496655	-0.341576	-0.658217	-0.331741	-0.536592	-0.838371	-0.429903	-0.825494	-0.407452	0.0843642	-0.508799	-0.287588	0.158152	-0.301202	-0.513914	-0.0669992	-0.641323	-0.500763	-0.126732	-0.276266	-0.649961	-0.441453	-0.666353	-0.431092	0.274706	0.000205091	-0.359534	0.257905	0.000528086
Q5M9I6	Multiple myeloma tumor-associated protein 2 homolog OS=Rattus norvegicus OX=10116 GN=Mmtag2 PE=2 SV=2 - [MMTA2_RAT]	2	3	0.177369	0.0851573	0.268804	0.649209	0.545902	0.765424	-0.052416	-0.15202	0.0638164	0.435656	0.341813	0.51537	0.124957	0.0234634	0.184349	0.0901196	-0.0101346	0.151182	0.175663	0.0763859	0.25567	0.332823	0.232939	0.402853	0.303674	0.28792	0.00379652	0.170023	0.121998	0.000529283
Q9R1A0	Cyclin-H OS=Rattus norvegicus OX=10116 GN=Ccnh PE=1 SV=2 - [CCNH_RAT]	1	1	0.0283819	-0.210912	-0.0730783	0.0112283	-0.239162	-0.0654526	-0.986804	-1.23349	-1.06347	-0.345612	-0.586537	-0.458794	-0.0562993	-0.304876	-0.189803	0.00538124	-0.241956	-0.126452	-0.0825707	-0.328931	-0.19546	0.00442093	-0.242546	-0.118445	-0.435308	0.440921	0.00572321	-0.156461	0.112427	0.000535131
A0A0G2KB96	STIL, centriolar assembly protein OS=Rattus norvegicus OX=10116 GN=Stil PE=4 SV=1 - [A0A0G2KB96_RAT]	1	1	-0.122855	0.267471	0.123871	-0.513973	-0.134743	-0.242467	0.0791938	0.462128	0.350717	-0.298371	0.0903244	-0.063366	-0.396533	-0.0154891	-0.18185	-0.503314	-0.121031	-0.286961	-0.431695	-0.0484345	-0.196397	-0.416105	-0.0334515	-0.190784	-0.000172468	0.283986	0.998359	-0.235171	0.169262	0.000541943
Q9QZX1	Nucleolin-related protein NRP OS=Rattus norvegicus OX=10116 GN=NRP PE=2 SV=1 - [Q9QZX1_RAT]	1	196	0.127038	0.560421	0.170876	1.06744	1.48972	1.13606	0.874825	1.30082	0.94346	0.578433	1.01018	0.61055	-0.152448	0.271653	-0.140653	0.60676	1.0321	0.620225	0.61207	1.03839	0.644479	0.941633	1.36734	0.964066	0.822485	0.422798	3.20482e-05	0.650468	0.468221	0.000542407
Q5BJT6	Large subunit GTPase 1 homolog OS=Rattus norvegicus OX=10116 GN=Lsg1 PE=2 SV=1 - [LSG1_RAT]	4	10	-0.120082	0.413448	0.927001	0.0271179	0.712808	1.28652	0.295012	0.0566278	1.02828	0.291672	0.238918	1.17423	0.320054	0.180483	0.961226	-0.0341413	0.552043	0.831452	0.491278	0.394135	1.20894	0.382607	0.233877	1.19772	0.52763	0.4802	0.00291158	0.559974	0.403082	0.000542415
F1LYX9	Desmoglein 2 OS=Rattus norvegicus OX=10116 GN=Dsg2 PE=1 SV=2 - [F1LYX9_RAT]	34	151	0.679172	0.784714	0.625608	0.433841	0.578181	0.3923	0.773307	0.921645	0.712152	0.440398	0.533063	0.369486	0.134215	0.287048	0.0773064	0.0856226	0.27435	0.0611963	0.430327	0.694735	0.539418	0.175894	0.421952	0.186882	0.603656	0.176137	1.29857e-07	0.280745	0.202177	0.000544281
Q08602	Geranylgeranyl transferase type-2 subunit alpha OS=Rattus norvegicus OX=10116 GN=Rabggta PE=1 SV=1 - [PGTA_RAT]	9	21	-1.02885	-0.550755	-0.692668	-1.01954	-0.737103	-0.529871	-1.12405	-0.744804	-0.620133	-0.927057	-0.52374	-0.364769	-0.345168	-0.0411813	-0.0442698	-0.464284	-0.157605	-0.107561	-0.764481	-0.412786	-0.36284	-0.601978	-0.31944	-0.148095	-0.738612	0.238978	3.72195e-07	-0.314141	0.22631	0.000545841
D3ZHY9	RAS protein activator like 1 (GAP1 like) (Predicted) OS=Rattus norvegicus OX=10116 GN=Rasal1 PE=4 SV=2 - [D3ZHY9_RAT]	1	2	1.80913	2.13849					1.77955	2.10152					1.70298	2.02306		1.49074	1.81206								1.95717	0.189014	0.000246232	1.75721	0.221837	0.000546783
A0A0H2UHM3	Haptoglobin OS=Rattus norvegicus OX=10116 GN=Hp PE=1 SV=1 - [A0A0H2UHM3_RAT]	11	41	0.875868	0.275536	0.539901	1.09662	0.224212	0.653169	0.789756	-0.195193	0.707618	-0.53093	-1.01247	-1.07249	1.64448	1.01265	1.19246	1.13777	0.419075	0.606347	0.929387	0.324679	0.480615	0.595793	-0.067037	0.0608089	0.195966	0.736883	0.376687	0.694752	0.50097	0.000549755
Q498C9	RCG33491, isoform CRA_b OS=Rattus norvegicus OX=10116 GN=Zfp207 PE=1 SV=1 - [Q498C9_RAT]	3	12	0.233072	-0.261176	-0.019198	0.320538	-0.158637	0.398027	0.0236706	-0.641236	-0.175843	-0.0976859	-0.680071	-0.178775	-0.0281947	-0.545916	-0.0376689	-0.210285	-0.686407	-0.396742	-0.244306	-0.692107	-0.269536	-0.133455	-0.603913	-0.182143	-0.10311	0.334165	0.308018	-0.33589	0.242375	0.000552771
D3ZJU5	SWI/SNF related, matrix associated, actin dependent regulator of chromatin, subfamily c, member 1 (Predicted), isoform CRA_b OS=Rattus norvegicus OX=10116 GN=Smarcc1 PE=1 SV=1 - [D3ZJU5_RAT]	12	44	0.104363	0.202384	0.104803	-0.315859	-0.0400903	0.108602	-0.00158221	0.328706	0.274541	0.339362	0.343817	0.596446	0.194115	0.104818	0.157238	0.0866246	0.0165705	0.160766	-0.0400581	0.129606	0.20021	0.0280701	0.0706278	0.117449	0.170458	0.233526	0.0280457	0.10217	0.0737368	0.000553476
B5DFM8	BCAS2, pre-mRNA-processing factor OS=Rattus norvegicus OX=10116 GN=Bcas2 PE=1 SV=1 - [B5DFM8_RAT]	11	34	0.674814	0.50984	0.071306	1.07883	0.958032	0.434459	0.875412	1.01041	0.416991	0.689853	0.770583	0.153641	0.573871	0.677883	0.0856145	0.528694	0.461579	-0.00617441	0.673927	0.598624	0.232306	0.619043	0.278954	-0.104989	0.637014	0.32695	3.16036e-05	0.384944	0.277841	0.000553835
B2GV96	Coiled-coil domain-containing 115 OS=Rattus norvegicus OX=10116 GN=Ccdc115 PE=1 SV=1 - [B2GV96_RAT]	5	8	0.603791	0.988227	0.592168	0.772308	0.985599	0.798264	0.830232	0.926718	0.735697	0.88588	1.08481	0.766924	0.104672	0.259861	0.00466094	0.844403	1.10935	0.695744	0.252155	0.427373	0.127405	0.584069	0.740868	0.446593	0.830885	0.151233	9.09382e-10	0.46643	0.336762	0.000555185
D3ZDK7	Glycerol-3-phosphate phosphatase OS=Rattus norvegicus OX=10116 GN=Pgp PE=1 SV=1 - [PGP_RAT]	6	13	-0.824986	-0.905846	-0.492495	-0.611011	-0.761451	-0.259517	-1.47827	-1.3171	-1.05285	-0.832994	-1.01242	-0.465468	-0.259751	-0.240501	-0.0147026	-0.473574	-0.257155	-0.108869	-0.716767	-0.734068	-0.398515	-0.40365	-0.481177	0.0251969	-0.834533	0.353026	5.22835e-06	-0.338628	0.24463	0.000557652
P97523	Hepatocyte growth factor receptor OS=Rattus norvegicus OX=10116 GN=Met PE=1 SV=1 - [MET_RAT]	1	2	0.55704	1.0478	0.308675	0.826708	1.30637	0.603123	1.34163	1.82499	1.11806	0.69365	1.18278	0.433564	0.310127	0.791605	0.029719	0.237554	0.720271	-0.0411843	1.11939	1.60308	0.859593	1.18203	1.66511	0.912256	0.937032	0.444116	1.52565e-05	0.782462	0.56548	0.000559311
Q63488	Sodium-dependent phosphate transporter 2 OS=Rattus norvegicus OX=10116 GN=Slc20a2 PE=1 SV=1 - [S20A2_RAT]	6	11	-0.0822451	-0.208439	0.0879557	-0.629014	-0.532354	-0.261235	-0.771684	-0.617989	-0.420787	-0.442671	-0.505434	-0.253632	-0.312316	-0.290889	-0.0439041	-0.114353	-0.178032	0.06572	-0.32742	-0.358078	-0.144924	-0.261389	-0.20348	-0.0374761	-0.386461	0.249225	0.000226232	-0.183879	0.133144	0.000567661
Q5EB98	Telomeric repeat-binding factor OS=Rattus norvegicus OX=10116 GN=Terf1 PE=2 SV=1 - [Q5EB98_RAT]	2	2	-0.460424	-0.627654	-0.509415	0.116232	-0.0620938	0.0920206	-0.285253	-0.459875	-0.309447	-0.213404	-0.382265	-0.274117	0.229689	0.0531771	0.148655	0.123025	-0.052247	0.0436617	0.311547	0.137251	0.251127	0.244566	0.0696635	0.17417	-0.281308	0.232982	0.00152972	0.144524	0.104783	0.000573316
A0A0H2UHT6	40S ribosomal protein S18 OS=Rattus norvegicus OX=10116 GN=Rps18 PE=1 SV=1 - [A0A0H2UHT6_RAT]	7	43	-0.638976	-0.816177	-0.365169	-0.293123	-0.517403	-0.13208	-1.10559	-1.37971	-0.766254	-0.401603	-0.502776	-0.19062	-0.277304	-0.505232	0.0195982	-0.163303	-0.377414	-0.0548669	-0.411867	-0.535347	-0.273406	-0.165528	-0.379747	-0.000798481	-0.592457	0.372982	0.00018554	-0.260435	0.189097	0.000579806
Q4QQV2	Docking protein 1 OS=Rattus norvegicus OX=10116 GN=Dok1 PE=2 SV=1 - [DOK1_RAT]	2	3	-0.0803778	-0.0081948	-0.465735	-0.419354	-0.358267	-0.779933	-0.265434	-0.200643	-0.625995	-0.147772	-0.0772205	-0.544852	0.0243511	0.0872515	-0.39305	-0.651057	-0.586917	-1.06679	-0.389535	-0.324418	-0.786321	-0.35714	-0.29263	-0.763903	-0.331148	0.242577	0.000620429	-0.458346	0.333046	0.000583129
Q8K4K7	Actin-binding Rho-activating protein OS=Rattus norvegicus OX=10116 GN=Abra PE=1 SV=2 - [ABRA_RAT]	5	9	1.15565	0.247672	0.546681	0.846142	0.0300915	0.409833	1.81021	0.793574	1.08731	1.25207	0.277596	0.714973	1.07977	0.193299	0.379808	0.96601	0.0483214	0.591421	1.16467	0.596673	0.853852	0.607179	-0.111239	0.343002	0.764316	0.505889	0.000279531	0.559398	0.406531	0.000583776
Q64268	Heparin cofactor 2 OS=Rattus norvegicus OX=10116 GN=Serpind1 PE=1 SV=1 - [HEP2_RAT]	2	3	-1.79776	-1.62432	-1.11507	-1.33724	-1.17489	-0.62977	-0.753091	-0.587042	-0.045607	-1.23157	-1.05976	-0.560607	-0.764373	-0.600215	-0.11373	-0.713656	-0.548258	-0.0613424	-0.514094	-0.347719	0.157164	-0.967385	-0.801617	-0.306103	-0.993061	0.496613	2.49709e-05	-0.465111	0.33807	0.000584568
Q9QX69	LanC-like protein 1 OS=Rattus norvegicus OX=10116 GN=Lancl1 PE=1 SV=2 - [LANC1_RAT]	3	12	-1.10958	-0.889101	-0.508106	-0.940259	-0.718805	-0.0498044	-1.61081	-1.38565	-0.720338	-1.1727	-0.953855	-0.582951	-0.904859	-0.693664	-0.33543	-0.670243	-0.457808	-0.0991438	-0.849111	-0.623627	0.00513471	-0.683995	-0.459118	0.160274	-0.88683	0.416042	1.38745e-05	-0.467633	0.339945	0.000585124
Q4V7E3	Zinc finger, BED domain containing 3, isoform CRA_a OS=Rattus norvegicus OX=10116 GN=Zbed3 PE=2 SV=1 - [Q4V7E3_RAT]	1	1	1.03772	1.53997	0.652797	1.30809	1.79925	0.94795	1.52836	2.02322	1.16824	1.07227	1.57289	0.675631	0.757535	1.2505	0.340571	0.316989	0.811196	-0.0983053	1.09749	1.59268	0.701143	0.454869	0.949447	0.048543	1.2772	0.428632	5.38132e-07	0.685222	0.498258	0.000586358
D3ZCP9	Transcription initiation factor IIE subunit beta OS=Rattus norvegicus OX=10116 GN=Gtf2e2 PE=1 SV=1 - [D3ZCP9_RAT]	4	6	-0.480857	-0.885598	-1.1405	0.250902	-0.164935	-0.383965	0.0140302	-0.248471	-0.458334	0.337487	-0.0688852	-0.333882	-0.16764	-0.432032	-0.696845	-0.097932	-0.510716	-0.787953	0.0185707	-0.393236	-0.652506	-0.780507	-1.19292	-1.46156	-0.296918	0.426193	0.0344098	-0.596273	0.434249	0.000593338
D3ZL50	Tetratricopeptide repeat domain 37 OS=Rattus norvegicus OX=10116 GN=Ttc37 PE=1 SV=3 - [D3ZL50_RAT]	9	14	-0.340113	-0.376357	-0.0478304	-0.612225	-0.651109	-0.322417	-0.992987	-0.767814	-0.972732	-0.573215	-0.459303	-0.310975	-0.215155	-0.245392	-0.123093	-0.0695795	-0.0701873	-0.164077	-0.261402	-0.307998	-0.259584	0.00466891	-0.0493968	-0.016729	-0.53559	0.28253	4.04164e-05	-0.14816	0.107978	0.000596579
P50116	Protein S100-A9 OS=Rattus norvegicus OX=10116 GN=S100a9 PE=1 SV=3 - [S10A9_RAT]	6	9	0.98996	0.920623	0.490171	0.556447	0.486009	0.149086	1.61816	1.23466	0.942263	-0.136509	-0.364395	-0.370663	0.124248	-0.0532214	-0.4488	-0.495063	-0.592196	-1.04578	-0.184314	-0.380001	-0.715509	-0.317722	-0.430169	-0.820281	0.542984	0.633705	0.0127869	-0.446568	0.325471	0.000596823
B2RYW3	NADH dehydrogenase (Ubiquinone) 1 beta subcomplex, 9 OS=Rattus norvegicus OX=10116 GN=Ndufb9 PE=1 SV=1 - [B2RYW3_RAT]	9	54	-0.222766	-0.268357	0.159017	-0.563805	-0.744156	-0.158713	-0.915361	-1.00623	-0.349871	-0.533678	-0.665216	-0.109586	-0.472839	-0.538471	-0.0927677	-0.303654	-0.385157	0.0778238	-0.532286	-0.58038	-0.157211	-0.604748	-0.460524	0.0411953	-0.448227	0.349676	0.000994336	-0.334085	0.243791	0.000602483
D3ZUX7	Acyl-CoA synthetase family member 3 OS=Rattus norvegicus OX=10116 GN=Acsf3 PE=1 SV=1 - [D3ZUX7_RAT]	17	37	-0.183561	-0.195126	0.149071	0.525235	0.475929	0.938689	0.124299	0.259202	0.558481	-0.17424	-0.115774	0.25737	-0.174793	-0.141826	0.150223	0.648372	0.636357	1.04494	0.705371	0.747435	1.10037	0.722564	0.663399	1.10889	0.218298	0.35805	0.058373	0.600941	0.438567	0.00060294
Q5BK54	Lymphocyte activation gene 3 protein OS=Rattus norvegicus OX=10116 GN=Lag3 PE=2 SV=1 - [LAG3_RAT]	1	7	0.0979602	0.021923	-0.266114	0.451996	0.364863	0.112701	0.27545	0.192021	-0.0638276	0.266844	0.189176	-0.108952	0.438289	0.352969	0.0421707	0.317891	0.233811	-0.076557	0.476144	0.393041	0.10064	0.801971	0.718261	0.416491	0.127837	0.206837	0.0555082	0.35126	0.256424	0.000604282
B1A2U8	Growth factor inhibitor OS=Rattus norvegicus OX=10116 GN=Mtus1 PE=1 SV=1 - [B1A2U8_RAT]	7	47	0.51481	0.355344	0.190025	1.10575	1.08034	0.494129	1.19995	0.986703	0.755365	0.051163	0.380829	-0.471248	0.11213	0.212748	0.0527031	0.190173	0.117505	0.0893561	0.0791903	0.315691	0.0403774	0.496965	0.261806	0.188193	0.553596	0.498864	0.00272684	0.179737	0.131219	0.000604617
D4A7I6	WASH complex subunit 4 OS=Rattus norvegicus OX=10116 GN=Washc4 PE=1 SV=1 - [D4A7I6_RAT]	3	5	-1.19215	-0.281592	-0.970372	-1.56924	-0.669783	-1.32269				-1.34286	0.0989051	-1.13281	-1.25055	-0.349284	-1.06082	-1.32716	-0.424654	-1.13576	-0.968162	-0.0646744	-0.757817	-0.634871	0.268009	-0.434503	-0.931398	0.546756	0.000917886	-0.678355	0.49547	0.000606736
A0A0G2JT51	Platelet-activating factor acetylhydrolase OS=Rattus norvegicus OX=10116 GN=Pafah2 PE=1 SV=1 - [A0A0G2JT51_RAT]	1	1	-0.545041	-0.442494	-0.274275	-1.08952	-0.998073	-0.793978				-0.126855	-0.0259394	0.132189	-0.825162	-0.731897	-0.586439	-0.109413	-0.014909	0.13098	-0.643415	-0.547933	-0.384078	-0.490941	-0.396067	-0.241581	-0.462666	0.431482	0.0122979	-0.403405	0.294647	0.000606751
P51952	Cyclin-dependent kinase 7 (Fragment) OS=Rattus norvegicus OX=10116 GN=Cdk7 PE=1 SV=2 - [CDK7_RAT]	1	1	-0.514558	-0.565537	-0.190408	-1.15232	-1.21439	-0.803387	-1.59442	-1.65279	-1.24547	-0.354563	-0.407174	-0.042135	-0.301127	-0.36139	-0.00902163	-0.294407	-0.353429	-0.000630514	-0.658426	-0.716472	-0.345706	-1.05041	-1.10907	-0.747669	-0.811429	0.546579	0.000321894	-0.495646	0.362283	0.000610124
P51593	E3 ubiquitin-protein ligase HUWE1 (Fragment) OS=Rattus norvegicus OX=10116 GN=Huwe1 PE=1 SV=2 - [HUWE1_RAT]	2	3	-0.883822	-0.630244	-0.370507	-1.01145	-0.768969	-0.473357	-2.05421	-1.80803	-1.5161	-0.586232	-0.334285	-0.0846384	-0.460215	-0.21592	0.0210562	-0.801006	-0.555471	-0.318065	-1.06584	-0.819325	-0.563951	-0.476775	-0.23087	0.0151342	-0.876821	0.616306	0.000450817	-0.455937	0.33328	0.00061043
Q8VHT6	Arsenite methyltransferase OS=Rattus norvegicus OX=10116 GN=As3mt PE=1 SV=1 - [AS3MT_RAT]	8	11	-1.04583	-0.726246	-0.590672	-0.700781	-0.361397	-0.178053	-0.968613	-0.690846	-0.639063	-1.20882	-0.862681	-0.563771	-0.54273	-0.232433	-0.173717	-0.523516	-0.239535	-0.126265	-0.825688	-0.497552	-0.3638	-0.303867	-0.12243	0.0426778	-0.711397	0.285662	3.16606e-06	-0.325738	0.238118	0.000610631
Q5BK56	Glutathione S-transferase OS=Rattus norvegicus OX=10116 GN=Gstm4 PE=1 SV=1 - [Q5BK56_RAT]	1	8	0.352313	0.709775	0.0784074	0.291379	0.637745	0.0422526	-0.345176	0.00489368	-0.594285	-0.81193	-0.456099	-1.09756	-0.671533	-0.323354	-0.977482	-0.252969	0.0964499	-0.557248	-0.514245	-0.163849	-0.79958	-1.30186	-0.952069	-1.59717	-0.0990234	0.568413	0.558426	-0.667909	0.48845	0.00061257
P19637	Tissue-type plasminogen activator OS=Rattus norvegicus OX=10116 GN=Plat PE=2 SV=2 - [TPA_RAT]	1	1		-0.410028	-0.245296					-0.369114	-0.172193		-1.44581	-1.29117					-1.76021	-1.61781		-0.952307	-0.791938		-1.15274	-1.00174	-0.655602	0.560855	0.0352705	-1.21279	0.389057	0.000612901
B5DFJ4	VPS18 CORVET/HOPS core subunit OS=Rattus norvegicus OX=10116 GN=Vps18 PE=1 SV=1 - [B5DFJ4_RAT]	8	19	0.330268	0.150771	0.274295	-0.122716	-0.370756	0.197227	0.0693061	-0.126508	0.0897832	0.204957	-0.0548094	0.392112	0.450103	0.367437	0.489511	0.239416	0.112666	0.00152704	0.281735	0.0951718	0.164811	0.205329	0.018159	0.160804	0.0861609	0.220951	0.203878	0.215556	0.157714	0.000614808
D4AAU5	Ras association domain family member 8 OS=Rattus norvegicus OX=10116 GN=Rassf8 PE=1 SV=1 - [D4AAU5_RAT]	1	5	0.00991146	-0.275241	-0.733295	0.485363	0.189115	-0.233064	-0.00690951	-0.299454	-0.725319	-0.0590461	-0.34583	-0.813974	-0.481913	-0.776347	-1.25716	0.0898557	-0.20334	-0.683724	-0.193796	-0.486014	-0.948431	-0.146942	-0.439768	-0.911555	-0.233979	0.391237	0.0625892	-0.536595	0.392696	0.000615892
Q9QXY2	SRC kinase signaling inhibitor 1 OS=Rattus norvegicus OX=10116 GN=Srcin1 PE=1 SV=1 - [SRCN1_RAT]	1	2	0.143095	-0.459451	-0.985237	-0.0965666	-0.710209	-1.20012										-0.0577161	-0.668305	-1.21642	-0.676085	-1.2857	-1.81585	-0.707576	-1.31779	-1.85731	-0.551415	0.516124	0.04727	-1.06697	0.589282	0.000621939
P39069	Adenylate kinase isoenzyme 1 OS=Rattus norvegicus OX=10116 GN=Ak1 PE=1 SV=3 - [KAD1_RAT]	17	142	-0.238072	0.151144	-0.376296	-0.177999	0.216137	-0.222716	-0.294393	0.102989	-0.374883	-0.233787	0.109646	-0.44817	-0.220284	0.11902	-0.327193	-0.43692	-0.00703868	-0.596722	-0.628478	-0.33499	-0.804738	-0.592112	-0.16059	-0.688592	-0.148867	0.231307	0.0475718	-0.389887	0.285718	0.00062231
Q9JLT0	Myosin-10 OS=Rattus norvegicus OX=10116 GN=Myh10 PE=1 SV=1 - [MYH10_RAT]	1	1013	1.12304	1.04672	0.878191	0.18475	-0.136037	0.504735	1.44794	1.35172	1.07114	1.51853	0.596075	0.782019	1.12689	0.853415	0.982656	0.809867	0.898634	1.01528	0.0884178	0.514339	-0.0100696	0.404069	-0.0905554	0.364398	0.864068	0.506314	0.000101371	0.579778	0.426512	0.000640823
F1MAB8	Kinesin family member 11 OS=Rattus norvegicus OX=10116 GN=Kif11 PE=1 SV=1 - [F1MAB8_RAT]	8	12	0.19165	0.0585401	0.264592	0.37397	0.274762	0.463822	0.573218	0.242842	0.650247	0.0122145	-0.176509	-0.0629598	0.203752	0.0984074	0.263197	0.104112	0.114584	-0.137487	0.348333	0.206708	0.452241	0.276122	0.221554	0.355817	0.238866	0.252551	0.00738098	0.208945	0.153732	0.000641529
Q9WVC7	A-kinase anchor protein 6 OS=Rattus norvegicus OX=10116 GN=Akap6 PE=1 SV=1 - [AKAP6_RAT]	41	86	0.570223	0.627633	0.390255	0.388428	0.440193	0.201579	0.986529	0.987899	0.837135	0.185674	0.41917	0.246298	0.241172	0.199475	-0.03881	0.156048	0.225043	-0.00919465	0.481324	0.520586	0.433487	0.281332	0.375877	0.0961703	0.523418	0.284426	5.26046e-05	0.246876	0.18177	0.000645033
Q63450	Calcium/calmodulin-dependent protein kinase type 1 OS=Rattus norvegicus OX=10116 GN=Camk1 PE=1 SV=2 - [KCC1A_RAT]	9	19	-0.321846	-0.116365	-0.0317133	0.325686	0.419479	0.31965	0.575103	0.644729	0.645319	0.192761	0.446828	0.471896	0.187072	0.324123	0.540419	0.315557	0.398164	0.581102	-0.199744	0.115645	0.151295	0.220705	0.429143	0.467169	0.297627	0.310675	0.00684814	0.294221	0.216666	0.000645882
Q6DGF2	Clathrin interactor 1 OS=Rattus norvegicus OX=10116 GN=Clint1 PE=1 SV=1 - [Q6DGF2_RAT]	3	42	0.240169	-0.0314562	0.0265844	-0.342112	-0.624833	-0.530917	-0.701998	-0.981015	-0.890786	0.227314	-0.0459428	0.00200711	-0.0956285	-0.376536	-0.341257	0.0872854	-0.192383	-0.156673	-0.4319	-0.710591	-0.656913	-0.12555	-0.404848	-0.360541	-0.304415	0.430556	0.0322904	-0.313795	0.231127	0.000646884
D3ZRK0	Family with sequence similarity 83, member H OS=Rattus norvegicus OX=10116 GN=Fam83h PE=1 SV=1 - [D3ZRK0_RAT]	1	2	-0.412653	-0.603121	-0.154544	0.649935	0.448372	0.932824	-0.564828	-0.762689	-0.281923	-0.259447	-0.451546	-0.0130603	0.295594	0.0958436	0.521659	0.336859	0.138349	0.564595	0.158301	-0.0392328	0.404981	0.731984	0.533843	0.968687	-0.122723	0.532779	0.44179	0.392622	0.2892	0.000647077
O54980	Synaptogyrin-2 OS=Rattus norvegicus OX=10116 GN=Syngr2 PE=1 SV=2 - [SNG2_RAT]	2	2	0.0593406	-0.0103819	0.230289	-0.768822	-0.84964	-0.573095	-0.37206	-0.449175	-0.176315	-1.02759	-1.09894	-0.86836	-0.511979	-0.590984	-0.373075	-0.576189	-0.653954	-0.435614	0.0253848	-0.0514036	0.184904	-0.54352	-0.620915	-0.393978	-0.492062	0.445329	0.00280589	-0.378444	0.278794	0.000647752
A0A0G2JSK9	Betaine--homocysteine S-methyltransferase 1 OS=Rattus norvegicus OX=10116 GN=Bhmt PE=1 SV=1 - [A0A0G2JSK9_RAT]	3	4	-1.04367	-1.13981	-0.722416	0.996178	0.888939	1.34221	0.401433	0.297898	0.747485	-1.87681	-1.97459	-1.56728	-0.783344	-0.888769	-0.494132	-1.33244	-1.43662	-1.04156	-0.249796	-0.353005	0.0600299	-0.434174	-0.537989	-0.134324	-0.304203	1.20869	0.401924	-0.63551	0.46826	0.000648686
Q91Z63	E3 ubiquitin-protein ligase TRIM63 OS=Rattus norvegicus OX=10116 GN=Trim63 PE=2 SV=1 - [TRI63_RAT]	6	20	0.443063	0.12329	-0.0467296	0.984423	0.644776	0.522852	1.02062	0.954877	0.578259	0.462414	0.339499	-0.104414	0.46535	0.288316	-0.056487	0.402483	0.389379	-0.137723	1.02723	0.675336	0.572129	0.816018	0.64274	0.331743	0.493577	0.378549	0.000876742	0.451376	0.332788	0.000651693
A0A0G2JUY4	Uncharacterized protein OS=Rattus norvegicus OX=10116 PE=1 SV=1 - [A0A0G2JUY4_RAT]	2	4	-0.558966	0.181415	0.365555	0.423044	1.15233	1.37234	-2.47718	-1.74419	-1.52786	-1.97287	-1.23412	-1.06007	-2.32686	-1.59577	-1.43439	-2.14015	-1.40781	-1.246	-1.39118	-0.657864	-0.478088	-0.665674	0.0670347	0.237441	-0.590047	1.27005	0.135834	-1.08661	0.80142	0.000653503
P31722	Complement C1q subcomponent subunit C OS=Rattus norvegicus OX=10116 GN=C1qc PE=1 SV=2 - [C1QC_RAT]	1	3	-0.280203	-0.236399	-0.0853993	0.433559	0.591918		-0.221892	-0.311131	-0.155156	-1.08833	-1.04616	-0.362551	-0.357854	-0.448983	-0.347958	-0.743032	-0.832921	-0.731466				-1.59775	-1.56162	-1.22986	-0.251068	0.506668	0.131312	-0.872383	0.485564	0.00065384
P50115	Protein S100-A8 OS=Rattus norvegicus OX=10116 GN=S100a8 PE=1 SV=3 - [S10A8_RAT]	4	25	1.20029	1.1025	0.801096	0.599045	0.480356	0.376293	1.20421	1.01791	0.962151	-0.507526	-0.636254	-0.591702	0.115715	-0.0633448	0.0434546	-0.679457	-0.676068	-0.667688	-0.416417	-0.648004	-0.637489	-0.365475	-0.347914	-0.372721	0.500697	0.703581	0.0313878	-0.392951	0.28985	0.000654061
D4A5T1	Splicing factor 3B subunit 5 OS=Rattus norvegicus OX=10116 GN=Sf3b5 PE=1 SV=1 - [D4A5T1_RAT]	4	17	0.441964	0.635825	0.699352	0.825957	0.926674	0.909742	0.918721	1.00057	1.25709	0.655026	0.86824	0.866765	0.262099	0.338503	0.299422	0.237149	0.238554	0.382057	0.484964	0.444089	0.519604	-0.0612983	-0.07329	0.0938853	0.833826	0.207515	2.4973e-08	0.263812	0.194756	0.000658207
P08494	Matrix Gla protein OS=Rattus norvegicus OX=10116 GN=Mgp PE=1 SV=2 - [MGP_RAT]	2	8	0.475157	0.673425	0.0294263	0.0472765	-0.111359	-0.526305	0.889607	0.775223	0.527615	0.607026	0.457855	-0.00305619	0.844831	0.728377	0.214427	0.460947	0.345912	0.00451624	0.923258	0.809201	0.46893	0.46902	0.313807	-0.150746	0.320158	0.425402	0.024384	0.452707	0.334578	0.000663799
B2RZ91	Glt8d3 protein OS=Rattus norvegicus OX=10116 GN=Gxylt1 PE=2 SV=1 - [B2RZ91_RAT]	1	1	0.734815	0.966279		0.751055	0.971423		0.947666	1.17174								0.873062	1.09648		0.840456	1.06485					0.923829	0.162278	3.40902e-05	0.968714	0.130597	0.000664568
F1LWJ6	Myosin IIIB OS=Rattus norvegicus OX=10116 GN=Myo3b PE=3 SV=3 - [F1LWJ6_RAT]	1	2	1.17767	1.35126	0.574513	1.02682	1.18931	0.448442	1.53222	1.69841	0.953858	0.906995	1.07895	0.292115	0.62481	0.789113	-0.0103914	0.5238	0.689343	-0.109731	0.926543	1.09306	0.311956	0.650648	0.816561	0.0260848	1.01921	0.422275	4.28281e-06	0.52765	0.390245	0.000667421
B0BN58	tRNA pseudouridine synthase OS=Rattus norvegicus OX=10116 GN=Pus3 PE=2 SV=1 - [B0BN58_RAT]	2	3	0.479887	0.51848	0.579909	-0.116113	-0.216537	-0.0730689	-0.30971	-0.498046	0.0654245	0.638802	0.337278	0.365204	0.347715	0.377026	0.303463	0.0116494	0.0422	0.127463	0.335582	0.367109	0.0852799	0.710309	0.203806	0.205327	0.147626	0.386481	0.212615	0.259744	0.192258	0.000671494
G3V8B0	Myosin-7 OS=Rattus norvegicus OX=10116 GN=Myh7 PE=1 SV=1 - [G3V8B0_RAT]	60	19562	0.839174	1.19017	0.609083	0.276189	0.603868	0.106581	1.15034	1.48196	0.893031	0.770375	1.15033	0.603199	0.43535	0.801824	0.256534	0.318951	0.664786	0.117661	0.679195	1.00347	0.516819	0.084156	0.409305	-0.0965481	0.806191	0.397975	2.21886e-05	0.432625	0.320382	0.000674045
Q6AYL5	Splicing factor 3B subunit 4 OS=Rattus norvegicus OX=10116 GN=Sf3b4 PE=2 SV=1 - [SF3B4_RAT]	5	22	0.984175	1.07466	0.619738	1.44865	1.31048	1.03201	1.48819	1.39176	1.06238	0.61286	0.847571	0.358386	0.602449	0.529585	0.0677728	0.719342	0.657289	0.187776	0.720161	0.81333	0.526683	0.144586	0.307183	-0.189151	1.01924	0.359946	8.96027e-07	0.423917	0.314042	0.000675823
F1LQT0	DnaJ homolog subfamily C member 25 OS=Rattus norvegicus OX=10116 GN=Dnajc25 PE=1 SV=1 - [F1LQT0_RAT]	2	2	1.56937	1.0794	0.909739	0.0593762	-0.0855549	-0.219338	1.70769	2.25311	1.44648	0.52591	0.31625	0.136502	0.621161	0.704492	0.512073	0.254851	0.621112	0.429124	0.982044	1.52779	0.684607	-0.127639	0.369515	0.186124	0.808243	0.806548	0.00522721	0.563771	0.417776	0.000677399
A0A0G2KBA5	Purkinje cell protein 4-like 1 OS=Rattus norvegicus OX=10116 GN=Pcp4l1 PE=1 SV=1 - [A0A0G2KBA5_RAT]	1	2	-0.601834	-0.442779	-1.2873	-0.962917	-0.814958	-1.6236	-0.495749	-0.344087	-1.15641	-1.00129	-0.843867	-1.69847	-0.0238431	0.125929	-0.741349	-0.576638	-0.425626	-1.29247	-0.877017	-0.725029	-1.57391	-0.497345	-0.345963	-1.20421	-0.939439	0.442437	1.43838e-05	-0.67979	0.503984	0.000679789
A0A0G2K3J4	A-kinase anchor protein SPHKAP OS=Rattus norvegicus OX=10116 GN=Sphkap PE=1 SV=1 - [A0A0G2K3J4_RAT]	39	96	-0.0455896	0.212014	-0.0456478	-0.0886174	0.00568982	-0.0520906	0.219545	0.38723	0.173316	0.0759535	0.163812	0.0134191	0.216859	0.275421	0.118747	0.120518	0.315088	0.0715015	0.212216	0.347545	0.145719	-0.0244603	0.222672	-0.0361212	0.0849195	0.145897	0.0688534	0.165476	0.122794	0.000684546
A0JN27	General transcription factor IIH subunit 2 OS=Rattus norvegicus OX=10116 GN=Gtf2h2 PE=1 SV=1 - [TF2H2_RAT]	1	1	-0.422841	-0.206373	0.0337597	-0.743741	-0.538369	-0.262361	-1.58206	-1.37298	-1.10066	-0.602097	-0.38726	-0.157219	-1.23487	-1.02768	-0.810309	-0.980491	-0.772066	-0.554264	-0.445063	-0.23566	0.000108684	-0.416267	-0.207471	0.0189281	-0.611849	0.502599	0.00144341	-0.555425	0.412378	0.000687278
B2GV69	Hnrnpa2b1 protein (Fragment) OS=Rattus norvegicus OX=10116 GN=Hnrnpa2b1 PE=2 SV=1 - [B2GV69_RAT]	1	381	1.35556	1.65188	1.20148	1.98953	2.27475	1.86022	1.8163	2.10522	1.68701	1.93042	2.22511	1.76461	1.18354	1.47058	0.997409	1.5199	1.80818	1.33544	0.314742	0.603996	0.149226	0.183659	0.472305	0.00816563	1.82184	0.322219	6.68742e-10	0.837262	0.621738	0.000688186
F1LXU0	Mediator of RNA polymerase II transcription subunit 13 OS=Rattus norvegicus OX=10116 GN=Med13 PE=1 SV=2 - [F1LXU0_RAT]	4	6	0.436837	0.592396	1.22656	-0.384984	-0.24052	0.429519	-0.603187	-0.45502	0.211333	0.155886	0.309814	0.933887	0.555332	0.701609	1.31301	0.600188	0.714389	1.35954	-0.224566	0.747701	0.553728	0.0571887	0.205075	0.825506	0.21771	0.562135	0.20676	0.617392	0.458494	0.000688515
F1LQP0	Cytohesin-3 (Fragment) OS=Rattus norvegicus OX=10116 GN=Cyth3 PE=4 SV=3 - [F1LQP0_RAT]	1	2	-1.49553	-1.28421	-0.839154	-1.36869	-1.16847	-0.68754	-1.72769	-1.52376	-1.04652	-1.72183	-1.51214	-1.07718	-0.507299	-0.305264	0.11703	-1.06798	-0.864705	-0.44198	-0.936886	-0.732634	-0.291942	-0.582914	-0.379269	0.0520536	-1.28773	0.332486	3.6658e-08	-0.495149	0.368274	0.000696513
Q3SWT0	Platelet endothelial cell adhesion molecule OS=Rattus norvegicus OX=10116 GN=Pecam1 PE=1 SV=1 - [PECA1_RAT]	10	25	0.834898	0.612057	0.705692	0.955868	0.745701	0.897772	0.779452	0.402896	0.68639	0.842339	0.605249	0.663756	0.221167	0.0086302	0.0462601	0.264181	0.0244016	0.0452136	0.50902	0.476338	0.473106	0.434131	0.23676	0.361444	0.727672	0.150383	3.52172e-09	0.258388	0.192445	0.000703819
D4AC73	Coiled-coil-helix-coiled-coil-helix domain-containing 7 OS=Rattus norvegicus OX=10116 GN=Chchd7 PE=1 SV=2 - [D4AC73_RAT]	5	12	1.32141	0.747325	0.852593	1.85631	1.44213	1.45304	1.96544	1.09724	1.31589	0.62753	0.0747846	0.213329	0.622706	0.195789	-0.138164	0.793049	0.319017	-0.11929	0.823264	0.947605	0.510085	1.0455	0.638819	0.567876	1.08059	0.595427	5.94703e-05	0.517188	0.386107	0.000716471
A0A096MJ11	Gasdermin D OS=Rattus norvegicus OX=10116 GN=Gsdmd PE=1 SV=1 - [A0A096MJ11_RAT]	1	2	-0.437149	-0.265369	-0.387335	-0.132469	0.0282153	-0.0578752	-0.234302	-0.0699148	-0.159692	-0.376152	-0.206003	-0.338059	-0.261551	-0.0990542	-0.243781	-0.217888	-0.054151	-0.198447	-0.168404	-0.00369048	-0.130019	-0.116428	0.0476788	-0.0880199	-0.219675	0.146986	0.000305066	-0.127813	0.09547	0.000719382
Q6AYF8	RCG43931 OS=Rattus norvegicus OX=10116 GN=Serpinb9 PE=1 SV=1 - [Q6AYF8_RAT]	5	8	-0.450393	-0.308902	-0.178728	-0.123584	-0.194511	0.0293623	-0.418196	-0.478606	-0.316243	-0.139757	-0.194406	0.0639683	-0.2104	-0.0629172	-0.17258	-0.258039	-0.151179	0.0367192	-0.56218	-0.622264	-0.388207	-0.271224	-0.331914	-0.11847	-0.225833	0.175178	0.000953491	-0.259388	0.1938	0.000720772
D4ABN8	5'-3' exoribonuclease 1 OS=Rattus norvegicus OX=10116 GN=Xrn1 PE=1 SV=2 - [D4ABN8_RAT]	5	6	-1.30464	-1.16638	-1.14909	-2.16724	-2.04008	-1.98691	-1.48527	-1.3544	-1.30492	-0.369171	-0.232542	-0.225339	-0.886275	-0.757297	-0.762765	-0.231293	-0.101076	-0.106113	-0.426086	-0.294892	-0.281962	-0.696929	0.0896063	-0.575412	-1.23217	0.671173	5.37342e-05	-0.419208	0.31331	0.00072255
A0A096MK98	Schlafen family member 5 OS=Rattus norvegicus OX=10116 GN=Slfn5 PE=1 SV=1 - [A0A096MK98_RAT]	2	2	-1.45943	-1.80753	-0.900618	-0.692895	-1.05209	-0.109299	-0.770089	-1.44059	-0.574732	-1.74207	-2.0918	-1.19498	-0.983379	-1.34076	-0.456606	-0.21404	-0.570179	0.314403	-0.975025	-1.33019	-0.427637	-0.750102	-1.10587	-0.212691	-1.15301	0.579265	2.60403e-05	-0.671006	0.502152	0.000729657
G3V8A5	Vacuolar protein sorting-associated protein 35 OS=Rattus norvegicus OX=10116 GN=Vps35 PE=1 SV=1 - [G3V8A5_RAT]	23	61	-0.559676	-0.569729	-0.16216	-0.405687	-0.403447	-0.233372	-1.06811	-1.00731	-0.665118	-0.6782	-0.664477	-0.294555	-0.254581	-0.238919	-0.0638019	-0.286557	-0.343124	-0.152722	-0.522968	-0.493682	-0.161262	-0.12253	-0.274541	0.107014	-0.559321	0.282527	2.73541e-05	-0.233973	0.175105	0.000729971
A0A0G2K531	Glutathione peroxidase OS=Rattus norvegicus OX=10116 GN=Gpx3 PE=1 SV=1 - [A0A0G2K531_RAT]	3	8	-0.0110019	-0.309559	-0.181573	-0.291443	-0.443492	-0.394557	0.179238	-0.258939	-0.21369	-0.292202	-0.535828	-0.549038	-0.489938	-0.543779	-0.631129	-0.259327	-0.356917	-0.409073	0.0148986	-0.011499	-0.0351611	-0.12968	-0.633843	-0.296975	-0.275174	0.208096	0.000789419	-0.315202	0.235907	0.000730201
Q99P55	Sphingosine-1-phosphate phosphatase 1 OS=Rattus norvegicus OX=10116 GN=Sgpp1 PE=1 SV=2 - [SGPP1_RAT]	1	1	0.458831	0.058634	0.0196792	-0.443378	-0.854671	-0.857751	0.0961436	-0.311446	-0.318212	-0.0539127	-0.455741	-0.504787	1.21299	0.803512	0.741796	1.46328	1.05504	0.993753	0.226114	-0.18115	-0.224468	1.0848	0.67693	0.624243	-0.263884	0.394788	0.0409025	0.706403	0.529154	0.00073501
O08950	Transcription initiation factor IIA subunit 2 OS=Rattus norvegicus OX=10116 GN=Gtf2a2 PE=3 SV=1 - [T2AG_RAT]	2	4	-0.460069	-0.180158	0.00706039	-0.0683155	0.2005	0.423593	-0.545584	-0.273065	-0.0536583	-0.618877	-0.340596	-0.163469	-0.633262	-0.362633	-0.198176	-0.505495	-0.233626	-0.0687388	-0.408361	-0.135515	0.0473396	-0.523445	-0.251207	-0.0777217	-0.17272	0.303214	0.0741182	-0.279237	0.209209	0.000736021
D4ACX8	Protocadherin-16 OS=Rattus norvegicus OX=10116 GN=Dchs1 PE=3 SV=2 - [PCD16_RAT]	13	22	0.74143	1.03562	0.434311	0.244194	0.986578	0.336565	1.12162	1.39693	1.03184	0.607282	1.13134	0.409726	0.375232	0.62529	0.168941	0.314271	0.786603	0.194796	0.527433	0.636988	-0.0240396	0.267971	0.578884	-0.0807159	0.789786	0.376911	1.62593e-05	0.364304	0.273216	0.000741573
A0A0G2K350	NSF attachment protein gamma OS=Rattus norvegicus OX=10116 GN=Napg PE=1 SV=1 - [A0A0G2K350_RAT]	10	33	0.513559	0.565691	0.23731	0.870308	0.845267	0.463501	0.959175	0.909067	0.584229	0.747463	0.656201	0.249962	0.54926	0.464179	0.0408889	0.453816	0.443095	-0.00131101	0.448301	0.298617	-0.0123461	0.486517	0.420279	-0.00512098	0.633478	0.243237	2.04715e-06	0.298848	0.224224	0.000744022
A0A0G2JUV7	Centrosomal protein 85 OS=Rattus norvegicus OX=10116 GN=Cep85 PE=1 SV=1 - [A0A0G2JUV7_RAT]	6	26	-0.716537	-1.1673	-0.105721	0.87157	0.587784	1.32982	-1.03424	-1.43166	0.331322	-1.3233	-1.75805	-0.213147	-0.505287	-1.16476	-0.15547	-0.74466	-1.20291	-0.0420671	-0.713614	-1.16121	-0.155109	-0.36002	-0.856802	-0.0483122	-0.385788	1.00413	0.210148	-0.592519	0.444591	0.000744358
Q562A6	Lingo1 protein (Fragment) OS=Rattus norvegicus OX=10116 GN=Lingo1 PE=2 SV=1 - [Q562A6_RAT]	1	1	-1.84639	-2.14429	-0.824667	0.698033	0.389043	1.74454	-1.28467	-1.58996	-0.238153	-0.735243	-1.03477	0.27476	-1.09676	-1.40394	-0.107079	-0.971491	-1.27743	0.0198606	-0.873919	-1.17888	0.136377	-1.13343	-1.43899	-0.133106	-0.549315	1.15484	0.127644	-0.788232	0.591673	0.00074655
D3ZV81	HEAT repeat-containing 3 OS=Rattus norvegicus OX=10116 GN=Heatr3 PE=1 SV=1 - [D3ZV81_RAT]	6	9	-0.356563	-0.638266	-0.440293	-0.246414	-0.503038	-0.189512	-1.14348	-0.579042	-0.750807	-0.296822	-0.420856	-0.276422	-0.47822	-0.152597	-0.142389	-0.536813	-0.0842233	-0.0135789	-1.09867	-0.59472	-0.720822	-0.629369	-0.193554	-0.884553	-0.486793	0.266736	5.66132e-05	-0.460792	0.345897	0.000746735
F1LRL4	Similar to TBC1 domain family, member 8; BUB2-like protein 1; vascular Rab-GAP/TBC-containing (Predicted), isoform CRA_a OS=Rattus norvegicus OX=10116 GN=Tbc1d9b PE=1 SV=2 - [F1LRL4_RAT]	6	12	-0.493174	-0.781391	-0.189755	-1.06757	-1.11312	-0.461923	-0.590137	-0.621334	-0.135978	-0.270942	-0.400159	0.00194262	-0.520271	-0.609765	-0.28828	-0.261642	-0.243672	0.0417564	-0.451837	-0.616545	-0.236064	-1.0692	-1.35513	-0.498698	-0.510295	0.349474	0.000367307	-0.509113	0.382945	0.00075821
Q4V8K2	Beta-catenin-like protein 1 OS=Rattus norvegicus OX=10116 GN=Ctnnbl1 PE=1 SV=1 - [CTBL1_RAT]	9	21	-0.116701	0.0794294	0.311045	0.381512	0.192762	0.45636	0.272315	0.482049	0.670595	0.296965	0.419046	0.487025	0.124652	0.152336	0.199143	0.0861433	0.0957142	0.364724	0.427706	0.652503	0.844023	0.231577	0.23794	0.302277	0.3277	0.208066	0.000199055	0.309895	0.233213	0.000761045
F1LNR1	Cytoplasmic linker-associated protein 1 OS=Rattus norvegicus OX=10116 GN=Clasp1 PE=1 SV=3 - [F1LNR1_RAT]	28	82	-0.16373	-0.277901	-0.0791018	-0.252184	-0.312822	-0.077676	-0.303343	-0.329328	-0.156707	-0.0512115	-0.0513508	0.0270855	-0.232741	-0.21979	-0.168605	0.00405465	-0.0130611	0.0446045	-0.176402	-0.105947	-0.0947706	-0.148665	-0.221985	-0.144587	-0.169023	0.122839	0.000583953	-0.123158	0.0927724	0.000766564
Q6AYB6	Synapse associated protein 1 OS=Rattus norvegicus OX=10116 GN=Syap1 PE=2 SV=1 - [Q6AYB6_RAT]	1	32	0.273247	0.308857	0.0772231	1.11165	1.13616	0.940403	1.04249	1.07071	0.871267	0.35001	0.383989	0.142264	0.605768	0.632096	0.377701	0.56569	0.593257	0.339293	0.0819368	0.110481	-0.125516	0.309966	0.337904	0.0925367	0.642356	0.417575	0.000241503	0.32676	0.246516	0.000775365
A0A0G2JWK9	Uncharacterized protein OS=Rattus norvegicus OX=10116 PE=4 SV=1 - [A0A0G2JWK9_RAT]	2	4	-0.0502433	0.19625	0.517368	0.605702	0.290849	0.544307	0.299099	-0.0120505	0.237721	0.412195	0.106807	0.314299	0.395465	0.253861	0.85048	0.186859	0.178264	0.162639	0.553465	0.360763	0.71903	0.00274071	0.182976	0.180485	0.288525	0.209696	0.000584124	0.335586	0.253238	0.000776832
A0A0G2JSM8	Cell division control protein 42 homolog OS=Rattus norvegicus OX=10116 GN=Cdc42 PE=1 SV=1 - [A0A0G2JSM8_RAT]	2	31	-0.451226	-0.558526	-0.18324	-0.709589	-0.61056	-0.182008	-0.656261	0.864196	-0.687725	-0.203209	-0.31214	0.0530555	-0.384606	-0.0125216	-0.148088	-0.542455	-0.558036	-0.250323	-0.414599	-0.155582	-0.158042	-0.191367	-0.306339	0.0552137	-0.303103	0.441909	0.0367599	-0.255562	0.192868	0.000777322
D4A305	Coiled-coil domain containing 58 (Predicted), isoform CRA_c OS=Rattus norvegicus OX=10116 GN=Ccdc58 PE=1 SV=1 - [D4A305_RAT]	9	43	0.80376	0.758129	0.60697	1.30389	1.41139	1.38469	1.28398	1.34536	1.18967	0.780436	0.71059	0.462507	0.502489	0.487416	0.247817	0.224302	0.0797677	-0.0107848	0.417889	0.434653	0.0917622	0.11405	0.161809	0.0967832	1.00345	0.346106	7.08046e-07	0.237329	0.179114	0.000777541
Q6IMZ5	Tropomodulin-1 OS=Rattus norvegicus OX=10116 GN=Tmod1 PE=1 SV=1 - [Q6IMZ5_RAT]	18	170	0.495137	0.64545	0.494088	0.693007	0.703731	0.648135	0.90628	0.804893	0.85805	0.578448	0.585256	0.430742	0.0478611	0.153658	0.0908657	0.202736	0.254349	0.063188	0.776611	0.830838	0.539343	0.438124	0.407457	0.396883	0.653601	0.148703	9.73602e-09	0.350159	0.264988	0.000793549
Q01728	Sodium/calcium exchanger 1 OS=Rattus norvegicus OX=10116 GN=Slc8a1 PE=1 SV=3 - [NAC1_RAT]	20	198	-0.0784169	-0.0714297	0.0680255	-0.455997	-0.315107	-0.100185	-0.235029	-0.054572	0.0308078	0.15788	0.128442	0.25764	-0.0935039	0.0604385	0.192081	0.182761	0.128699	0.278939	0.0952052	0.0720175	0.186414	0.186793	0.216217	0.379862	-0.0556618	0.205145	0.367446	0.15716	0.118938	0.000793783
F8WG67	Acyl-CoA thioesterase 7, isoform CRA_a OS=Rattus norvegicus OX=10116 GN=Acot7 PE=1 SV=2 - [F8WG67_RAT]	3	4	-1.20565	-0.426204	-0.423612	-0.71627	-0.253872	-0.542929	-1.92508	-1.15303	-1.11825	-1.55599	-0.778177	-0.785675	-0.397276	0.0669352	-0.280758	-0.405892	0.0595589	-0.287704	-0.613707	-0.14728	-0.476575	-0.574925	-0.109104	-0.44777	-0.907062	0.499425	5.90672e-05	-0.301208	0.228011	0.000795315
G3V8T2	Homeobox protein Nkx-2.5 OS=Rattus norvegicus OX=10116 GN=Nkx2-5 PE=4 SV=1 - [G3V8T2_RAT]	4	9	0.14063	0.201682	0.439499	0.364479	0.204621	0.699414	0.360864	0.43142	0.310033	0.680498	0.587871	0.873246	0.436974	0.361204	0.0680346	0.16657	0.0675312	0.357421	1.03829	0.771284	0.973401	0.345606	0.145841	0.564173	0.441188	0.226723	3.19605e-05	0.441361	0.334113	0.000795459
P62168	Neuronal calcium sensor 1 OS=Rattus norvegicus OX=10116 GN=Ncs1 PE=1 SV=2 - [NCS1_RAT]	3	5	0.435552	0.301821	0.164935	0.955963	0.854297	0.710125	0.773478	0.519724	0.600774	0.679034	0.632594	0.39157	0.292132	-0.0384156	0.0725382	0.446051	0.486017	0.0406811	0.408216	0.426313	0.0217907	0.43831	0.449894	0.146287	0.584989	0.232247	2.83541e-06	0.265818	0.201309	0.000797909
A0A0G2K1A9	Nucleolar protein 11 OS=Rattus norvegicus OX=10116 GN=Nol11 PE=1 SV=1 - [A0A0G2K1A9_RAT]	3	3	0.121226	-0.106627	0.382266	0.0540944	-0.184854	0.339913	-0.287661	-0.522906	-0.00182474	0.1924	-0.0370835	0.441718	0.417007	0.179872	0.646003	0.553765	0.31787	0.784432	0.173707	-0.0612116	0.423317	0.210722	-0.0248029	0.450356	0.0325551	0.286325	0.701206	0.339253	0.256983	0.000799332
D4AE96	Importin 7 OS=Rattus norvegicus OX=10116 GN=Ipo7 PE=1 SV=1 - [D4AE96_RAT]	14	45	-0.914339	-0.787685	-0.466835	-0.472679	-0.377459	-0.165166	-0.965277	-0.89696	-0.355458	-0.671026	-0.537747	-0.250043	-0.30557	-0.286849	-0.14514	-0.244543	-0.117444	0.15779	-0.5647	-0.521653	-0.251374	-0.704063	-0.506773	-0.219171	-0.571723	0.271325	1.54408e-05	-0.309124	0.234186	0.000799982
A0A0G2JW03	Lipin 1 OS=Rattus norvegicus OX=10116 GN=Lpin1 PE=1 SV=1 - [A0A0G2JW03_RAT]	3	7	-2.3069	-1.62692	-1.24664	-0.00974696	0.659139	1.07529	-3.08394	-2.41135	-1.99888	-1.22875	-0.550397	-0.180215	-0.527257	0.143442	0.500954	-2.1213	-1.44936	-1.09142	-2.31239	-1.63948	-1.26357	-1.81885	-1.14654	-0.780004	-1.07578	1.29306	0.0149179	-1.12548	0.852996	0.000802468
Q5M943	THUMP domain containing 1 OS=Rattus norvegicus OX=10116 GN=Thumpd1 PE=2 SV=1 - [Q5M943_RAT]	6	12	-0.905532	-0.929516	-0.727085	-0.684878	-0.455396	-0.414732	-0.722744	-0.63946	-0.482436	-0.708128	-0.48246	-0.357853	-0.229795	-0.0381024	-0.037796	-0.144821	-0.175943	-0.10738	-0.81191	-0.680517	-0.594004	-0.774549	-0.717886	-0.675392	-0.625852	0.187589	1.71038e-07	-0.415675	0.31512	0.000804038
A0A0G2K845	Adiponectin, C1Q and collagen domain-containing OS=Rattus norvegicus OX=10116 GN=Adipoq PE=1 SV=1 - [A0A0G2K845_RAT]	2	4	-1.79311	-1.62357	-1.43715	0.270929	0.429371	0.651669	-1.84426	-1.68211	-1.4635	-2.56517	-2.39726	-2.22093	-1.51801	-1.35776	-1.1941	-1.50571	-1.34421	-1.18012	-0.473591	-0.311119	-0.129059	-0.332116	-0.170251	0.00243844	-1.30626	1.11826	0.00192705	-0.792801	0.601145	0.000805326
A0A0G2JXY1	Hyaluronan-mediated motility receptor OS=Rattus norvegicus OX=10116 GN=Hmmr PE=4 SV=1 - [A0A0G2JXY1_RAT]	14	34	1.04569	0.786246	0.269219	1.19526	0.960201	0.196051	1.66077	1.38782	0.817142	0.857906	0.503085	0.0302167	0.947546	0.691929	0.115576	1.014	0.789246	0.105933	0.802674	0.459299	-0.190605	1.09017	1.08751	0.140538	0.809133	0.491635	0.000137942	0.587817	0.446033	0.000809631
A0A0G2K3C7	Family with sequence similarity 126, member A OS=Rattus norvegicus OX=10116 GN=Fam126a PE=4 SV=1 - [A0A0G2K3C7_RAT]	2	3	-0.370298	-0.383311	-0.457409	-0.638348	-0.662456	-0.700679	-0.812751	-0.923906	-0.714941	-0.733651	-0.748294	-0.832483	-0.218106	-0.240401	-0.33726	-0.761836	-0.782891	-0.87932	-0.234294	-0.254372	-0.332833	-0.101897	-0.213333	-0.0502904	-0.664877	0.176414	4.86762e-08	-0.367236	0.278971	0.000816478
Q6AYL6	Mitochondria-eating protein OS=Rattus norvegicus OX=10116 GN=Spata18 PE=1 SV=1 - [MIEAP_RAT]	1	1	-0.846846	-1.03689		0.549163	0.348026								-0.720353	-0.919676					-0.687182	-0.884289					-0.246636	0.810693	0.58586	-0.802875	0.11614	0.000818965
M0RAR2	Uncharacterized protein OS=Rattus norvegicus OX=10116 PE=4 SV=2 - [M0RAR2_RAT]	2	3	1.24274	2.03757	1.26715	1.8939	2.64781	2.12606	1.96667	2.24613	1.8936	1.09822	1.89142	1.00582	0.344755	1.26026	-0.04434	0.250903	1.02086	0.432254	1.12575	1.85022	0.86018	0.207004	0.8177	0.419254	1.77642	0.50859	1.06851e-07	0.712066	0.542247	0.000831527
B2RYP3	Fam91a1 protein OS=Rattus norvegicus OX=10116 GN=Fam91a1 PE=1 SV=1 - [B2RYP3_RAT]	1	1	0.387381	0.371381	0.490586	0.272433	0.245337	0.400417	-0.0662914	-0.0896841	0.0617098	-0.256978	-0.274609	-0.165495	-0.0295033	-0.0547861	0.0416576	-0.365204	-0.389247	-0.292373	-0.514544	-0.53761	-0.422768	-0.185287	-0.20896	-0.103488	0.114682	0.278088	0.180899	-0.255176	0.194426	0.000834934
D4A4W7	Mitochondria-localized glutamic acid-rich protein OS=Rattus norvegicus OX=10116 GN=Mgarp PE=1 SV=1 - [D4A4W7_RAT]	1	4	1.03187	0.778155	0.772604	1.19826	0.933452	0.963776	0.90587	0.644768	0.671406	1.10503	0.849685	0.834043	0.474104	0.211112	0.182799	0.219315	-0.0424372	-0.0703189	0.596508	0.335733	0.325818	0.811378	0.549995	0.530711	0.890742	0.167313	1.27326e-09	0.343726	0.262334	0.000845403
G3V7K9	GTP-binding protein OS=Rattus norvegicus OX=10116 GN=Rrad PE=3 SV=1 - [G3V7K9_RAT]	4	10	-0.537772	-0.725795	-0.319865	-0.738602	-0.962497	-0.520693	-0.0768996	-0.207528	-0.239112	-0.367158	-0.621599	-0.53366	0.00873068	-0.359364	0.00165079	-0.264331	-0.519229	-0.35118	-0.157568	-0.352657	0.0489094	-0.321276	-0.516972	-0.25123	-0.487598	0.255922	3.86374e-05	-0.252876	0.193024	0.000846319
A3E0T0	Erythrocyte membrane protein band 4.1-like 3 OS=Rattus norvegicus OX=10116 GN=Epb41l3 PE=1 SV=1 - [A3E0T0_RAT]	4	75	0.446048	0.638614	0.349855	-0.12142	0.0242727	0.390592	0.159412	0.452657	0.198618	0.215206	0.619333	0.416613	0.0989309	0.320267	0.0994093	0.110969	0.355331	0.321767	0.221189	0.894937	0.315227	0.202359	0.256971	0.169234	0.315817	0.228316	0.000560772	0.280549	0.214197	0.000847764
P54921	Alpha-soluble NSF attachment protein OS=Rattus norvegicus OX=10116 GN=Napa PE=1 SV=2 - [SNAA_RAT]	12	38	0.0406984	-0.110733	0.169855	0.51575	0.447364	0.500141	-0.0842581	-0.0784928	-0.0833114	0.359197	0.325981	0.506222	0.103796	-0.0146636	0.0203544	0.238899	0.108504	0.21997	0.308061	0.259989	0.445173	0.142064	0.042287	0.206595	0.209035	0.260497	0.0179119	0.173419	0.132484	0.000851595
D4AEB3	Senataxin OS=Rattus norvegicus OX=10116 GN=Setx PE=1 SV=1 - [D4AEB3_RAT]	1	3	1.21094	1.80268	0.974895	1.4507	1.97207	1.13771	1.40781	2.13251	1.14883	0.700565	1.45173	0.524826	0.335603	1.03935	0.000720016	0.138365	0.916181	-0.0173536	1.03742	1.65882	0.830888	0.64137	1.41956	0.49462	1.32627	0.483316	1.22376e-06	0.707961	0.541599	0.000860429
O70436	Mothers against decapentaplegic homolog 2 OS=Rattus norvegicus OX=10116 GN=Smad2 PE=1 SV=1 - [SMAD2_RAT]	2	6	-0.578498	-0.462689	-0.460097	-0.517202	-0.412488	-0.374022	-0.738582	-0.630165	-0.595384	-0.637395	-0.523216	-0.530715	-0.153264	-0.0467368	-0.0669064	-0.234752	-0.126985	-0.146724	-0.598794	-0.49005	-0.491822	-0.874882	-0.766745	-0.777886	-0.538371	0.103847	1.69047e-09	-0.397962	0.304726	0.000866333
Q80ZA3	Alpha-2 antiplasmin OS=Rattus norvegicus OX=10116 GN=Serpinf1 PE=1 SV=1 - [Q80ZA3_RAT]	7	19	-1.12761	-0.878124	-0.861792	-1.20795	-1.1271	-1.175	-0.589584	-0.54968	-0.467865	-0.90692	-0.637315	-0.541842	-0.313402	-0.20163	0.0871888	-0.233953	-0.19892	-0.0397068	-0.933296	-0.760024	-0.793685	-0.721566	-0.703788	-0.424683	-0.839232	0.275452	4.30149e-07	-0.436455	0.33458	0.000873652
Q9WUD2	Transient receptor potential cation channel subfamily V member 2 OS=Rattus norvegicus OX=10116 GN=Trpv2 PE=1 SV=2 - [TRPV2_RAT]	1	1	0.894572	1.4604	0.971476	0.520655	1.07538	0.622338	1.50966	2.06809	1.61136	0.58118	1.14537	0.646362	0.101479	0.658021	0.14634	0.248089	0.80587	0.29462	1.08649	1.64525	1.15197	0.273193	0.831344	0.328691	1.09224	0.485781	8.41736e-06	0.630947	0.48369	0.000873866
D3ZUQ0	RILP-like protein 1 OS=Rattus norvegicus OX=10116 GN=Rilpl1 PE=1 SV=1 - [RIPL1_RAT]	14	29	0.344549	0.648161	0.222983	0.576255	0.906106	0.512559	0.585276	0.990486	0.594785	0.212867	0.635669	0.252666	0.41165	0.753954	0.215142	0.346534	0.545051	0.156153	0.257926	0.479678	0.14065	-0.0327086	0.315318	-0.0115189	0.540197	0.251038	1.27049e-05	0.298152	0.228837	0.000881561
B2GVB9	Fermitin family member 3 OS=Rattus norvegicus OX=10116 GN=Fermt3 PE=1 SV=1 - [B2GVB9_RAT]	3	6	0.266323	-0.748503	-0.100453	1.65654	0.630622	1.31455	-0.260039	-0.646346	-0.397239				1.33899	0.414786	0.940173		-0.137364		1.04443	0.340492	0.768613	1.46494	0.442442	1.07676	0.190606	0.853474	0.52173	0.769426	0.499591	0.000883197
F7FNS3	Derlin OS=Rattus norvegicus OX=10116 GN=Derl1 PE=1 SV=1 - [F7FNS3_RAT]	1	4	0.0166246	0.0133181	0.178934	0.0691811	0.0547786	0.25627	-0.0761633	-0.0868623	0.110943	0.559617	0.554679	0.710204	-0.0507752	-0.0633643	0.0794904	0.191524	0.180175	0.32346	0.190358	0.179985	0.341238	0.1815	0.17052	0.322403	0.196794	0.268342	0.0274575	0.170543	0.130976	0.00088565
A0A096MJ01	LIM domain-binding 3 OS=Rattus norvegicus OX=10116 GN=Ldb3 PE=1 SV=1 - [A0A096MJ01_RAT]	27	714	0.422245	0.602948	0.222637	0.56611	0.732298	0.419786	0.740812	0.94515	0.551889	0.165911	0.326025	-0.0670567	0.312571	0.467258	0.102575	0.17406	0.381912	-0.0655104	0.365928	0.557588	0.160672	0.169933	0.373118	-0.0126848	0.469063	0.281091	0.000122725	0.248952	0.191205	0.000886046
F1LPC6	Carboxypeptidase D OS=Rattus norvegicus OX=10116 GN=Cpd PE=1 SV=2 - [F1LPC6_RAT]	16	41	-0.13156	-0.166133	-0.0389911	-0.0597142	-0.128354	-0.0919287	-0.0131344	0.136179	-0.122341	-0.0109877	0.0271835	0.185477	-0.050379	-0.168161	-0.113969	0.024182	-0.0510874	-0.0350485	-0.0609223	-0.149713	-0.0762049	-0.0857215	-0.200404	-0.0337824	-0.0345254	0.108528	0.293983	-0.0834342	0.0641566	0.00089384
D3ZMQ3	Integrin subunit alpha 4 OS=Rattus norvegicus OX=10116 GN=Itga4 PE=1 SV=1 - [D3ZMQ3_RAT]	1	1	0.296994	0.236746	0.758014	0.643779	0.572435	1.12958	0.312293	0.244653	0.79811	0.442795	0.380915	0.892093	0.178807	0.109277	0.607783	0.121755	0.0534638	0.552401	0.233879	0.166565	0.68347	0.671984	0.604063	1.1116	0.559034	0.288893	3.36097e-05	0.424587	0.326765	0.000899534
D3ZW08	Adenylosuccinate lyase OS=Rattus norvegicus OX=10116 GN=Adsl PE=1 SV=1 - [D3ZW08_RAT]	15	44	-1.18018	-1.09158	-0.56285	-1.19406	-0.991717	-0.572498	-1.22769	-1.24719	-0.849141	-1.13273	-1.00706	-0.51437	-0.505222	-0.425153	0.0390792	-0.491622	-0.329281	0.000379856	-0.875283	-0.726774	-0.273281	-0.564899	-0.421633	0.0316934	-0.964255	0.274079	9.91947e-08	-0.3785	0.29161	0.000906739
Q5BJY8	Mannosidase beta-like OS=Rattus norvegicus OX=10116 GN=Manbal PE=1 SV=1 - [Q5BJY8_RAT]	1	1	-0.540327	-0.963668	-0.409367	-1.47633	-1.91077	-1.32059	-0.879831	-1.31056	-0.724074	-0.814114	-1.23909	-0.694875	-0.346399	-0.779023	-0.247483	-0.373381	-0.804765	-0.272794	-0.453383	-0.88379	-0.333852	0.01311	-0.417904	0.122665	-1.02363	0.435451	5.51585e-06	-0.398083	0.306877	0.000910675
A0A0G2K2J0	SHC-binding and spindle-associated 1 OS=Rattus norvegicus OX=10116 GN=Shcbp1 PE=4 SV=1 - [A0A0G2K2J0_RAT]	1	2	-0.25674	-0.705601	-0.252562	0.464121	0.00416428	0.493078	0.366091	-0.090162	0.395066	0.37866	-0.0718321	0.371116	0.611877	0.153734	0.584012	0.782631	0.325728	0.756436	0.234881	-0.221046	0.22763	0.565474	0.108941	0.548246	0.0912832	0.377869	0.420493	0.389879	0.300588	0.000911481
D3ZES7	Plexin A4 OS=Rattus norvegicus OX=10116 GN=Plxna4 PE=4 SV=1 - [D3ZES7_RAT]	1	6	-0.935132	-1.46894	-1.01403							0.391433	-0.144009	0.30081	-0.0517087	-0.594801	-0.162653	-0.539103	-1.08096	-0.648377				-0.524712	-1.06619	-0.625018	-0.478312	0.768411	0.187838	-0.588169	0.344903	0.000911719
Q6AYC4	Macrophage-capping protein OS=Rattus norvegicus OX=10116 GN=Capg PE=1 SV=1 - [CAPG_RAT]	6	14	-0.296509	-0.251899	-0.460686	-0.657873	-0.550133	-0.925918	0.227758	0.258481	0.183637	0.208712	0.241106	0.00486417	-0.0282988	0.0649951	-0.353167	-1.36764	-1.01779	-1.48703	-1.77525	-1.55885	-1.83931	-0.383503	-0.334407	-0.697733	-0.168205	0.412419	0.185369	-0.898166	0.692641	0.000913169
F1LND7	Farnesyl pyrophosphate synthase OS=Rattus norvegicus OX=10116 GN=Fdps PE=1 SV=3 - [F1LND7_RAT]	1	13	-1.08316	-1.01516	-0.811606	-0.429937	-0.373029	-0.133602	-0.919697	-0.859085	-0.623344	-0.542599	-0.476227	-0.282765	-0.356462	-0.297741	-0.11695	-0.0986587	-0.0386979	0.142524	-0.562744	-0.501806	-0.302617	-0.543736	-0.483405	-0.293586	-0.629184	0.305622	1.91363e-05	-0.287823	0.22206	0.000916187
A0A0G2K0D8	10-formyltetrahydrofolate dehydrogenase OS=Rattus norvegicus OX=10116 GN=Aldh1l1 PE=1 SV=1 - [A0A0G2K0D8_RAT]	4	4	0.396844	0.95561	0.203087	1.32634	2.3608	1.12396	1.19883	1.85511	0.924761	0.683256	1.1027	0.480396	0.238779	0.45108	0.0548695	0.312135	0.741103	0.107035	0.631321	0.835716	0.299093	0.442075	1.34499	0.226912	1.05097	0.610556	9.41554e-05	0.473759	0.365639	0.000918532
A0A0G2JWA3	Exportin 7 OS=Rattus norvegicus OX=10116 GN=Xpo7 PE=1 SV=1 - [A0A0G2JWA3_RAT]	12	23	-0.390711	-0.392381	-0.177703	-0.671206	-0.66083	-0.292355	-1.01933	-1.08799	-0.704456	-0.348109	-0.298261	-0.2357	-0.203454	-0.149969	-0.0103339	-0.167717	-0.243338	-0.136547	-0.233703	-0.181171	0.106772	-0.328276	-0.278238	-0.0578727	-0.523253	0.303026	9.16448e-05	-0.156987	0.12121	0.000921311
B1WBQ8	Glyceraldehyde-3-phosphate dehydrogenase OS=Rattus norvegicus OX=10116 GN=Gapdhs PE=1 SV=1 - [B1WBQ8_RAT]	1	145	-0.1851	0.00941201	-0.436272	1.20322	1.38664	0.976832	0.636611	0.82373	0.410236	0.521929	0.714809	0.259035	0.51219	0.697419	0.228974	0.391325	0.577794	0.10978	0.0827039	0.27015	-0.179897	0.626573	0.813412	0.353996	0.526757	0.549569	0.00682751	0.373702	0.288584	0.000922488
D3ZFB2	LUC7-like 3 pre-mRNA-splicing factor OS=Rattus norvegicus OX=10116 GN=Luc7l3 PE=1 SV=1 - [D3ZFB2_RAT]	16	48	0.0398626	0.085163	0.0795583	0.314422	0.465355	0.399215	0.426453	0.509631	0.484172	0.238669	0.363413	0.251421	0.0145228	-0.0248277	0.0207127	0.115403	0.151323	0.0473074	0.194945	0.230926	0.14138	0.140658	0.272195	0.103604	0.304778	0.166116	5.402e-05	0.117346	0.0906531	0.000925127
B2RYQ2	Serine/threonine-protein phosphatase 2A activator OS=Rattus norvegicus OX=10116 GN=Ptpa PE=1 SV=1 - [B2RYQ2_RAT]	8	15	-0.722674	-0.459772	-0.206424	-0.634215	-0.407871	-0.357912	-1.16004	-0.944694	-0.323973	-0.925029	-0.674397	-0.506355	-0.193318	-0.155716	-0.0480881	-0.41747	-0.244065	-0.0396681	-1.01717	-0.841913	-0.371123	-0.567647	-0.449872	-0.31724	-0.610279	0.288197	1.47504e-05	-0.388608	0.300545	0.000932766
F1LW33	Tyrosine-protein phosphatase non-receptor type substrate 1-like OS=Rattus norvegicus OX=10116 GN=LOC100909879 PE=4 SV=2 - [F1LW33_RAT]	1	1	0.564478	0.773112	0.147638	-1.10338	-0.905843	-1.49544	1.4234	1.62464	1.03135	0.849086	1.05609	0.420524	0.53305	0.732402	0.0841663	0.198299	0.39889	-0.248915	0.77272	0.974288	0.34445	0.701261	0.902223	0.263015	0.365471	1.01587	0.238561	0.471321	0.364597	0.000934321
D4A3S6	MTSS1L, I-BAR domain-containing OS=Rattus norvegicus OX=10116 GN=Mtss1l PE=1 SV=3 - [D4A3S6_RAT]	1	3	0.0579783	-0.0872992	-0.249706	0.00897748	-0.147396	-0.273928	1.32424	1.17157	1.04135	0.762685	0.615776	0.443279	1.09015	0.935585	0.750417	0.087012	-0.0663084	-0.251046	0.924304	0.77196	0.60519	0.729401	0.576451	0.400311	0.388961	0.581742	0.0408541	0.546118	0.422546	0.000935756
D4A4A9	Mitochondrial ribosomal protein L19 OS=Rattus norvegicus OX=10116 GN=Mrpl19 PE=1 SV=1 - [D4A4A9_RAT]	6	17	-0.0670933	-0.201112	0.0764735	-0.181505	-0.268221	-0.15751	-0.970504	-1.07677	-0.614906	-0.260081	-0.232812	-0.181546	-0.187495	-0.345832	-0.0722185	-0.165576	-0.306326	-0.151569	-0.121045	-0.247585	0.0085055	-0.173235	-0.378869	0.0631455	-0.344632	0.355408	0.00637431	-0.173175	0.134124	0.000942678
P55770	NHP2-like protein 1 OS=Rattus norvegicus OX=10116 GN=Snu13 PE=2 SV=4 - [NH2L1_RAT]	4	5	-0.0778576	0.100499	0.141185	0.217518	0.254082	0.258365	-0.0856795	0.110039	0.402857	0.276032	0.57218	0.822717	0.220778	0.408027	0.585526	-0.114154	0.0645252	0.306671	0.481157	0.544924	0.682051	-0.0628329	0.475352	0.378284	0.249328	0.257776	0.00647106	0.330859	0.256259	0.000942921
O88377	Phosphatidylinositol 5-phosphate 4-kinase type-2 beta OS=Rattus norvegicus OX=10116 GN=Pip4k2b PE=1 SV=1 - [PI42B_RAT]	5	12	-0.0573738	-0.0541874	0.0369031	-0.0447969	-0.629032	0.140257	0.492198	0.259117	0.450333	0.181933	-0.117895	0.299642	-0.126347	-0.609939	-0.169801	-0.143321	-0.174495	-0.0134202	-0.649031	-0.938081	-0.442694	-0.336651	-0.612141	-0.16612	0.0797583	0.301149	0.378581	-0.36517	0.282949	0.000945769
P28234	Gap junction alpha-5 protein OS=Rattus norvegicus OX=10116 GN=Gja5 PE=1 SV=2 - [CXA5_RAT]	2	2	0.0271359	0.395665	0.228661	-1.2628	-0.905364	-1.03649	-0.407004	-0.0458671	-0.180682	-0.0281928	0.338705	0.16161	-0.036623	0.322624	0.132858	0.00528028	0.365766	0.176432	0.301717	0.66318	0.491812	0.082888	0.443744	0.263007	-0.226219	0.558095	0.187876	0.267724	0.207491	0.000947374
Q6AYU3	DnaJ homolog subfamily B member 6 OS=Rattus norvegicus OX=10116 GN=Dnajb6 PE=1 SV=1 - [DNJB6_RAT]	8	22	0.0747172	0.143421	0.306111	0.204548	0.343554	0.675584	0.298356	0.196435	0.397704	0.328869	0.165914	0.24569	-0.0627126	-0.0146671	0.177603	0.122084	0.238433	0.275785	0.194804	0.100121	0.412071	0.43541	0.232464	0.451818	0.281742	0.155334	5.97655e-05	0.213601	0.165566	0.000948265
D3Z8Q7	Family with sequence similarity 96, member B OS=Rattus norvegicus OX=10116 GN=Ciao2b PE=1 SV=1 - [D3Z8Q7_RAT]	2	3	-0.15711	-0.0848726	0.03634	0.287511	0.348653	0.50574	0.182413	0.247258	0.400659	0.171571	0.242177	0.353299	0.354343	0.417298	0.515749	0.276352	0.340547	0.439429	-0.130009	-0.0648372	0.0520123	0.51814	0.582704	0.690184	0.211137	0.196816	0.00340454	0.332659	0.257852	0.00094831
Q4FZT2	Protein phosphatase methylesterase 1 OS=Rattus norvegicus OX=10116 GN=Ppme1 PE=1 SV=2 - [PPME1_RAT]	5	9	-0.98335	-0.849519	-0.45025	-1.12124	-0.937088	-0.394928	-1.43318	-1.35309	-0.892927	-0.538689	-0.610063	-0.193021	-0.353566	-0.33519	0.126227	-0.311951	-0.292335	0.00667346	-0.925618	-0.864106	-0.49985	-1.11655	-0.905653	-0.492254	-0.813112	0.38502	1.51241e-05	-0.497014	0.385456	0.00095209
Q6PCU4	Emd protein OS=Rattus norvegicus OX=10116 GN=Emd PE=1 SV=1 - [Q6PCU4_RAT]	8	29	1.08101	1.18507	0.798012	0.352556	0.209198	-0.0226346	0.412627	0.277817	-0.11136	0.385867	0.525503	0.0807044	1.11303	1.17483	0.770729	1.15362	1.16652	0.704444	0.627495	0.455645	0.216484	0.13805	0.127314	-0.220887	0.431197	0.408833	0.00379683	0.61894	0.48017	0.000954373
F1LTS8	Epoxide hydrolase OS=Rattus norvegicus OX=10116 PE=3 SV=2 - [F1LTS8_RAT]	2	2	1.27053	1.9895	1.04487	2.20337	2.91124	2.00248	1.64988	2.36145	1.44901	1.04003	1.75737	0.80265	0.127271	0.836958	-0.130433	0.427168	1.13809	0.171133	1.13094	1.84284	0.893848	0.65643	1.36773	0.409363	1.70686	0.622018	1.22392e-06	0.739278	0.574103	0.000961458
Q5VLR5	BWK4 OS=Rattus norvegicus OX=10116 GN=Erp44 PE=1 SV=1 - [Q5VLR5_RAT]	12	54	0.35911	0.202787	0.154253	0.390728	0.17343	-0.078591	0.722319	0.413572	0.28885	0.382132	0.213804	0.0664425	0.390952	0.180453	0.0968888	0.198517	0.168268	-0.124427	0.518711	0.397953	0.163144	0.660235	0.383631	0.201389	0.27407	0.203112	0.000677814	0.269643	0.209587	0.000967906
F1LU03	Uncharacterized protein OS=Rattus norvegicus OX=10116 PE=1 SV=3 - [F1LU03_RAT]	1	35	0.329718	0.853941	0.268483	1.06693	1.58005	1.03047	0.185073	0.701904	0.148635	-0.293427	0.229164	-0.366384	0.409854	0.924794	0.316575	0.216299	0.732479	0.124691	0.0840982	0.601255	0.011434	0.268263	0.784813	0.185623	0.47788	0.579044	0.0155475	0.388348	0.302053	0.000972593
F7F5J1	Transcription factor EB OS=Rattus norvegicus OX=10116 GN=Tfeb PE=1 SV=1 - [F7F5J1_RAT]	2	10	0.264738	0.454333	0.0943396	0.426493	0.555227	0.231109	0.769359	0.951562	0.623758	0.633075	0.82104	0.450955	0.55158	0.683514	0.300759	0.395379	0.576931	0.194607	0.196121	0.378651	0.0142938	0.102844	0.284767	-0.0889601	0.522999	0.254302	1.9316e-05	0.299207	0.232821	0.000975707
Q6AXZ3	Serine/threonine-protein phosphatase 2A regulatory subunit B'' subunit gamma OS=Rattus norvegicus OX=10116 GN=Ppp2r3c PE=2 SV=1 - [P2R3C_RAT]	1	2	0.212432	-0.0467887	0.144367	1.06341	0.793096	1.02013	0.460293	0.19368	0.417024	0.236479	-0.0243731	0.156692	0.126509	-0.141994	0.0264006	0.460791	0.193528	0.362353	0.927428	0.661141	0.847933	0.650035	0.383142	0.560565	0.385537	0.380115	0.00485354	0.421486	0.328348	0.000984024
R9PXV8	ATPase WRNIP1 OS=Rattus norvegicus OX=10116 GN=Wrnip1 PE=1 SV=1 - [R9PXV8_RAT]	4	6	0.858495	-0.245732	0.127391	-0.182201	-1.29752	-0.888526	1.49687	0.624734	1.03005	1.07222	-0.0336416	0.329391	1.56381	0.450302	0.800665	0.850953	-0.261317	0.0894763	1.33485	0.223553	0.592313	1.4162	0.655531	0.711344	0.24096	0.829804	0.336073	0.702306	0.547301	0.000986494
B1WC32	RCG53609 OS=Rattus norvegicus OX=10116 GN=Uba2 PE=2 SV=1 - [B1WC32_RAT]	13	26	-0.660736	-0.268491	-0.611632	-0.465053	-0.369255	-0.396392	-0.512736	-0.192427	-0.454447	-0.438638	-0.115485	-0.225509	-0.268785	0.0107382	-0.127511	-0.189358	0.00321913	-0.17585	-0.704307	-0.253943	-0.518195	-0.606487	-0.287191	-0.336406	-0.392567	0.166854	5.47099e-06	-0.28784	0.224363	0.000988179
F2Z3T7	Isochorismatase domain-containing protein 1 OS=Rattus norvegicus OX=10116 GN=LOC103694869 PE=1 SV=1 - [F2Z3T7_RAT]	6	18	-1.4311	-1.28342	-0.822767	-1.13836	-0.976267	-0.526942	-1.90238	-1.6558	-1.13128	-1.19448	-1.05967	-0.535531	-0.510669	-0.369979	0.0214777	-0.481637	-0.360212	0.00934202	-0.957004	-1.02904	-0.495815	-0.6509	-0.457261	0.00523827	-1.13817	0.407955	1.0385e-06	-0.439705	0.342883	0.000991272
A0A0G2K8L9	Mitochondrial ribosomal protein S28 OS=Rattus norvegicus OX=10116 GN=Mrps28 PE=1 SV=1 - [A0A0G2K8L9_RAT]	7	14	0.186671	0.432716	0.123597	0.255931	0.556198	0.0893651	0.42078	0.540028	0.28058	0.226168	0.483429	0.115057	0.178612	0.394856	0.0749778	0.12502	0.363022	0.155092	0.386216	0.522339	0.12223	0.145025	0.262887	-0.0955042	0.30921	0.170129	5.87004e-05	0.219564	0.171254	0.000992827
B5DEY5	THO complex 3 OS=Rattus norvegicus OX=10116 GN=Thoc3 PE=1 SV=1 - [B5DEY5_RAT]	3	4	0.544723	0.817313	1.17891	0.911586	1.17308	1.50166	0.41123	0.676428	0.937327	0.40361	0.674569	1.67429	0.546895	0.656065	1.0522	-0.0933302	0.171217	1.09975	0.264568	0.530092	0.764779	0.0149498	0.279867	1.07473	0.908727	0.408284	9.26179e-06	0.530149	0.413511	0.000993021
Q5U2V1	Peptidylprolyl isomerase OS=Rattus norvegicus OX=10116 GN=Fkbp10 PE=1 SV=1 - [Q5U2V1_RAT]	22	85	0.42303	0.455128	0.108842	0.499996	0.538288	0.109245	0.734307	0.613311	0.341374	0.493876	0.534706	0.201015	0.416493	0.399866	0.0493199	0.331621	0.341509	-0.0866084	0.385979	0.331829	-0.0464516	0.435043	0.454095	0.0668937	0.421093	0.196311	1.30865e-05	0.256632	0.200172	0.000993082
D4AD05	Ciliary rootlet coiled-coil, rootletin OS=Rattus norvegicus OX=10116 GN=Crocc PE=1 SV=2 - [D4AD05_RAT]	8	18	0.712088	1.54877	0.241458	1.3035	1.96827	0.675867	1.71328	1.58748	0.866972	1.21938	1.97662	0.237165	0.405208	1.10543	0.0689117	0.903931	1.07335	0.0162143	0.835498	1.51863	0.153887	0.797055	1.4244	0.0479861	1.1709	0.617846	4.05216e-05	0.695875	0.54305	0.000996714
A0A0G2JXL3	Mitochondrial ribosomal protein S18B (Fragment) OS=Rattus norvegicus OX=10116 GN=Mrps18b PE=1 SV=4 - [A0A0G2JXL3_RAT]	3	12	0.216374	-0.105094	-0.259401	0.151944	-0.55136	-0.442406	-0.0333562	-0.732957	-0.513829	0.13615	-0.0921597	-0.117195	0.151598	-0.173694	-0.0627962	-0.152017	-0.343015	-0.500029	-0.147916	-0.258847	-0.240443	-0.282474	-0.530461	-0.471467	-0.195274	0.30652	0.0494886	-0.250963	0.195926	0.000999628
D3ZDS4	EMG1 N1-specific pseudouridine methyltransferase OS=Rattus norvegicus OX=10116 GN=Emg1 PE=1 SV=1 - [D3ZDS4_RAT]	2	3	-0.162911	-0.303866	-0.139353	0.42897	0.484678	0.477308	-0.168975	-0.109564	-0.12062	0.482346	0.294782	0.494182	0.31171	0.369231	0.303224	-0.0778465	-0.0391356	-0.0846619	0.546617	0.606355	0.558746	0.466645	0.525775	0.468797	0.138081	0.326847	0.171323	0.329621	0.257438	0.00100261
B2RYI5	Ankrd40 protein OS=Rattus norvegicus OX=10116 GN=Ankrd40 PE=2 SV=1 - [B2RYI5_RAT]	2	4	-0.117891	-0.141618	-0.424681	0.715553	0.68073	0.0354138	0.230127	0.563553	0.162251	0.0397229	0.37891	-0.0646717	0.174487	0.506023	0.0497709	0.580014	0.91279	0.456968	0.231629	0.565381	0.127527	0.325336	0.293936	-0.0600609	0.17145	0.354765	0.122271	0.346983	0.271034	0.00100359
A2RRU1	Glycogen [starch] synthase, muscle OS=Rattus norvegicus OX=10116 GN=Gys1 PE=1 SV=1 - [GYS1_RAT]	19	58	-0.769991	-0.495645	-0.23084	-0.635529	-0.489965	-0.257807	-1.25713	-1.0776	-0.70455	-0.66087	-0.403528	-0.268	-0.378227	-0.169796	0.0430443	-0.400643	-0.196007	-0.0227947	-0.749152	-0.39139	-0.131893	-0.797685	-0.626353	-0.338815	-0.604288	0.320467	4.23782e-05	-0.346643	0.270771	0.00100367
D4AEH3	Proteasome (Prosome, macropain) 26S subunit, non-ATPase, 7 (Predicted) OS=Rattus norvegicus OX=10116 GN=Psmd7 PE=1 SV=1 - [D4AEH3_RAT]	6	16	-0.371502	-0.451272	-0.15706	-0.363558	-0.771019	-0.143111	-0.903585	-0.992006	-0.667826	-0.511336	-0.448924	-0.308616	-0.278327	-0.164506	0.0192047	-0.340778	-0.204993	-0.156709	-0.392421	-0.201172	-0.0578753	-0.748755	-0.682586	-0.659057	-0.507484	0.274316	5.02062e-05	-0.322331	0.252184	0.00101553
D3ZPR0	Chromosome segregation 1-like OS=Rattus norvegicus OX=10116 GN=Cse1l PE=1 SV=1 - [D3ZPR0_RAT]	26	76	-0.929464	-0.825044	-0.510319	-0.601276	-0.710095	-0.283221	-1.12305	-1.06572	-0.605595	-0.696526	-0.580675	-0.266874	-0.382992	-0.289872	-0.0798643	-0.342769	-0.294964	-0.0268736	-0.586093	-0.416281	-0.102438	-0.32622	-0.267011	0.125726	-0.683155	0.271008	2.81394e-06	-0.249138	0.195001	0.00101865
Q3B8Q1	Nucleolar RNA helicase 2 OS=Rattus norvegicus OX=10116 GN=Ddx21 PE=2 SV=1 - [DDX21_RAT]	21	54	-0.41924	-0.400101	-0.317191	-0.489529	-0.502696	-0.309967	-0.578278	-0.69691	-0.321967	-0.0254145	-0.0752673	0.0375147	-0.199745	-0.227102	-0.0988235	-0.113466	-0.135626	-0.0104394	-0.128212	-0.200861	-0.00875403	0.0277224	-0.123028	-0.0436751	-0.341587	0.224856	0.000267411	-0.105168	0.0823337	0.00102035
D4A2G7	ELL associated factor 1 (Predicted) OS=Rattus norvegicus OX=10116 GN=Eaf1 PE=1 SV=1 - [D4A2G7_RAT]	2	2	0.168809	0.470641	0.0905618	0.831945	1.12268	0.778477	0.588923	0.883362	0.535472	0.088681	0.388882	-0.00128805	0.263372	0.555921	0.153081	0.275317	0.569105	0.166696	0.0603821	0.355148	-0.0292942	0.149573	0.443732	0.0499198	0.495596	0.362112	0.000608405	0.251079	0.196612	0.00102214
G3V679	Transferrin receptor protein 1 OS=Rattus norvegicus OX=10116 GN=Tfrc PE=1 SV=1 - [G3V679_RAT]	14	37	-0.41977	-0.581651	-0.0198975	-0.282674	-0.358166	0.273322	-1.02027	-0.910153	-0.486457	0.368746	0.192355	0.604914	-0.770578	-0.793132	-0.421061	-0.906664	-0.926903	-0.50552	-0.466843	-0.64581	-0.124418	-0.0134786	-0.260835	0.22031	-0.219975	0.510081	0.163319	-0.467911	0.366412	0.00102225
Q63091	CCAAT binding transcription factor-B subunit OS=Rattus norvegicus OX=10116 GN=CBF-A11 PE=2 SV=1 - [Q63091_RAT]	2	8	0.452784	0.436046	-0.135054	0.614717	0.713865	0.320151	0.9183	0.892011	0.323061	0.213996	0.295066	-0.144614	0.578928	0.649551	0.126369	0.425037	0.354986	-0.222091	0.549044	0.624679	0.00826119	0.667166	0.66347	0.149316	0.408361	0.343691	0.00171253	0.381227	0.299147	0.0010378
Q5XI44	X-ray repair complementing defective repair in Chinese hamster cells 4 OS=Rattus norvegicus OX=10116 GN=Xrcc4 PE=1 SV=1 - [Q5XI44_RAT]	3	7	-0.282537	-0.138557	-0.0405168	0.433703	0.42297	0.497897	0.245736	0.238707	0.452076	0.252799	0.395147	0.483097	0.115247	0.106328	0.379628	0.45351	0.445831	0.524507	-0.0971473	0.0397663	0.133443	0.17651	0.312817	0.397124	0.24671	0.262912	0.00772661	0.248964	0.195401	0.00103937
F1LRN8	Neural precursor cell-expressed, developmentally down-regulated 4-like, E3 ubiquitin protein ligase OS=Rattus norvegicus OX=10116 GN=Nedd4l PE=1 SV=3 - [F1LRN8_RAT]	5	21	-0.660839	-0.794695	-0.502017	-0.206306	-0.351258	-0.0227053	-0.456365	-0.597614	-0.272747	-0.108545	-0.244032	0.0385548	-0.694398	-0.837537	-0.567621	-0.175491	-0.31739	-0.0470424	-0.0888829	-0.229805	0.0585095	-0.438587	-0.580116	-0.301171	-0.348214	0.260125	0.000719931	-0.351628	0.276278	0.00104766
M0R462	MLLT1, super elongation complex subunit OS=Rattus norvegicus OX=10116 GN=Mllt1 PE=1 SV=1 - [M0R462_RAT]	1	2	0.249696	0.0495501	-0.0315088	0.496533	0.285291	0.240108	0.302855	0.0953165	0.0464466	0.40209	0.200313	0.109164	0.153807	-0.0556213	-0.159441	-0.19413	-0.402319	-0.505708	-0.305583	-0.512795	-0.598217	-0.0889928	-0.296812	-0.391603	0.203821	0.156539	0.000885886	-0.279785	0.219851	0.0010484
A0A0G2K432	Uncharacterized protein OS=Rattus norvegicus OX=10116 GN=Zcwpw2 PE=4 SV=1 - [A0A0G2K432_RAT]	1	1	0.81959	1.03068	0.940707	0.796593	0.996584	0.942489	2.04819	2.25188	2.1941	1.63235	1.8418	1.74174	0.427095	0.628899	0.516168	1.15553	1.35857	1.24627	0.677895	0.881916	0.787582	-0.140656	0.0627575	-0.0409458	1.43639	0.567842	2.72052e-06	0.630091	0.495191	0.00104954
P62193	26S proteasome regulatory subunit 4 OS=Rattus norvegicus OX=10116 GN=Psmc1 PE=1 SV=1 - [PRS4_RAT]	22	57	-0.348232	-0.461538	-0.319751	-0.604811	-0.613291	-0.396657	-0.427972	-0.325711	-0.109034	-0.366268	-0.426857	-0.271371	-0.220866	-0.159894	-0.0323736	-0.0944694	-0.0974913	-0.0151732	-0.564525	-0.540728	-0.457528	-0.300159	-0.387244	-0.122651	-0.389291	0.137626	9.056e-07	-0.249425	0.196099	0.00105248
D4ADB4	CGG triplet repeat binding protein 1 (Predicted) OS=Rattus norvegicus OX=10116 GN=Cggbp1 PE=1 SV=1 - [D4ADB4_RAT]	7	11	0.387717	0.502863	0.0223473	0.0598834	0.0656369	-0.55071	0.756199	0.765656	0.0144124	0.621945	0.595608	-0.158341	0.686774	0.75373	0.130922	0.545426	0.366382	0.298603	0.1851	0.181211	0.272212	0.409107	0.230434	-0.175622	0.256935	0.409833	0.0526179	0.32369	0.254595	0.00105577
A0A0G2K0J4	Nipped-B protein OS=Rattus norvegicus OX=10116 GN=Nipbl PE=1 SV=1 - [A0A0G2K0J4_RAT]	22	35	0.562471	0.410055	0.224093	-0.113262	-0.005566	-0.244658	0.406663	0.674846	-0.102362	0.380008	0.255004	0.265517	0.328735	0.252412	0.103496	0.160997	0.0119179	-0.0736388	0.399334	0.404814	0.163121	0.207345	0.082064	0.189707	0.226067	0.286892	0.0195899	0.185859	0.1462	0.00105655
A0A0G2JZ44	Phospholipase A2 OS=Rattus norvegicus OX=10116 GN=Pla2g4b PE=4 SV=1 - [A0A0G2JZ44_RAT]	3	4	0.425886	1.01543	-0.0264728	2.37919	2.95764	1.95161	2.07978	2.66193	1.65222	1.3848	1.97272	0.92072	0.304651	0.884914	-0.179751	0.43771	1.01921	-0.0450219	1.06067	1.64315	0.596878	0.905223	1.4871	0.431459	1.61462	0.901731	6.69013e-05	0.712182	0.560228	0.00105671
Q5M818	39S ribosomal protein L16, mitochondrial OS=Rattus norvegicus OX=10116 GN=Mrpl16 PE=2 SV=1 - [RM16_RAT]	6	19	-0.20692	-0.502612	0.137402	-0.618757	-1.00418	-0.179423	-1.29429	-1.62781	-0.904769	-0.356578	-0.675492	0.0152083	-0.400666	-0.895585	-0.261951	-0.174965	-0.530349	-0.0970272	-0.203799	-0.80255	-0.106122	-0.431188	-0.836758	0.00210533	-0.601518	0.532838	0.00243177	-0.394905	0.311025	0.00106615
D4ABR5	Upstream transcription factor family member 3 OS=Rattus norvegicus OX=10116 GN=Usf3 PE=4 SV=3 - [D4ABR5_RAT]	2	2	1.55916	1.30707	0.291306	2.03381	1.77062	0.790733	2.05124	1.79176	0.808183	1.27983	1.02612	0.000258081	1.15539	0.894026	-0.144503	1.13603	0.875897	-0.162201	1.67154	1.41239	0.392255	2.86268	2.60292	1.57342	1.22584	0.664066	5.11859e-05	1.18915	0.937048	0.00107012
D3ZQ56	DNA-directed RNA polymerase III subunit RPC6 OS=Rattus norvegicus OX=10116 GN=Polr3f PE=3 SV=1 - [D3ZQ56_RAT]	2	3	1.13725	1.76268	0.930153	1.15182	1.76616	0.96951	1.3383	1.95634	1.156	0.826118	1.44992	0.607304	0.183502	0.799653	-0.0556341	0.337278	0.954669	0.0998125	1.16663	1.785	0.948112	0.551305	1.16907	0.322808	1.2543	0.41348	4.49435e-07	0.688517	0.54303	0.00107706
Q63259	Receptor-type tyrosine-protein phosphatase-like N OS=Rattus norvegicus OX=10116 GN=Ptprn PE=1 SV=2 - [PTPRN_RAT]	1	1	0.526465	1.34098	1.32552	-0.420347	0.383073	0.403487	0.717959	1.52508	1.54181				0.130282	0.935516	0.897293	0.181487	0.98796	0.950168				1.00314	1.80998	1.78079	0.816003	0.66562	0.00623902	0.964069	0.580711	0.00107888
D3ZLP9	Sin3A-associated protein 130 OS=Rattus norvegicus OX=10116 GN=Sap130 PE=1 SV=3 - [D3ZLP9_RAT]	3	5	0.960504	1.28483	0.567056	0.892988	1.26952	0.587621	1.3453	1.69385	1.00826	0.739227	0.70566	-0.0222065	0.617275	0.835674	0.0951362	0.473205	0.62528	-0.114827	0.77491	0.960498	0.238359	0.127569	0.792803	0.0612933	0.919385	0.451922	2.13396e-05	0.457265	0.361291	0.00109128
D3ZZT9	Collagen type XIV alpha 1 chain OS=Rattus norvegicus OX=10116 GN=Col14a1 PE=1 SV=3 - [D3ZZT9_RAT]	43	128	-0.283484	-0.0613537	-0.430968	-1.02008	-0.820301	-1.10784	-0.395292	-0.236489	-0.486965	-0.722042	-0.617467	-0.849341	-0.119884	0.0155157	-0.257509	-0.39076	-0.209565	-0.527655	-0.18071	0.0240004	-0.29652	-0.223242	-0.0307976	-0.324619	-0.585969	0.325245	6.33973e-05	-0.210146	0.166062	0.00109236
O35180	Endophilin-A3 OS=Rattus norvegicus OX=10116 GN=Sh3gl3 PE=1 SV=2 - [SH3G3_RAT]	2	3	0.734597	1.06311	0.623492	1.53685	1.85427	1.45052	1.11375	1.43488	1.02744	0.829722	1.15661	0.706895	0.081744	0.400978	-0.0614052	0.146344	0.466818	0.00486508	0.645986	0.967437	0.523452	0.486515	0.80736	0.354004	1.12768	0.379443	5.52448e-07	0.402008	0.317998	0.00110045
D3ZZR9	Peptidylprolyl isomerase OS=Rattus norvegicus OX=10116 GN=Fkbp2 PE=1 SV=1 - [D3ZZR9_RAT]	5	15	0.896461	0.807522	0.941083	1.25494	1.31986	1.30436	0.317304	0.318767	0.472081	0.338433	0.557616	0.384336	0.397451	0.276429	0.407022	0.242143	0.136378	0.41088	0.189986	-0.0541241	0.0180114	0.232526	-0.00186215	0.161236	0.742731	0.397516	4.59816e-05	0.20134	0.159279	0.00110118
Q5XIH1	Asporin OS=Rattus norvegicus OX=10116 GN=Aspn PE=1 SV=1 - [Q5XIH1_RAT]	6	17	-0.388963	-0.552544	-0.729794	-1.25566	-1.43921	-1.46721	-1.03644	-1.03602	-0.991878	-1.1462	-1.24305	-1.19948	-0.257818	-0.454395	-0.654841	-0.534264	-0.666651	-0.672375	-0.124995	-0.284524	-0.246423	0.0951914	-0.127976	-0.0410189	-1.04054	0.333896	3.4236e-07	-0.330841	0.261928	0.00110736
P12843	Insulin-like growth factor-binding protein 2 OS=Rattus norvegicus OX=10116 GN=Igfbp2 PE=1 SV=3 - [IBP2_RAT]	3	5	0.399622	0.280519	-0.0897276	0.76551	0.635311	0.401242	0.530057	0.313289	0.0998008	0.0145123	-0.106222	-0.386257	0.10483	-0.113828	-0.598558	-0.407886	-0.535031	-0.827306	0.0330437	-0.186438	-0.307569	-0.374702	-0.501477	-0.785155	0.238138	0.339291	0.03333	-0.375006	0.297035	0.00111118
D3ZXS4	Leucine-rich repeat-containing protein 39 OS=Rattus norvegicus OX=10116 GN=Lrrc39 PE=1 SV=1 - [LRC39_RAT]	3	6	-0.315202	-0.260081	-0.17499	0.191329	0.310628	0.0893788	-0.32081	-0.273081	-0.293517	-0.373873	-0.223371	-0.426069	-0.364133	-0.16358	-0.378949	-0.265489	-0.104172	-0.31911	-0.311251	-0.0287349	-0.15379	-0.0815221	0.121674	-0.229658	-0.172471	0.236758	0.028299	-0.189893	0.150441	0.00111282
P35433	Amidophosphoribosyltransferase OS=Rattus norvegicus OX=10116 GN=Ppat PE=1 SV=1 - [PUR1_RAT]	7	14	-0.981465	-1.07352	-0.568182	-0.365658	-0.231883	0.00209891	-0.940203	-1.07081	-0.447635	-0.598171	-0.334337	-0.11063	-0.328398	-0.332662	0.160963	-0.313688	-0.189505	-0.0769175	-0.769052	-0.817576	-0.576198	-0.306302	-0.414999	-0.207602	-0.560033	0.378419	0.000330041	-0.347661	0.275557	0.00111652
P54313	Guanine nucleotide-binding protein G(I)/G(S)/G(T) subunit beta-2 OS=Rattus norvegicus OX=10116 GN=Gnb2 PE=1 SV=4 - [GBB2_RAT]	2	39	-0.441056	-0.535503	-0.0443344	-0.875737	-0.812615	-0.308407	-1.11539	-1.5612	-0.73375	-0.757968	-0.775403	-0.250197	-0.394029	-0.414378	-0.031034	-0.700548	-0.880477	-0.47691	-0.252282	-0.244387	0.183382	-0.486527	-0.339914	-0.216827	-0.684296	0.409509	0.000121303	-0.354494	0.281175	0.00112238
D3ZV60	Centromere protein E OS=Rattus norvegicus OX=10116 GN=Cenpe PE=3 SV=3 - [D3ZV60_RAT]	10	56	0.786363	0.726882	0.379241	0.468229	0.572421	0.365308	1.25919	1.31751	0.847175	0.694734	0.724137	-0.00628069	0.694699	0.765644	0.067193	0.477264	0.928223	0.573988	0.503071	0.568199	0.355874	0.149892	0.248815	-0.280471	0.677909	0.369563	5.41184e-05	0.421033	0.33447	0.0011351
A0A0G2K791	Mitochondrial ribosomal protein L33 OS=Rattus norvegicus OX=10116 GN=Mrpl33 PE=1 SV=1 - [A0A0G2K791_RAT]	1	1	-0.145534	-0.399482	-0.289944	-0.0634924	-0.328536	-0.183123	0.035764	-0.225576	-0.0838491	0.114829	-0.14075	-0.0413027	0.00522388	-0.258006	-0.17123	-0.141912	-0.403903	-0.316695	0.0398718	-0.221142	-0.115967	-0.0101341	-0.271755	-0.17595	-0.145916	0.150373	0.00634771	-0.170133	0.135176	0.00113639
Q5EB55	Gbe1 protein (Fragment) OS=Rattus norvegicus OX=10116 GN=Gbe1 PE=2 SV=1 - [Q5EB55_RAT]	7	20	-0.590402	-0.440281	0.069096	-0.813567	-0.635503	-0.284418	-1.01137	-0.860815	-0.399414	-0.793796	-0.538914	-0.276547	-0.709156	-0.363063	-0.0915898	-0.578447	-0.460652	-0.0341981	-0.840739	-0.617558	-0.488923	-0.293837	-0.241539	0.190758	-0.547994	0.303119	6.15089e-05	-0.377412	0.30002	0.00114069
R9PXX6	PAN2-PAN3 deadenylation complex catalytic subunit PAN2 OS=Rattus norvegicus OX=10116 GN=Pan2 PE=1 SV=2 - [R9PXX6_RAT]	1	1		0.122689	0.116146		-0.239973	-0.210641		-0.099447	-0.0738007		-0.132087	-0.14872		-1.36659	-1.3959		-1.19341	-1.22228		-0.940302	-0.951208		-0.159518	-0.179794	-0.0832292	0.136268	0.127708	-0.926127	0.495606	0.00114132
D4A7Y4	Uncharacterized protein OS=Rattus norvegicus OX=10116 GN=Fam171a1 PE=1 SV=3 - [D4A7Y4_RAT]	5	10	0.663445	0.352969	0.772062	0.71937	0.474771	1.00483	0.659674	0.418778	0.722167	0.158641	0.0186018	-0.330409	0.624767	0.381981	0.302939	0.583666	0.200029	0.661909	0.474826	0.144227	0.572013	0.33982	-0.0434461	-0.181729	0.469575	0.373455	0.00114448	0.338417	0.269065	0.00114203
G3V8V3	Alpha-1,4 glucan phosphorylase OS=Rattus norvegicus OX=10116 GN=Pygm PE=1 SV=1 - [G3V8V3_RAT]	38	291	-1.27725	-1.10471	-0.576752	-1.25621	-1.02732	-0.445919	-1.57994	-1.31689	-0.773808	-1.15592	-0.996037	-0.546691	-0.528031	-0.328726	0.03396	-0.459805	-0.324178	0.0227896	-0.771008	-0.582038	-0.0946662	-0.596146	-0.400996	-0.0255484	-1.00479	0.351338	8.11622e-07	-0.337866	0.268708	0.00114452
B1H230	Map2k3 protein OS=Rattus norvegicus OX=10116 GN=Map2k3 PE=1 SV=1 - [B1H230_RAT]	3	12	-0.572753	-0.568653	-0.330695	-1.57599	-1.58299	-1.30915	-0.539151	-0.822052	-0.551906	-0.290954	-0.288485	-0.0606185	-0.257284	-0.262467	-0.0472704	-0.176016	-0.12601	0.0896167	-0.6491	-0.522305	-0.28871	-0.782394	-0.785968	-0.561743	-0.707783	0.513044	0.000572348	-0.364138	0.289825	0.00115093
Q00495	Macrophage colony-stimulating factor 1 receptor OS=Rattus norvegicus OX=10116 GN=Csf1r PE=1 SV=1 - [CSF1R_RAT]	2	2	-1.30609	-1.60898		-0.0393717	-0.353355					0.000342535	-0.304176		-0.361242	-0.673412		-0.883619	-1.19455					-0.646421	-0.956981		-0.601939	0.684053	0.0836667	-0.786037	0.289224	0.00115406
Q9JID1	Programmed cell death protein 4 OS=Rattus norvegicus OX=10116 GN=Pdcd4 PE=1 SV=2 - [PDCD4_RAT]	5	6	-0.0783725	0.0165729	-0.426095	-0.251406	-0.0752149	-0.579675	0.249707	0.194473	-0.0732187	0.0793565	0.0298833	-0.280088	-0.139464	-0.178138	-0.51923	-0.515164	-0.33592	-0.896032	-0.0965856	-0.107078	-0.455737	-0.172446	0.00716858	-0.594068	-0.0995065	0.245915	0.188583	-0.333558	0.265939	0.00116524
D3ZEI2	Cilia and flagella-associated protein 100 OS=Rattus norvegicus OX=10116 GN=Cfap100 PE=4 SV=3 - [D3ZEI2_RAT]	2	63	-0.85561	-0.734115	-0.329208	-0.438445	-0.39936	0.112736	-0.752708	-0.851655	-0.20151	-0.786903	-0.37919	-0.272223	-0.475297	0.0583702	-0.204896	-0.893803	-0.418566	-0.397775	-0.855197	-0.0953561	-0.340225	-0.755193	-0.0566579	-0.250197	-0.490682	0.305133	0.000167512	-0.390399	0.311448	0.0011704
A0A0A0MXZ3	D-2-hydroxyglutarate dehydrogenase, mitochondrial OS=Rattus norvegicus OX=10116 GN=D2hgdh PE=1 SV=1 - [A0A0A0MXZ3_RAT]	7	15	-0.6867	-0.269863	0.122227	-0.751865	-0.170209	-0.0688994	-0.739475	-0.373091	-0.0835049	-0.135766	0.0729483	0.347582	-0.557752	-0.255357	0.131122	-0.774509	-0.333291	-0.0629327	-0.46631	-0.419597	-0.10599	-0.610345	-0.198922	-0.207447	-0.228051	0.353143	0.0469448	-0.321778	0.256864	0.00117572
A0A0G2JWD6	AP-3 complex subunit beta OS=Rattus norvegicus OX=10116 GN=Ap3b1 PE=1 SV=1 - [A0A0G2JWD6_RAT]	14	27	-0.618569	-0.689372	-0.273777	-0.727812	-0.824161	-0.443302	-1.12832	-1.05502	-0.54918	-0.400856	-0.384184	-0.0836268	-0.323077	-0.403492	-0.0733451	-0.245075	-0.271749	0.195903	-0.592865	-0.613444	-0.331817	-0.390184	-0.405586	-0.0268707	-0.598181	0.308585	3.30866e-05	-0.290133	0.231613	0.00117607
H7C5Y4	Zinc finger protein 251 OS=Rattus norvegicus OX=10116 GN=Zfp251 PE=4 SV=1 - [H7C5Y4_RAT]	1	2	1.21404	1.4564	0.782843	1.43317	1.66443	1.02675	1.49283	1.7278	1.08643	0.911983	1.15272	0.469063	0.870674	1.10376	0.407433	0.377034	0.611355	-0.0845372	1.34446	1.57976	0.901831	0.333743	0.568434	-0.118861	1.20154	0.373764	2.49769e-07	0.657923	0.525373	0.00117855
F1LU14	Sorting nexin OS=Rattus norvegicus OX=10116 GN=Snx32 PE=3 SV=3 - [F1LU14_RAT]	1	2	0.590871	0.149155	1.0421	1.071	0.618186	1.547	0.634978	0.18587	1.111	0.796072	0.352726	1.23558	0.544351	0.0933536	0.963533	1.0017	0.551943	1.42255	0.199379	-0.249402	0.639175	0.681343	0.231955	1.11116	0.777878	0.434374	6.68277e-05	0.599254	0.478547	0.00117897
O54953	Stearoyl-CoA desaturase 2 (Fragment) OS=Rattus norvegicus OX=10116 PE=2 SV=1 - [O54953_RAT]	1	2	0.623584	-0.79293	0.733171	-0.318409	-1.74602	-0.184042	-0.435849	-1.85975	-0.301465	1.15546	-0.262684	1.25333	1.62365	0.197857	1.7012	1.50424	0.0796888	1.58346	0.997611	-0.425968	1.09577	1.49013	0.0659391	1.57831	-0.177967	1.00333	0.551414	0.957657	0.764787	0.0011793
P06214	Delta-aminolevulinic acid dehydratase OS=Rattus norvegicus OX=10116 GN=Alad PE=1 SV=1 - [HEM2_RAT]	9	23	0.692044	0.243761	1.14077	1.42776	0.856934	1.84105	0.0272818	-0.517263	0.578699	-1.2759	-1.75134	-0.615462	-0.625866	-0.703542	0.217109	-0.542934	-0.786346	0.134736	-0.91847	-1.50568	-0.605089	-0.728573	-1.28062	-0.216675	0.220694	1.09106	0.498044	-0.630163	0.504018	0.0011924
F1LXU3	G protein-coupled receptor 87 OS=Rattus norvegicus OX=10116 GN=Gpr87 PE=3 SV=3 - [F1LXU3_RAT]	2	2	0.67302	0.0191665	0.455356	0.400503	-0.264446	0.207619	1.24262	0.581376	1.04975	0.691062	0.0355772	0.461676	0.906862	0.243726	0.657155	0.518431	-0.143466	0.270394	0.571142	-0.0897778	0.342049	1.04237	0.380844	0.803301	0.462774	0.430673	0.00336822	0.458586	0.366884	0.00119466
P36876	Serine/threonine-protein phosphatase 2A 55 kDa regulatory subunit B alpha isoform OS=Rattus norvegicus OX=10116 GN=Ppp2r2a PE=2 SV=1 - [2ABA_RAT]	6	24	-0.448624	-0.570831	-0.470304	-0.322169	-0.40118	-0.153736	-0.378548	-0.417162	-0.284446	-0.347475	-0.294502	-0.0313324	-0.18701	-0.172889	-0.0478283	0.032508	-0.124386	-0.440318	-0.107799	-0.29197	-0.145282	-0.297869	-0.0964667	-0.0591428	-0.343359	0.144162	4.86563e-06	-0.161538	0.129309	0.00119959
G3V8N8	Liver regeneration-related protein OS=Rattus norvegicus OX=10116 GN=Slc7a6os PE=1 SV=1 - [G3V8N8_RAT]	1	1	-1.37546	-1.23354	-2.10948	-0.848733	-0.717907	-1.55798				-0.770229	-0.629938	-1.51597	-0.391796	-0.259156	-1.15786	-0.0113256	0.122554	-0.775721	-0.504595	-0.369739	-1.25005	-0.636	-0.501751	-1.39143	-1.19547	0.494007	8.72162e-05	-0.593905	0.475946	0.00120931
B5DFC9	Nidogen-2 OS=Rattus norvegicus OX=10116 GN=Nid2 PE=2 SV=1 - [NID2_RAT]	37	174	0.396122	0.468713	0.2064	0.373197	0.458819	0.281411	0.467796	0.504356	0.257855	0.417384	0.555514	0.227029	0.202734	0.237799	-0.0364259	0.195686	0.273321	-0.0785981	0.491487	0.617497	0.266307	0.337559	0.385754	0.0975184	0.38455	0.115873	1.80523e-07	0.24922	0.199743	0.00121026
P57093	Phytanoyl-CoA dioxygenase, peroxisomal OS=Rattus norvegicus OX=10116 GN=Phyh PE=1 SV=2 - [PAHX_RAT]	13	35	0.129527	0.267943	0.329778	0.177546	0.208908	0.367779	-0.108642	-0.0878422	0.307481	0.0478272	0.195885	0.522377	-0.106674	0.144266	0.203876	0.0286596	0.0581584	0.23581	0.116097	0.245395	0.28659	0.25562	0.369099	0.447161	0.196547	0.183843	0.00348042	0.190338	0.152609	0.00121359
G3V709	Nicotinate phosphoribosyltransferase OS=Rattus norvegicus OX=10116 GN=Naprt PE=1 SV=1 - [G3V709_RAT]	5	8	-1.38709	-1.02113	-0.991923	-1.39618	-1.15918	-0.862369	-1.79897	-1.55826	-1.26514	-0.901569	-0.572337	-0.52801	-0.713818	-0.0954994	-0.0990215	-0.615856	-0.165413	-0.136686	-1.23483	-0.799192	-0.620056	-0.729006	-0.242206	-0.114672	-1.12018	0.383042	6.49354e-07	-0.463855	0.372107	0.00121828
D4AEH9	Amylo-1, 6-glucosidase, 4-alpha-glucanotransferase (Glycogen debranching enzyme, glycogen storage disease type III) (Predicted), isoform CRA_a OS=Rattus norvegicus OX=10116 GN=Agl PE=1 SV=1 - [D4AEH9_RAT]	43	110	-1.14341	-0.773723	-0.472557	-1.41015	-1.13912	-0.735619	-1.6945	-1.38369	-1.11997	-1.1652	-0.858644	-0.49423	-0.504188	-0.193115	0.132973	-0.654129	-0.345436	-0.0670346	-0.728072	-0.461261	-0.148672	-0.735031	-0.522973	-0.066804	-1.03257	0.374376	1.16366e-06	-0.357812	0.287263	0.00122517
Q3MIF0	Ribulose-5-phosphate-3-epimerase OS=Rattus norvegicus OX=10116 GN=Rpe PE=1 SV=1 - [Q3MIF0_RAT]	1	1	0.460713	1.62085	0.900798	0.890042	2.03908	1.35491	-0.123663	1.02908	0.341219	-0.0873172	1.07119	0.341046	0.356743	1.5076	0.764785	0.125363	1.27746	0.535075	-0.00873515	1.14434	0.419921	0.0203775	1.17284	0.439057	0.819829	0.662868	0.00128926	0.646235	0.518929	0.00122704
B0BNN3	Carbonic anhydrase 1 OS=Rattus norvegicus OX=10116 GN=Ca1 PE=1 SV=1 - [CAH1_RAT]	6	12	-0.953037	-1.10521	-0.551043	-0.695285	-0.92161	-0.218936	-1.35133	-1.28164	-0.949443	-0.726541	-1.14178	-0.36117	-0.102276	-0.560354	0.285273	-0.607217	-0.903094	-0.27504	-0.718325	-1.16035	-0.35266	-0.388855	-0.643456	-0.254107	-0.854753	0.354072	4.27525e-06	-0.473372	0.380596	0.00123819
Q4V7C8	Centrosomal protein of 55 kDa OS=Rattus norvegicus OX=10116 GN=Cep55 PE=1 SV=1 - [CEP55_RAT]	6	8	0.535781	0.637176	0.0217322	0.641304	0.854355	0.398377	1.27358	1.31734	0.672231	0.141465	0.169479	-0.189533	0.74156	0.489198	0.263822	0.335369	0.530824	-0.0817859	0.652832	0.748442	0.274251	0.321884	-0.0216712	0.0204095	0.53944	0.466653	0.00207047	0.356261	0.286478	0.00123942
Q5U2R1	Decaprenyl-diphosphate synthase subunit 2 OS=Rattus norvegicus OX=10116 GN=Pdss2 PE=2 SV=1 - [DLP1_RAT]	2	2	0.36744	0.851999	0.297153	0.258104	0.731567	0.212597	-0.360848	-0.476207	-0.733165	0.347552	0.237955	-0.0612838	-0.353522	0.121755	-0.455852	-0.323666	0.152851	-0.424325	-0.773256	-0.295763	-0.854972	-0.753848	-0.276961	-0.84554	0.139405	0.47085	0.327096	-0.423592	0.340978	0.00124885
D3ZXL1	RBR-type E3 ubiquitin transferase OS=Rattus norvegicus OX=10116 GN=Arih1 PE=1 SV=1 - [D3ZXL1_RAT]	4	11	-0.5605	-0.70463	-0.322828	-0.516612	-0.736375	-0.295462	-0.678611	-0.624078	-0.323723	-0.18304	-0.395024	-0.0775844	-0.251134	-0.403506	-0.0444649	-0.0742744	-0.230575	-0.00574324	-0.658484	-0.666144	-0.449125	-0.227671	-0.327521	-0.0523049	-0.451539	0.216378	1.689e-05	-0.282579	0.22749	0.00124974
G3V8D4	Apolipoprotein C-II (Predicted) OS=Rattus norvegicus OX=10116 GN=Apoc2 PE=1 SV=1 - [G3V8D4_RAT]	2	5	-0.835096	-0.689717	-1.26741	-0.000997865	-0.163474	-0.778872	0.152307	0.189934	-0.355566	-0.975494	-1.16813	-1.7927	-0.0273055	-0.267223	-0.867673	0.0619296	-0.137121	-0.773932	-0.440299	-0.678	-1.26005	-0.319422	-0.478475	-1.14348	-0.640435	0.618393	0.00426169	-0.527588	0.424931	0.00125391
P46413	Glutathione synthetase OS=Rattus norvegicus OX=10116 GN=Gss PE=1 SV=1 - [GSHB_RAT]	11	17	-0.912395	-0.813315	-0.496923	0.87403	0.965614	1.2916	-1.46648	-1.32266	-0.88484	-0.671103	-0.532801	-0.298901	-0.140774	-0.280403	-0.0760388	-0.114203	-0.203202	0.110742	-0.539874	-0.668129	-0.294864	-0.545154	-0.692609	-0.297231	-0.355681	0.909239	0.202558	-0.311812	0.251207	0.00125633
D3ZK56	RAP2C, member of RAS oncogene family OS=Rattus norvegicus OX=10116 GN=Rap2c PE=1 SV=2 - [D3ZK56_RAT]	1	4	-0.228648	-0.574503	-0.132928	-0.831604	-1.18856	-0.711105	-1.14095	-1.4942	-1.02044	-0.542571	-0.890057	-0.458573	-0.907959	-1.2631	-0.844283	-0.217083	-0.570982	-0.151737	0.018713	-0.334208	0.103003	-0.609202	-0.962731	-0.534889	-0.767845	0.405357	4.06929e-05	-0.522871	0.421555	0.00126299
A0A0G2JT03	BBSome-interacting protein 1 OS=Rattus norvegicus OX=10116 GN=Bbip1 PE=4 SV=1 - [A0A0G2JT03_RAT]	1	5	0.342547	0.732317	0.232256	0.856499	1.48609	1.25425	1.28168	1.59457	0.605461	0.391224	0.709873	0.477733	0.575576	1.06139	0.0651954	0.191855	0.504093	0.0212893	0.530364	0.843579	0.476035	0.240709	0.902947	-0.0363533	0.830375	0.4657	6.94012e-05	0.448057	0.361625	0.00127277
Q5RKL5	Metalloreductase STEAP3 OS=Rattus norvegicus OX=10116 GN=Steap3 PE=1 SV=1 - [STEA3_RAT]	3	4	-0.750215	-0.226947	-0.370375	-0.809944	-0.297772	-0.405324	-1.26939	-0.753515	-0.864754	-1.08544	-0.563804	-0.717322	-0.686921	-0.172935	-0.339124	-0.866992	-0.351767	-0.517525	-0.896184	-0.379982	-0.527772	-0.327444	0.188151	0.0309903	-0.676234	0.317735	1.40754e-05	-0.403959	0.326341	0.00128141
Q6P685	Eukaryotic translation initiation factor 2 subunit beta OS=Rattus norvegicus OX=10116 GN=Eif2s2 PE=1 SV=1 - [Q6P685_RAT]	13	48	-0.291166	-0.209793	-0.520545	-0.12211	-0.11901	-0.409868	-0.214536	-0.279529	-0.619896	-0.210277	-0.243492	-0.445725	-0.0135054	-0.134518	-0.244878	-0.0476077	-0.211014	-0.301952	-0.221894	-0.27811	-0.529954	0.036957	-0.0962363	-0.405048	-0.307162	0.158185	3.25807e-05	-0.20398	0.16488	0.00128666
B2GVB4	Sept9 protein (Fragment) OS=Rattus norvegicus OX=10116 GN=Sept9 PE=2 SV=1 - [B2GVB4_RAT]	1	66	0.0524148	0.155901	0.350794	0.157934	0.250324	0.481092	0.0781594	0.174254	0.401335	0.150707	0.252563	0.437364	-0.0441817	0.0500224	0.222153	0.315651	0.411095	0.583657	0.0486843	0.145105	0.335634	0.0863951	0.182209	0.363368	0.245237	0.142319	9.33084e-05	0.224983	0.182025	0.00129521
D3ZHD3	PET100 homolog OS=Rattus norvegicus OX=10116 GN=Pet100 PE=1 SV=1 - [D3ZHD3_RAT]	1	8	0.833248	0.00757603	0.972509	1.61619	0.343612	1.65974	1.49704	0.632424	1.4603	0.850365	0.0519228	0.957269	0.483067	0.00893981	0.413111	0.341111	-0.201826	0.493598	1.07821	0.0736843	0.816992	0.952579	0.571921	0.935573	0.90685	0.57779	0.000204841	0.497247	0.402606	0.0013022
Q64560	Tripeptidyl-peptidase 2 OS=Rattus norvegicus OX=10116 GN=Tpp2 PE=2 SV=3 - [TPP2_RAT]	36	105	-0.736258	-0.688727	-0.339213	-0.820124	-0.73634	-0.431047	-0.837325	-0.718972	-0.353073	-0.600401	-0.556372	-0.197309	-0.21918	-0.159517	0.0707203	-0.297169	-0.269323	-0.0383893	-0.445828	-0.348609	-0.0281616	-0.403736	-0.347073	-0.0313053	-0.584597	0.209481	1.03567e-06	-0.209798	0.170067	0.00131322
D4AA43	Kelch-like family member 40 OS=Rattus norvegicus OX=10116 GN=Klhl40 PE=4 SV=2 - [D4AA43_RAT]	2	3	-0.210642	-0.294318	0.0858536	-0.00399288	-0.0987645	0.317282	-0.12813	-0.219198	0.193163	-0.482303	-0.56761	-0.197529	-0.478822	-0.571781	-0.21437	-0.119714	-0.211433	0.146408	-0.344273	-0.435015	-0.0592065	-0.334919	-0.426268	-0.0598289	-0.133849	0.257507	0.0992164	-0.259102	0.21014	0.00131795
Q5XIA4	CCR4-NOT transcription complex subunit 10 OS=Rattus norvegicus OX=10116 GN=Cnot10 PE=2 SV=1 - [CNO10_RAT]	3	5	0.0821265	-0.502487	-0.19498		-0.552245	-0.35041		0.683218			-0.544589	-0.38872		-0.773329	-0.630131		-1.07903	-0.935404	0.182098	-0.409581	-0.106437	-0.405051	-0.997338	-0.703563	-0.221011	0.42236	0.182403	-0.585777	0.404014	0.00131846
P61149	Fibroblast growth factor 1 OS=Rattus norvegicus OX=10116 GN=Fgf1 PE=1 SV=1 - [FGF1_RAT]	1	2	-1.32681	-0.785025	-1.42253	-1.7381	-1.20741	-1.80904	-0.9982	-0.463812	-1.06912	-0.636755	-0.096605	-0.744197	-0.211755	0.320743	-0.339519	-0.733192	-0.199454	-0.859286	-0.704075	-0.16936	-0.811224	-1.15758	-0.623471	-1.27471	-1.0248	0.510997	2.43183e-05	-0.563573	0.457603	0.00132888
D3ZW47	Tripartite motif-containing 16 OS=Rattus norvegicus OX=10116 GN=Trim16 PE=4 SV=1 - [D3ZW47_RAT]	1	2	0.840404	2.17933	0.56807	0.54862	1.87645	0.301065	1.03079	2.36233	0.783254	0.628493	1.96579	0.344437	0.332536	1.66218	0.0281587	0.493147	1.82403	0.19044	0.698219	2.03008	0.414456	0.900489	2.23174	0.60675	1.11909	0.756637	0.000331654	0.95102	0.772701	0.00133509
G3V727	DEAD (Asp-Glu-Ala-Asp) box polypeptide 47, isoform CRA_a OS=Rattus norvegicus OX=10116 GN=Ddx47 PE=1 SV=1 - [G3V727_RAT]	5	9	0.016015	-0.30776	-0.217923	-0.58556	-0.828764	-0.296323	-0.285476	-0.524976	0.00377896	0.264205	-0.0612013	0.113943	0.175617	-0.00134917	0.190386	0.301685	0.0723157	0.212973	0.215402	-0.11544	0.109405	0.317006	0.16025	0.15706	-0.225837	0.315021	0.0303898	0.149609	0.121592	0.00133782
D3ZTT7	Sad1 and UNC84 domain-containing 2 OS=Rattus norvegicus OX=10116 GN=Sun2 PE=1 SV=1 - [D3ZTT7_RAT]	19	43	-0.199506	-0.281959	0.23117	-0.890545	-0.954566	-0.711455	-0.790971	-0.914595	-0.467556	-0.0880958	-0.0838933	0.270061	-0.19773	-0.317466	-0.0657703	-0.229902	-0.369056	0.0228882	-0.274043	-0.333842	0.0342899	-0.613758	-0.776701	-0.417787	-0.406826	0.443698	0.00882023	-0.294907	0.23977	0.00134145
P05544	Serine protease inhibitor A3L OS=Rattus norvegicus OX=10116 GN=Serpina3l PE=1 SV=3 - [SPA3L_RAT]	14	89	-1.4401	-1.54757	-1.10022	-1.57556	-1.72247	-0.978638	-0.744779	-0.865123	-0.310539	-2.11558	-2.19877	-1.75375	-0.166111	-0.301871	0.305365	-0.536621	-0.650629	-0.0442098	-1.20602	-1.1173	-0.640765	-1.03063	-1.02592	-0.502472	-1.36276	0.571006	4.77206e-06	-0.576432	0.4689	0.00134633
Q5HZV9	Protein phosphatase 1 regulatory subunit 7 OS=Rattus norvegicus OX=10116 GN=Ppp1r7 PE=1 SV=1 - [PP1R7_RAT]	12	42	-0.0122278	0.216087	-0.0119695	0.538966	0.750368	0.52919	0.583705	0.8552	0.637329	0.157398	0.37629	0.119979	0.392312	0.626609	0.274935	0.27521	0.479994	0.257361	-0.119251	0.200673	0.0104552	0.0800308	0.303091	0.190039	0.395026	0.296502	0.000746206	0.247622	0.201741	0.00136133
D3ZN76	Protein transport protein sec16 OS=Rattus norvegicus OX=10116 GN=Sec16a PE=1 SV=1 - [D3ZN76_RAT]	26	52	0.347072	0.475947	0.248994	0.4603	0.54958	0.194354	0.647781	0.685488	0.449156	0.207912	0.316694	0.00841299	0.104739	0.37064	0.085506	0.236802	0.307532	0.0225416	0.313625	0.312576	0.0773993	0.213127	0.176443	-0.109846	0.382641	0.19967	3.66775e-05	0.175924	0.143369	0.00136414
D4A4T3	Similar to Vigilin (High density lipoprotein-binding protein) OS=Rattus norvegicus OX=10116 GN=RGD1563104 PE=4 SV=1 - [D4A4T3_RAT]	1	7	0.57801	0.693948	0.809122	-0.529926	-0.425084	-0.274034	0.165083	0.273628	0.420991	0.581373	0.69568	0.800763	0.29186	0.398515	0.490928	0.0958623	0.203757	0.296601				0.738595	0.84686	0.948301	0.315796	0.481736	0.0442416	0.479031	0.300087	0.00137488
D3ZJP6	Unconventional myosin-X OS=Rattus norvegicus OX=10116 GN=Myo10 PE=1 SV=1 - [MYO10_RAT]	1	3	0.425543	0.677476	0.898727	2.00451	2.24535	2.50248	1.06224	1.30678	1.56022	0.682454	0.932757	1.14392	-0.257016	-0.014365	0.184125	0.651007	0.894897	1.09382	0.220299	0.465166	0.682054	0.888355	1.13262	1.34013	1.28687	0.661406	3.20003e-05	0.606758	0.495568	0.00138575
Q91Y94	Cytochrome c oxidase subunit 4 isoform 2, mitochondrial OS=Rattus norvegicus OX=10116 GN=Cox4i2 PE=2 SV=1 - [COX42_RAT]	6	10	1.06374	0.656914	0.823056	-0.0818456	-0.00508323	-0.0721233	-0.132515	-0.581706	0.00307064	0.170285	0.0219811	0.123757	0.546094	-0.0562222	0.297009	0.507745	-0.00376024	0.188523	0.34171	0.0743032	0.126405	0.53509	0.196842	0.240167	0.165795	0.459578	0.237348	0.249492	0.203829	0.00138854
B5DER5	Coiled-coil-helix-coiled-coil-helix domain containing 1 (Predicted), isoform CRA_a OS=Rattus norvegicus OX=10116 GN=Chchd1 PE=1 SV=1 - [B5DER5_RAT]	2	4	-0.1721	-0.0107906	-0.207179	-0.545194	-0.325476	-0.395287	0.0328958	-0.0332899	-0.0338812	0.105192	0.0852271	-0.118624	-0.061866	0.0110992	-0.123732	-0.098565	-0.124942	-0.341032	0.0485411	-0.245031	-0.357253	-0.254412	-0.162488	-0.149399	-0.134876	0.202153	0.0412089	-0.154923	0.126616	0.00139223
Q5U329	Anion exchange protein OS=Rattus norvegicus OX=10116 GN=Slc4a1 PE=1 SV=1 - [Q5U329_RAT]	9	17	-0.533625	-0.558346	-0.0904734	-0.158779	-0.203306	0.332377	-1.07247	-1.26391	-0.903818	-0.834528	-1.08578	-0.37575	-0.464705	-0.766193	-0.268778	-0.771275	-0.727981	-0.229819	-0.17497	-0.50541	-0.0617535	-0.0519006	-0.468123	0.111877	-0.562367	0.483144	0.00197483	-0.364919	0.298345	0.00139565
D4A7J3	ATP-binding cassette subfamily A member 12 OS=Rattus norvegicus OX=10116 GN=Abca12 PE=4 SV=3 - [D4A7J3_RAT]	2	2	1.11135	0.961846	0.244132	1.43178	1.27118	0.589341	1.16282	1.00592	0.320393	0.773987	0.622849	-0.104956	0.680312	0.521523	-0.218953	0.791374	0.633825	-0.10622	0.95175	0.795177	0.0731001	1.35394	1.19677	0.465319	0.782553	0.462117	0.000108314	0.594826	0.486325	0.00139599
F1M953	Stress-70 protein, mitochondrial OS=Rattus norvegicus OX=10116 GN=Hspa9 PE=1 SV=1 - [F1M953_RAT]	53	1033	0.535876	0.738502	0.135403	0.901779	1.03658	0.519244	0.941025	1.10005	0.616486	0.670947	0.840605	0.238675	0.357314	0.524617	-0.064594	0.379207	0.612453	-0.0489192	0.565759	0.740781	0.143738	0.352273	0.578639	-0.0255745	0.689598	0.300167	6.8644e-06	0.342974	0.28056	0.00140122
A0A0G2K6A9	Protein RUFY3 OS=Rattus norvegicus OX=10116 GN=Rufy3 PE=1 SV=1 - [A0A0G2K6A9_RAT]	7	18	0.0315017	0.276866	0.238923	0.398244	0.655727	0.60345	0.519002	0.703483	0.592372	-0.0881294	0.216412	0.10651	-0.00353272	0.150123	0.360044	0.105796	0.341105	0.238988	-0.0926912	0.132353	0.242779	0.0730335	0.368474	0.392288	0.35453	0.262897	0.000680855	0.192397	0.157449	0.00140531
D3ZEI7	General transcription factor IIH subunit 5 OS=Rattus norvegicus OX=10116 GN=Gtf2h5 PE=1 SV=1 - [D3ZEI7_RAT]	1	5	0.647423	0.851119	0.197212	1.00707	1.19967	0.581641	1.16395	1.36025	0.738534	0.790644	0.99271	0.328711	0.777646	0.97206	0.295391	0.992342	1.188	0.511758	0.529237	0.725868	0.0675973	0.176883	0.372907	-0.294733	0.821578	0.349469	5.51168e-06	0.526246	0.430687	0.00140602
D3ZVR9	Phosphoglucomutase 5 OS=Rattus norvegicus OX=10116 GN=Pgm5 PE=1 SV=3 - [D3ZVR9_RAT]	19	65	-0.584414	-0.578206	-0.262235	-0.47727	-0.409228	-0.0345688	-1.32964	-1.14083	-0.800837	-0.510719	-0.464732	-0.160634	-0.394357	-0.35135	-0.0244274	-0.302664	-0.359664	0.00937106	-0.34884	-0.385358	0.0630691	-0.334045	-0.492529	0.0231026	-0.562775	0.375845	0.000300467	-0.241474	0.197661	0.00140777
D3Z9J8	Spermidine/spermine N1-acetyl transferase 2 (Predicted), isoform CRA_a OS=Rattus norvegicus OX=10116 GN=Sat2 PE=1 SV=1 - [D3Z9J8_RAT]	3	7	-0.605944	-0.312318	-0.446569	-0.500044	-0.321383	-0.247507	-1.12064	-0.834406	-0.788576	-0.657647	-0.365652	-0.362102	-0.250454	-0.0801524	-0.177685	-0.170931	0.00560854	-0.0961994	-0.744275	-0.457714	-0.50244	-0.439909	-0.162198	-0.143506	-0.546899	0.262987	1.74397e-05	-0.268321	0.219832	0.00141671
P35446	Spondin-1 OS=Rattus norvegicus OX=10116 GN=Spon1 PE=1 SV=1 - [SPON1_RAT]	4	10	-0.489424	-0.467106	-0.733128	-0.648328	-0.693015	-1.06502	-0.621551	-0.606626	-0.771499	-0.734097	-0.911785	-0.958282	0.117827	0.0749536	-0.355684	-0.0738712	-0.176573	-0.545713	-0.367704	-0.43136	-0.659799	-0.265749	-0.449479	-0.632806	-0.724988	0.181121	2.59931e-08	-0.31383	0.25731	0.0014243
Q6QI69	LRRGT00139 OS=Rattus norvegicus OX=10116 GN=LOC500350 PE=2 SV=1 - [Q6QI69_RAT]	2	13	0.236546	0.627176								1.42467	1.81367								1.06565	1.44921		1.09352	1.47648		1.02551	0.721492	0.0654977	1.27122	0.221848	0.00142597
G3V702	Smu-1 suppressor of mec-8 and unc-52 homolog (C. elegans) OS=Rattus norvegicus OX=10116 GN=Smu1 PE=1 SV=1 - [G3V702_RAT]	10	21	0.189796	0.0129691	0.178149	0.169797	-0.060381	0.381138	0.129732	-0.127953	0.379201	0.566279	0.384446	0.639742	0.134407	-0.0520837	0.250301	0.200487	0.00689569	0.334363	0.35771	0.00550915	0.377501	0.207519	0.0644882	0.335346	0.23691	0.238727	0.00554678	0.185204	0.151969	0.0014323
Q794E4	Heterogeneous nuclear ribonucleoprotein F OS=Rattus norvegicus OX=10116 GN=Hnrnpf PE=1 SV=3 - [HNRPF_RAT]	12	271	0.38136	0.547358	-0.162357	0.625875	0.823043	0.108631	0.776821	0.975381	0.328113	0.892368	1.05293	0.348814	0.572979	0.734484	0.0274794	0.57624	0.683435	0.0441663	0.590773	0.658164	0.0585282	0.29758	0.486701	-0.166846	0.558195	0.369579	0.000280254	0.380307	0.312308	0.0014404
G3V9M3	RCG28460 OS=Rattus norvegicus OX=10116 GN=Wdr47 PE=1 SV=1 - [G3V9M3_RAT]	1	3	-0.258658	-0.116515	-0.0860946	0.0468762	0.177923	0.244219	0.102004	0.236754	0.299363	-0.0163766	0.124135	0.144465	0.147153	0.280013	0.287673	0.109704	0.243803	0.251893	-0.108071	0.0270052	0.0530628	0.0645991	0.199069	0.215757	0.0748412	0.167005	0.148848	0.147638	0.121264	0.00144235
D3ZBC7	Dehydrogenase/reductase 13 OS=Rattus norvegicus OX=10116 GN=Dhrs13 PE=1 SV=3 - [D3ZBC7_RAT]	2	3	0.425636	0.140956	0.678511	0.275137	-0.0206385	0.552792	0.110951	0.0397272	0.702802	0.305189	-0.201969	0.232165	0.353804	0.0598426	0.574636	0.271242	-0.0214802	0.493744	0.421662	0.129917	0.663108	0.0616511	0.00432221	0.441202	0.270105	0.280144	0.00659382	0.287804	0.236581	0.00145063
A0JPN4	Endoribonuclease ZC3H12A OS=Rattus norvegicus OX=10116 GN=Zc3h12a PE=2 SV=1 - [ZC12A_RAT]	2	2	1.03468	0.460756	0.652842							1.16612	0.590572	0.772567	1.02886	0.445661	0.614986							1.43242	0.850831	1.02918	0.779589	0.271284	0.000893528	0.900325	0.34838	0.00145065
A0A0G2K8I0	SH3 domain-binding glutamic acid-rich-like protein OS=Rattus norvegicus OX=10116 GN=Sh3bgrl2 PE=1 SV=1 - [A0A0G2K8I0_RAT]	1	2	0.783767	0.708463	1.3597	1.37835	1.29195	1.97907	0.583383	0.500686	1.18411	0.336965	0.260029	0.901177	0.377772	0.293185	0.921662	0.116344	0.0329972	0.661905	0.194898	0.112527	0.759402	0.19757	0.114593	0.752098	0.938972	0.509645	5.20672e-05	0.377913	0.310749	0.00145384
D3ZMQ9	Helicase-like transcription factor OS=Rattus norvegicus OX=10116 GN=Hltf PE=1 SV=1 - [D3ZMQ9_RAT]	2	2	-0.386739	0.167513	-0.202615	-0.778526	-0.23537	-0.569622	-0.961327	-0.414468	-0.752406	-0.54223	0.0103899	-0.369828	-0.996419	-0.45145	-0.844339	-0.569395	-0.0231869	-0.415645	-0.654706	-0.107521	-0.482011	-0.366669	0.17991	-0.20395	-0.419602	0.328191	0.00101335	-0.411282	0.338202	0.0014543
E9PSL7	Citron rho-interacting serine/threonine kinase OS=Rattus norvegicus OX=10116 GN=Cit PE=1 SV=1 - [E9PSL7_RAT]	14	23	0.917627	0.831953	0.648705	0.890957	0.8161	0.692985	1.23583	1.14496	0.852314	0.841764	0.534529	0.244766	0.64204	0.507106	0.193968	0.755443	0.374153	0.173414	0.484758	0.673965	0.302055	0.201355	0.287751	-0.328003	0.804374	0.261062	3.84026e-07	0.355667	0.292505	0.00145555
D3ZK76	RGD1559909 OS=Rattus norvegicus OX=10116 GN=RGD1559909 PE=4 SV=1 - [D3ZK76_RAT]	2	4	-0.430804	-0.862815	-0.312662	1.71729	1.27418	1.86021	-0.189187	-0.628591	-0.0462478	0.483266	0.0496232	0.589686	0.448584	0.00729012	0.534683	0.676041	0.235986	0.76381	0.387825	-0.0512524	0.494538	1.5045	1.06482	1.60124	0.291996	0.907266	0.288663	0.639006	0.525902	0.00146294
B4F791	Pleckstrin homology domain containing, family J member 1 OS=Rattus norvegicus OX=10116 GN=Plekhj1 PE=2 SV=1 - [B4F791_RAT]	1	1	-0.703551	0.116585	-0.0838818	-0.232911	0.576129	0.411538	0.253494	1.06624	0.89796	-0.400529	0.417976	0.207418	0.223842	1.0347	0.811467	-0.0644376	0.747655	0.524858	0.201502	1.01457	0.809742	-0.239102	0.573361	0.359162	0.210539	0.515649	0.184924	0.499777	0.41132	0.00146305
Q4KSH6	Dual specificity mitogen-activated protein kinase kinase 4 OS=Rattus norvegicus OX=10116 GN=Map2k4 PE=2 SV=1 - [Q4KSH6_RAT]	6	9	-0.241425	-0.401447	-0.30832	-0.382276	-0.0163959	-0.203656	-0.595692	-0.284381	-0.475768	-0.233287	0.0170921	-0.445631	-0.399957	0.0303083	-0.106919	-0.386808	0.0575723	-0.250404	-0.113446	-0.0747029	-0.369731	-0.428121	-0.148877	-0.293123	-0.297599	0.179642	0.000130521	-0.207017	0.170615	0.00147758
Q9JIK1	Cadherin-related family member 5 OS=Rattus norvegicus OX=10116 GN=Cdhr5 PE=1 SV=1 - [CDHR5_RAT]	1	1	-0.100333	0.317083	-0.280235	0.985702	1.39202	0.83058	0.935553	1.34558	0.780449	0.761221	1.17701	0.569597	0.140606	0.548739	-0.0713389	0.306311	0.715684	0.0960358	0.641647	1.052	0.450316	1.3783	1.78805	1.177	0.726185	0.526081	0.000569826	0.685278	0.564824	0.00147845
Q6IRE4	Tumor susceptibility gene 101 protein OS=Rattus norvegicus OX=10116 GN=Tsg101 PE=1 SV=1 - [TS101_RAT]	11	25	-0.515667	-0.359697	-0.141715	-0.0997024	-0.0609767	0.142485	-0.375861	-0.387732	0.0639421	-0.190328	-0.126102	0.112144	-0.47104	-0.261097	-0.0395585	-0.141247	-0.206794	0.0127245	-0.320461	-0.225614	-0.0225949	-0.371208	-0.217639	0.00175574	-0.161601	0.212423	0.0231861	-0.188565	0.155822	0.00150575
Q3KR71	Splicing factor, arginine/serine-rich 8 OS=Rattus norvegicus OX=10116 GN=Sfswap PE=1 SV=1 - [Q3KR71_RAT]	6	15	0.513199	0.707356	0.282929	0.101258	0.019673	-0.0934229	0.512015	0.782582	0.315167	0.624559	0.723386	0.391192	0.358857	0.184076	0.149694	0.303722	0.406034	-0.00910963	0.41573	0.686623	0.267706	0.16687	0.408801	-0.152236	0.406658	0.289044	0.000491831	0.265564	0.219517	0.00150892
Q64244	ADP-ribosyl cyclase/cyclic ADP-ribose hydrolase 1 OS=Rattus norvegicus OX=10116 GN=Cd38 PE=1 SV=1 - [CD38_RAT]	2	2	0.0607335	0.272962	-0.150574	0.431706	0.632839	0.245178				0.213433	0.42403	-0.00959624	0.448148	0.651093	0.204797	0.452471	0.656656	0.21079	0.076021	0.281183	-0.146715	1.05774	1.2623	0.825029	0.235635	0.243303	0.0197263	0.498293	0.411954	0.00151054
P10817	Cytochrome c oxidase subunit 6A2, mitochondrial (Fragment) OS=Rattus norvegicus OX=10116 GN=Cox6a2 PE=1 SV=3 - [CX6A2_RAT]	2	15	-0.228492	0.0720418	0.003491	-0.400741	0.0313832	0.359219	-0.163992	0.271836	0.595986	-0.255115	0.451127	-0.0348533	-0.0950445	0.265441	-0.0212546	0.10924	0.240792	0.310849	0.0426729	0.399775	0.263227	0.34615	0.487287	0.556728	0.0584908	0.306412	0.522056	0.242155	0.200218	0.00151164
P41499	Tyrosine-protein phosphatase non-receptor type 11 OS=Rattus norvegicus OX=10116 GN=Ptpn11 PE=1 SV=4 - [PTN11_RAT]	16	56	-0.634356	-0.431815	-0.624446	-0.586859	-0.246642	-0.325371	-0.552147	-0.310817	-0.269701	-0.695556	-0.492479	-0.688953	-0.212987	0.0759637	-0.0203427	-0.245552	-0.0225703	-0.148612	-0.544749	-0.282801	-0.55081	-0.656791	-0.356964	-0.554984	-0.488262	0.166327	6.2513e-07	-0.293433	0.242736	0.00151694
D4ADD8	Dynactin 6 (Predicted), isoform CRA_b OS=Rattus norvegicus OX=10116 GN=Dctn6 PE=1 SV=1 - [D4ADD8_RAT]	6	11	0.0642673	0.213083	-0.164381	0.521779	0.609024	0.149418	0.424341	0.503598	0.288262	0.241751	0.350614	0.0945281	0.42708	0.633246	0.301793	0.23441	0.497991	0.121503	0.207709	0.214168	-0.220945	0.186524	0.378652	0.150004	0.27469	0.222316	0.0012983	0.261011	0.215988	0.00152054
D3ZMY8	Pericentrin OS=Rattus norvegicus OX=10116 GN=Pcnt PE=1 SV=3 - [D3ZMY8_RAT]	32	57	0.685563	0.67956	0.462057	0.404715	0.499981	0.160775	0.935463	1.04492	0.761629	0.600569	0.609093	0.441152	0.414561	0.462054	0.0998494	0.269271	0.219226	-0.143054	0.792283	0.558206	0.382879	0.31847	0.218616	0.0217999	0.607123	0.240276	2.74987e-06	0.30118	0.24926	0.00152193
P70582	Nuclear pore complex protein Nup54 OS=Rattus norvegicus OX=10116 GN=Nup54 PE=1 SV=1 - [NUP54_RAT]	11	24	0.0735377	0.129815	0.172354	0.510925	0.412996	0.521985	0.438916	0.409794	0.434839	0.590118	0.597218	0.590416	0.120239	0.120999	0.194844	0.130326	0.103612	0.156931	0.37531	0.404852	0.468284	0.0684419	-0.0563598	0.133284	0.40691	0.183972	9.82469e-06	0.185064	0.15318	0.0015233
Q5XIG4	OCIA domain-containing protein 1 OS=Rattus norvegicus OX=10116 GN=Ociad1 PE=1 SV=1 - [OCAD1_RAT]	11	34	0.37244	0.305016	0.502495	0.654667	0.475907	0.934281	0.440878	0.0744858	0.508273	0.437621	0.298252	0.605858	0.097541	0.0375778	0.255088	0.0611078	0.0471936	0.262832	0.271529	-0.00911852	0.230806	0.318687	0.110551	0.512275	0.467514	0.212167	1.01766e-05	0.183006	0.151488	0.00152412
Q6XFR6	Glycophorin-C OS=Rattus norvegicus OX=10116 GN=Gypc PE=1 SV=1 - [GLPC_RAT]	1	1	0.199285	0.0653107	0.141945	1.03905	0.893975	1.00648				1.48757	1.35197	1.41851	1.16572	1.02246	1.07634	0.600813	0.458795	0.513099							0.8449	0.568343	0.00211161	0.806204	0.315525	0.00152706
D3ZKG5	Parvin, beta OS=Rattus norvegicus OX=10116 GN=Parvb PE=1 SV=1 - [D3ZKG5_RAT]	7	30	-0.556871	-0.541394	-0.157543	-0.517763	-0.510693	-0.0446157	-0.615466	-0.811471	-0.328586	-0.430039	-0.370632	-0.161793	-0.243384	-0.337195	-0.0115024	-0.262362	-0.264674	0.00700957	-0.570104	-0.533454	-0.214265	-0.216607	-0.321183	0.0886673	-0.420572	0.219518	3.67588e-05	-0.239921	0.198791	0.00153443
D3ZBH5	Lemur tyrosine kinase 2 OS=Rattus norvegicus OX=10116 GN=Lmtk2 PE=1 SV=1 - [D3ZBH5_RAT]	2	3	0.387457	1.14624	0.984626	0.693207	1.44089	1.31516	0.632126	0.833791	1.25409	0.0744547	0.831606	0.659902	0.0108478	0.760348	0.575974	-0.310405	0.440334	0.256391	0.453131	1.20485	1.03887	0.248888	0.999998	0.824652	0.854463	0.399849	1.35533e-05	0.54199	0.449158	0.00153639
D4AD58	Electron transfer flavoprotein regulatory factor 1 OS=Rattus norvegicus OX=10116 GN=Etfrf1 PE=1 SV=1 - [D4AD58_RAT]	1	1	-0.359342	-0.661508								0.0304275	-0.273369		-0.264554	-0.576002		-0.470754	-0.780962		-0.285586	-0.594818		-0.0296586	-0.339497		-0.315948	0.284654	0.113056	-0.417729	0.235677	0.00154203
P30543	Adenosine receptor A2a OS=Rattus norvegicus OX=10116 GN=Adora2a PE=1 SV=2 - [AA2AR_RAT]	2	2	0.578844	0.994706	0.784645	0.39705	0.801815	0.62763	0.852614	1.26108	1.08321	0.70243	1.11666	0.896509	0.117367	0.523945	0.291124	0.0471654	0.454984	0.222593	-0.118188	0.290607	0.0761836	0.328368	0.736556	0.512763	0.841433	0.24739	1.40392e-07	0.290289	0.240852	0.00154923
A0A0G2JSH4	Glycogen synthase kinase 3 beta, isoform CRA_b OS=Rattus norvegicus OX=10116 GN=Gsk3b PE=1 SV=1 - [A0A0G2JSH4_RAT]	11	58	-0.535417	-0.359537	-0.0343839	-0.539659	-0.497568	-0.150974	-0.952873	-0.917955	-0.529098	-0.432732	-0.308591	0.0402278	-0.381695	-0.207908	-0.0968179	-0.244325	-0.190087	0.0481451	-0.389292	-0.26671	-0.0532187	-0.461814	-0.304528	0.0728948	-0.43488	0.305097	0.00044423	-0.20628	0.171268	0.00155675
Q5RK30	Ribosome maturation protein SBDS OS=Rattus norvegicus OX=10116 GN=Sbds PE=2 SV=1 - [SBDS_RAT]	6	15	-0.686208	-0.59531	-0.0930706	-0.518025	-0.318159	-0.0702351	-0.777544	-0.744328	-0.240428	-0.474145	-0.455419	-0.135964	-0.309461	-0.179094	-0.0349884	-0.354494	-0.298116	0.0542948	-0.411495	-0.285074	-0.067436	-0.249755	-0.247181	0.0667492	-0.425736	0.25236	0.000111861	-0.193004	0.160289	0.00155975
P62250	40S ribosomal protein S16 OS=Rattus norvegicus OX=10116 GN=Rps16 PE=1 SV=2 - [RS16_RAT]	6	42	-0.696686	-0.836769	-0.307234	-0.629986	-0.969169	-0.329571	-1.24705	-1.61988	-0.878363	-0.420106	-0.744661	-0.162912	-0.242175	-0.444096	0.0672263	-0.211502	-0.503185	-0.0482573	-0.467307	-0.888589	-0.220552	-0.270678	-0.843365	-0.14851	-0.736866	0.417493	7.58425e-05	-0.351749	0.292188	0.00156207
Q4KM07	Integral membrane transport protein UST5r OS=Rattus norvegicus OX=10116 GN=Ust5r PE=1 SV=1 - [Q4KM07_RAT]	1	1	0.852694	1.38235	1.49288	1.3177	1.83626	1.98267	1.47526	1.99753	2.14024	0.772876	1.3009	1.40134	0.223075	0.743448	0.831215	-0.0899296	0.431683	0.519881	1.1147	1.63729	1.74346	0.00316778	0.52515	0.621946	1.49606	0.431501	1.15297e-07	0.692091	0.574913	0.00156233
D4AAT4	RCG48672 OS=Rattus norvegicus OX=10116 GN=Snrpf PE=1 SV=1 - [D4AAT4_RAT]	3	12	0.74045	0.507002	0.316393	1.04757	0.803029	0.648296	0.323868	0.0830272	-0.0753924	0.455388	0.220308	0.0196086	0.793344	0.550613	0.337243	0.35331	0.111819	-0.10112	1.19374	0.953228	0.758256	0.468943	0.227822	0.0234801	0.424129	0.341536	0.00125214	0.472557	0.392558	0.0015626
Q3T1J8	Protein RTF2 homolog OS=Rattus norvegicus OX=10116 GN=Rtfdc1 PE=2 SV=1 - [RTF2_RAT]	2	3	-0.419486	-0.0782574	-0.740859	0.22607	0.556203	-0.0705238	-0.300839	0.0329975	-0.597415	0.143816	0.483414	-0.189278	-0.219251	0.112695	-0.572668	-0.337863	-0.0046771	-0.689609	-0.631493	-0.29733	-0.964295	-1.27775	-0.944194	-1.62053	-0.0795132	0.399913	0.505245	-0.62058	0.515604	0.00156435
F1M775	Diaphanous-related formin 1 OS=Rattus norvegicus OX=10116 GN=Diaph1 PE=1 SV=3 - [F1M775_RAT]	7	14	-0.571324	-0.587275	-0.259254	-0.139766	-0.323291	-0.193462	-0.218716	-0.337866	0.0986435	-0.193327	-0.26003	-0.161041	0.0121106	-0.173454	0.0150177	-0.186954	-0.398604	-0.0812662	-0.436019	-0.459495	-0.141474	-0.160966	-0.167721	-0.124001	-0.262226	0.18525	0.000468986	-0.191902	0.159449	0.0015649
Q9Z136	Hamartin OS=Rattus norvegicus OX=10116 GN=Tsc1 PE=1 SV=1 - [TSC1_RAT]	8	11	0.724453	0.763031	0.0957043	0.590682	0.618164	-0.0132876	1.42534	1.45652	0.821385	0.560468	0.597414	-0.0800033	0.729117	0.758412	0.0683243	0.850476	0.88101	0.191353	0.88285	0.914361	0.242672	0.31631	0.347215	-0.333845	0.629989	0.48523	0.000904847	0.487355	0.40495	0.00156531
D4A0Y0	Tripartite motif-containing 5 OS=Rattus norvegicus OX=10116 GN=Trim5 PE=1 SV=3 - [D4A0Y0_RAT]	2	4	0.272266	0.111581	0.0846191	0.445541	0.27376	0.282673	0.381446	0.225353	0.218596	0.291454	0.129138	0.0920855	0.115593	-0.0543749	-0.104098	-0.0806149	-0.249343	-0.298635	-0.052376	-0.220127	-0.251452	-0.20017	-0.368528	-0.409223	0.234043	0.114397	2.02662e-05	-0.181112	0.150502	0.00156625
D3Z9C2	Family with sequence similarity 50, member B OS=Rattus norvegicus OX=10116 GN=Fam50b PE=4 SV=1 - [D3Z9C2_RAT]	1	11	1.0344	2.05275	0.550502	1.66357	2.67083	1.20445	1.64413	2.65509	1.18502	0.744673	1.76139	0.249052	0.528491	1.53756	0.0125483	0.465126	1.47543	-0.0491458	0.888154	1.89944	0.392827	0.734178	1.74486	0.228874	1.45132	0.770967	4.30198e-05	0.821528	0.682724	0.00156698
B5DFK5	Hip1r protein OS=Rattus norvegicus OX=10116 GN=Hip1r PE=2 SV=1 - [B5DFK5_RAT]	1	31		0.770558	0.741486		1.0651	1.0719					1.17679	1.13763		0.769905	0.718072		0.117323	0.0659201		0.625172	0.591736		0.437224	0.394419	0.993911	0.189133	5.03897e-05	0.464971	0.26312	0.0015684
P63102	14-3-3 protein zeta/delta OS=Rattus norvegicus OX=10116 GN=Ywhaz PE=1 SV=1 - [1433Z_RAT]	13	349	0.0317613	0.167358	-0.0154553	0.365714	0.504246	0.414145	0.30338	0.539833	0.280997	0.317787	0.503218	0.249886	0.283591	0.668591	0.246933	0.242533	0.539768	0.178261	-0.0367224	0.23338	-0.00230269	0.208887	0.411626	0.0452204	0.305239	0.178328	9.88194e-05	0.251647	0.209194	0.00157039
G3V8Q9	Adenomatosis polyposis coli, isoform CRA_a OS=Rattus norvegicus OX=10116 GN=Apc PE=1 SV=1 - [G3V8Q9_RAT]	12	19	0.638418	0.241689	0.0949929	0.84305	0.781587	0.62536	1.17731	1.06926	0.773493	0.478324	0.691125	0.287627	0.101461	0.477393	-0.185526	0.36417	0.316413	-0.0884543	0.513592	0.636562	0.259402	0.599842	0.350274	0.333175	0.641853	0.324855	2.78471e-05	0.306525	0.255035	0.00158
Q66H06	Tetraspanin OS=Rattus norvegicus OX=10116 GN=Tspan3 PE=1 SV=1 - [Q66H06_RAT]	2	4	-0.0982382	0.189997	0.222558	-0.325958	-0.0488185	0.0196177	-0.149586	0.131257	0.196007	-0.244886	0.0417179	0.0641883	-0.468968	-0.190016	-0.180216	-0.54542	-0.265228	-0.254997	-0.373877	-0.0927085	-0.0645106	-0.258281	0.0222815	0.0411095	-0.000178606	0.177904	0.997287	-0.219236	0.182416	0.00158045
P0C865	Mitogen-activated protein kinase 7 OS=Rattus norvegicus OX=10116 GN=Mapk7 PE=1 SV=1 - [MK07_RAT]	2	6	-0.0565652	-0.0825543	-0.558942	0.532442	0.495357	0.0548442	0.187857	0.154475	-0.289724	0.562996	0.535376	0.048897	0.0343349	-0.000936697	-0.500086	-0.112545	-0.146577	-0.645295	-0.745927	-0.778982	-1.25973	-0.324512	-0.358174	-0.848295	0.132038	0.356011	0.225266	-0.473894	0.394308	0.00158054
D4AA11	Mediator complex subunit 21 OS=Rattus norvegicus OX=10116 GN=Med21 PE=4 SV=3 - [D4AA11_RAT]	3	5	0.581236	0.496586	0.992913	0.664765	0.569019	0.0972161	1.61586	1.52382	0.468816	1.03676	0.950476	1.43671	0.862368	0.768436	1.242	1.11283	1.02013	0.389073	0.551577	0.45986	-0.198719	0.485816	0.393493	-0.273563	0.869515	0.473673	5.37732e-05	0.567775	0.472867	0.00159103
D3ZY51	Plakophilin 1 OS=Rattus norvegicus OX=10116 GN=Pkp1 PE=4 SV=2 - [D3ZY51_RAT]	1	1	-0.32568	-0.117612	-0.589906	-0.00219928	0.194773	-0.241646	-0.437113	-0.236437	-0.676542	-0.471025	-0.264588	-0.746973	-0.228689	-0.0299034	-0.524958	-0.264762	-0.0647372	-0.559361	-0.114209	0.0867929	-0.389864	-0.431939	-0.231544	-0.717571	-0.326246	0.276587	0.0018016	-0.289229	0.241166	0.00160428
D4A3V5	Cingulin-like 1 OS=Rattus norvegicus OX=10116 GN=Cgnl1 PE=1 SV=1 - [D4A3V5_RAT]	24	49	0.715429	0.892918	0.29255	0.544104	0.728207	0.0844989	1.12898	1.35859	0.710051	1.0103	1.11444	0.509591	0.562103	0.628821	0.0175212	0.567862	0.648394	0.031424	0.932618	1.03953	0.545993	0.28603	0.382046	-0.236283	0.757472	0.368034	1.91832e-05	0.450505	0.375645	0.00160436
H9KVF3	Serine/threonine-protein kinase 24 OS=Rattus norvegicus OX=10116 GN=Stk24 PE=1 SV=1 - [H9KVF3_RAT]	7	27	0.309363	0.420058	0.216766	0.627039	0.657739	0.447178	0.664304	0.864284	0.688033	0.421258	0.480217	0.230218	0.289611	0.294525	0.144542	0.08631	0.321591	0.00487193	0.148997	0.263544	-0.0999187	0.090918	0.333908	0.0975159	0.502205	0.200258	2.9589e-06	0.164701	0.137443	0.00161342
P05943	Protein S100-A10 OS=Rattus norvegicus OX=10116 GN=S100a10 PE=1 SV=2 - [S10AA_RAT]	3	58	0.693811	0.558207	0.616655	1.05718	0.957198	1.1433	0.64417	0.467399	0.659264	0.135739	-0.0041868	0.305758	0.178783	0.0831675	0.155128	-0.0555966	-0.00822822	0.159778	0.296911	0.158709	0.237595	0.455765	0.38917	0.552608	0.602875	0.348074	8.92709e-05	0.216982	0.181159	0.00161885
P13471	40S ribosomal protein S14 OS=Rattus norvegicus OX=10116 GN=Rps14 PE=2 SV=3 - [RS14_RAT]	6	42	-0.194271	-0.670866	-0.335785	0.0017592	-0.190277	-0.329084	-0.412062	-0.517797	-0.654621	-0.366907	-0.509979	-0.491164	0.0528396	-0.239765	-0.174072	-0.0479167	-0.340429	-0.227493	0.0224565	-0.397557	-0.323854	-0.102623	-0.511012	-0.163928	-0.389255	0.197532	2.85231e-05	-0.204446	0.170805	0.00162638
Q4KM71	Splicing factor proline/glutamine rich (Polypyrimidine tract binding protein associated) OS=Rattus norvegicus OX=10116 GN=Sfpq PE=2 SV=1 - [Q4KM71_RAT]	25	233	0.773073	0.789437	0.238152	0.830158	0.781491	0.314846	1.1425	1.14563	0.676312	0.820799	0.848539	0.263011	0.517116	0.539985	-0.0971807	0.40239	0.474251	-0.0624422	0.745882	0.696102	0.195888	0.412481	0.472409	-0.0738247	0.718663	0.304057	5.23621e-06	0.351921	0.294034	0.00162718
D3ZEH1	FAT atypical cadherin 4 OS=Rattus norvegicus OX=10116 GN=Fat4 PE=1 SV=3 - [D3ZEH1_RAT]	9	13	0.585811	0.6556	0.480984	0.216819	0.264914	-0.16526	0.821298	1.04306	0.647451	0.533546	0.645459	0.167139	0.647539	0.833471	0.201682	0.28643	0.774872	0.226311	0.827411	1.02037	0.0511647	0.210709	0.377864	-0.163485	0.491402	0.325023	0.000277953	0.441195	0.368633	0.0016275
D3ZCC5	Ankyrin repeat domain 24 OS=Rattus norvegicus OX=10116 GN=Ankrd24 PE=4 SV=1 - [D3ZCC5_RAT]	1	3				0.632669		0.447071							1.08019		0.837774							1.32201		1.09022	0.53987	0.131237	0.10837	1.08255	0.197754	0.00163124
B4F7A2	Armc8 protein (Fragment) OS=Rattus norvegicus OX=10116 GN=Armc8 PE=2 SV=1 - [B4F7A2_RAT]	5	8	-0.128847	-0.0452206	-0.257873	-0.282295	-0.510878	-0.57146	-1.3549	-1.534	-1.6527	-0.342866	-0.561984	-0.668532	-0.406983	-0.270771	-0.389989	-0.0509171	0.0126601	-0.200993	-0.282891	-0.251949	-0.423347	-0.797848	-1.02301	-1.1332	-0.659296	0.550784	0.00162582	-0.434936	0.363585	0.00163319
Q5FVM4	Non-POU domain-containing octamer-binding protein OS=Rattus norvegicus OX=10116 GN=Nono PE=1 SV=3 - [NONO_RAT]	24	111	0.684776	0.83426	0.363271	0.608169	0.634604	0.266939	0.976951	0.947718	0.533587	0.783789	0.785703	0.308392	0.390659	0.509349	0.0159822	0.289375	0.418577	-0.0389968	0.728563	0.887246	0.386107	0.21901	0.314496	-0.0312249	0.644013	0.238892	1.4583e-06	0.340762	0.285129	0.00164404
A0A0G2JVZ7	Crystallin beta-gamma domain-containing 2 OS=Rattus norvegicus OX=10116 GN=Crybg2 PE=3 SV=1 - [A0A0G2JVZ7_RAT]	1	2	-0.705839	-0.304916	-0.299341	0.0479909	0.437818	0.479268	-1.10749	-0.713962	-0.676199	-0.313421	0.0858712	0.0813552	-0.719184	-0.327543	-0.34473	-1.0694	-0.67652	-0.693276	-0.641087	-0.24723	-0.246019	-0.280088	0.113163	0.105005	-0.249072	0.492284	0.107447	-0.418909	0.350893	0.00165639
O35112	CD166 antigen OS=Rattus norvegicus OX=10116 GN=Alcam PE=1 SV=1 - [CD166_RAT]	15	29	0.500425	0.474268	0.197099	0.232558	0.0314866	-0.195107	0.583236	0.371738	0.139672	0.640694	0.392759	0.174097	0.27323	0.114247	0.0342456	0.304521	0.114555	-0.0927955	0.457802	0.437078	0.0802016	0.554364	0.317625	0.170652	0.295244	0.243877	0.00150139	0.230477	0.19313	0.00166085
P97576	GrpE protein homolog 1, mitochondrial OS=Rattus norvegicus OX=10116 GN=Grpel1 PE=1 SV=2 - [GRPE1_RAT]	17	112	0.68341	0.909204	0.310553	1.03092	1.19191	0.72621	1.0631	1.19279	0.733963	0.604001	0.753509	0.268866	0.466088	0.697863	0.0158861	0.333015	0.482817	-0.0694753	0.503382	0.660449	0.154892	0.354308	0.569644	-0.130552	0.789036	0.305486	2.21985e-06	0.336526	0.282037	0.0016626
F1LUV9	Neural cell adhesion molecule 1 OS=Rattus norvegicus OX=10116 GN=Ncam1 PE=1 SV=3 - [F1LUV9_RAT]	8	170	0.477245	0.539916	0.649532	0.358448	0.367232	0.381055	0.702118	0.750807	0.731596	0.407509	0.444158	0.395665	0.255593	0.169059	0.15701	0.162512	0.168443	-0.0586728	0.293862	0.431935	0.496856	0.064423	0.101596	0.0375669	0.517107	0.151574	1.3609e-07	0.190015	0.159313	0.00166737
Q9ERV0	Pkd1 (Fragment) OS=Rattus norvegicus OX=10116 PE=2 SV=1 - [Q9ERV0_RAT]	5	5	-0.402871	-0.617053	-0.16193	-0.570495	-0.795772	-0.304774	-1.04938	-1.27096	-0.783646	-0.364873	-0.580686	-0.135654	-1.1326	-1.35606	-0.923699	-0.54847	-0.770695	-0.337902	-0.227717	-0.448964	0.00179503	-0.182829	-0.404683	0.0367064	-0.586508	0.345406	0.000105826	-0.524593	0.440399	0.00168246
D4AEL2	Golgi membrane protein 1 OS=Rattus norvegicus OX=10116 GN=Golm1 PE=1 SV=2 - [D4AEL2_RAT]	14	33	0.499745	0.469849	0.30901	0.527265	0.385003	0.359338	0.508258	0.383843	0.291847	0.616986	0.552507	0.25091	0.102844	0.234993	0.0402977	0.290968	0.232908	0.011498	0.675624	0.518285	0.197459	0.253914	0.15437	0.0715855	0.429547	0.115583	5.63011e-08	0.232062	0.194874	0.00168585
A0A0G2K7Q7	Insulin-degrading enzyme OS=Rattus norvegicus OX=10116 GN=Ide PE=1 SV=1 - [A0A0G2K7Q7_RAT]	26	54	-0.709794	-0.596773	-0.297051	-0.540301	-0.4155	-0.0476818	-1.03453	-0.963102	-0.602911	-0.583537	-0.534891	-0.197779	-0.354638	-0.260484	-0.00552095	-0.28112	-0.131266	0.108672	-0.647257	-0.55151	-0.318866	-0.523094	-0.314653	-0.0240733	-0.543654	0.285301	3.85855e-05	-0.275317	0.231618	0.00170741
D4A746	GDP-mannose pyrophosphorylase B OS=Rattus norvegicus OX=10116 GN=Gmppb PE=1 SV=1 - [D4A746_RAT]	1	4	0.196709	0.0841526	0.364925	-0.5859	-0.709552	-0.392905	-0.462923	-0.582871	-0.26991	-0.573645	-0.687833	-0.417151	-0.34828	-0.470119	-0.212108	-0.000482594	-0.121082	0.13736	-1.13263	-1.25225	-0.975846	-0.68211	-0.802338	-0.535299	-0.336409	0.359937	0.00790674	-0.532933	0.448377	0.00170831
O88764	Death-associated protein kinase 3 OS=Rattus norvegicus OX=10116 GN=Dapk3 PE=1 SV=1 - [DAPK3_RAT]	3	5	-0.464174	-0.60822	-0.0581809	-0.610227	-0.829224	-0.137815	-0.39415	-0.667791	0.0782787	0.313034	0.0451538	0.376997	0.040879	-0.0838714	-0.00545714	0.397604	0.337105	0.352863	0.161904	0.126395	0.213611	0.173558	0.216504	0.475676	-0.24636	0.403284	0.0579543	0.200564	0.168778	0.00171082
P11730	Calcium/calmodulin-dependent protein kinase type II subunit gamma OS=Rattus norvegicus OX=10116 GN=Camk2g PE=1 SV=1 - [KCC2G_RAT]	3	22	-0.520565	-0.499836	-0.535763	-1.05976	-1.05013	-1.05018	-1.18076	-1.16742	-1.17116	-0.460355	-0.441257	-0.487275	-0.0420276	-0.0305813	-0.0892698	-0.135937	-0.123251	-0.181509	-0.20796	-0.194297	-0.234587	-0.568416	-0.55536	-0.60502	-0.80204	0.328935	3.88331e-06	-0.247351	0.208173	0.00171211
G3V711	A disintegrin and metalloproteinase domain 17 (Tumor necrosis factor, alpha, converting enzyme), isoform CRA_a OS=Rattus norvegicus OX=10116 GN=Adam17 PE=1 SV=1 - [G3V711_RAT]	5	9	0.234207	0.412432	0.226393	0.339513	0.57149	0.273686	0.108683	0.218967	-0.0704733	0.570086	0.451032	0.561948	0.198455	0.171009	0.0238317	0.626511	0.458106	0.442359	-0.0302876	0.190031	-0.000371102	0.757925	0.764591	0.653621	0.32483	0.19903	0.000148011	0.354648	0.298671	0.00171999
B5DF98	Map3k3 protein OS=Rattus norvegicus OX=10116 GN=Map3k3 PE=1 SV=1 - [B5DF98_RAT]	3	5	0.824795	0.654468	-0.379866	-0.102056	0.00361214	-0.0123726	0.852854	0.962226	0.942555	0.22192	0.337053	0.275102	0.234475	0.341957	0.267336	0.28034	0.289598	-0.142773	0.461906	0.284513	-0.160673	0.207793	0.316884	0.251291	0.381691	0.456809	0.014589	0.219387	0.184764	0.00172029
F1M063	Uncharacterized protein OS=Rattus norvegicus OX=10116 PE=4 SV=2 - [F1M063_RAT]	1	2	0.467776	1.03386	0.26553	0.847085	1.40207	0.669619	1.00282	1.56151	0.825369	0.750908	1.31536	0.536941	0.679039	1.23584	0.44475	0.236749	0.79479	0.00413019	0.198704	0.757722	-0.014971	0.321918	0.880329	0.0982664	0.889904	0.392465	7.77203e-06	0.469772	0.396329	0.00174147
Q99PF3	DNA-(apurinic or apyrimidinic site) lyase (Fragment) OS=Rattus norvegicus OX=10116 GN=Apex PE=2 SV=1 - [Q99PF3_RAT]	7	23	-0.514957	-0.467516	-0.240802	-0.656646	-0.618616	-0.403598	-0.864571	-0.580128	-0.3847	-0.368428	-0.249771	-0.0101957	-0.249915	0.13041	-0.0874653	-0.167051	-0.214314	-0.0760784	-0.489179	-0.505803	-0.555166	-0.483907	-0.0501671	-0.448644	-0.446661	0.224557	2.62065e-05	-0.26644	0.224856	0.00174529
Q3MID8	Senp3 protein (Fragment) OS=Rattus norvegicus OX=10116 GN=Senp3 PE=2 SV=1 - [Q3MID8_RAT]	4	7	0.224065	-0.149785	0.14587	-0.562925	-0.673257	-0.218989	-0.69525	-0.866327	-0.343776	-0.318521	-0.337452	0.276038	0.101753	-0.375665	-0.131351	-0.228043	-0.45412	0.068262	-0.556822	-0.441708	-0.0601603	-0.323161	-0.705299	-0.523934	-0.293359	0.372085	0.0195377	-0.302521	0.255584	0.00175861
Q5XI66	Ss18 protein (Fragment) OS=Rattus norvegicus OX=10116 GN=Ss18 PE=2 SV=1 - [Q5XI66_RAT]	3	8	0.570231	0.747618	0.0989783	0.990119	1.28343	0.572877	0.9624	1.25516	0.532052	0.887889	1.11586	0.39147	0.407676	0.754511	-0.109065	0.342701	0.669262	-0.17237	0.490279	0.865413	0.106132	0.697111	1.05731	0.302988	0.784007	0.362449	1.21032e-05	0.450996	0.381138	0.00176231
A0A0G2JVW7	Protein Smaug homolog 1 OS=Rattus norvegicus OX=10116 GN=Samd4a PE=1 SV=1 - [A0A0G2JVW7_RAT]	3	3	-0.685057	-0.486554	-1.12724	-0.13594	0.0118781	-0.62525	0.222593	0.374114	-0.2667	-0.694504	-0.537222	-1.22032	-0.384824	-0.195604	-0.952175	-0.871368	-0.680908	-0.969015	-0.844248	-0.652811	-2.18438				-0.43085	0.493544	0.0115714	-0.859481	0.560908	0.00176256
Q6MGC3	BING4 protein OS=Rattus norvegicus OX=10116 GN=Wdr46 PE=1 SV=1 - [Q6MGC3_RAT]	2	2	0.313007	-0.198453	-0.0866477	-0.885108	-1.40766	-1.25998	-0.783893	-1.30275	-1.15875	0.453073	-0.0699705	0.00516666	0.0305913	-0.490152	-0.401107	-0.0928512	-0.622306	-0.679321				-0.189365	-0.708498	-0.610425	-0.531831	0.672023	0.0191817	-0.418159	0.272985	0.00176603
G3V700	Nardilysin OS=Rattus norvegicus OX=10116 GN=Nrdc PE=1 SV=1 - [G3V700_RAT]	20	45	-0.940248	-0.803527	-0.352295	-0.437353	-0.505486	-0.0719698	-1.02825	-1.02187	-0.552045	-0.761256	-0.59756	-0.235894	-0.397081	-0.266947	-0.0846827	-0.277138	-0.165292	0.174964	-0.737312	-0.644864	-0.363986	-0.645058	-0.371151	-0.0466117	-0.608979	0.309551	2.89575e-05	-0.318763	0.269598	0.00177188
A1L1I5	Ubiquitinyl hydrolase 1 OS=Rattus norvegicus OX=10116 GN=Usp3 PE=2 SV=1 - [A1L1I5_RAT]	2	3	-0.320787	0.12682	-0.420792	0.331274	0.358331	0.25997	0.268518	0.299279	0.197232	-0.302231	-0.265709	-0.410036	-0.27976	-0.25089	-0.407886	-0.639394	-0.609284	-0.76585	0.0603817	0.0914686	-0.0471301	-0.218183	-0.597157	-0.331749	0.0101558	0.320679	0.914618	-0.332953	0.281612	0.00177248
D4A2P1	Cell division cycle and apoptosis regulator 1 OS=Rattus norvegicus OX=10116 GN=Ccar1 PE=1 SV=2 - [D4A2P1_RAT]	23	66	0.298919	0.222348	0.168264	0.218652	0.345426	0.0699333	0.583192	0.67169	0.350979	0.376362	0.490954	0.196284	0.150404	0.212917	-0.00762757	0.234375	0.296398	0.128622	0.362961	0.398803	0.26143	0.108851	0.0438619	-0.0910862	0.33275	0.177387	4.43918e-05	0.174993	0.148039	0.00177497
F1LMU5	RCG35655 OS=Rattus norvegicus OX=10116 GN=Zfp161 PE=1 SV=2 - [F1LMU5_RAT]	1	1	0.458378	0.0294119	-0.0122771	0.517963	0.0779012	0.0720874	0.404115	-0.032243	-0.0417429	0.550099	0.119502	0.0677226	0.785445	0.347197	0.282747	0.541166	0.104158	0.0401381	0.495455	0.0594234	0.0133713	0.63592	0.199282	0.14386	0.184243	0.227815	0.0172268	0.304014	0.257194	0.00177526
D3ZT47	Family with sequence similarity 171, member A2 OS=Rattus norvegicus OX=10116 GN=Fam171a2 PE=1 SV=2 - [D3ZT47_RAT]	6	12	0.335343	0.480779	-0.14198	0.702133	0.533514	0.181336	0.169722	0.627779	0.384438	0.623528	0.463126	-0.190169	0.26446	0.318656	-0.0569957	0.345545	0.338507	0.0261671	0.291522	0.233269	-0.055882	0.277076	0.703302	0.238208	0.347462	0.291649	0.00168056	0.243653	0.206193	0.00177912
B2RYD3	Myh11 protein (Fragment) OS=Rattus norvegicus OX=10116 GN=Myh11 PE=2 SV=1 - [B2RYD3_RAT]	3	213	0.407108	0.421069	0.236236	-0.381591	-0.364586	-0.597838	-0.557338	-0.843621	-0.688194	0.882607	0.772815	0.652404	0.353749	0.458486	0.0554215	0.620954	0.726931	0.432062	0.186441	0.207476	-0.049328	0.199511	0.2058	0.00723417	-0.00507742	0.62757	0.978143	0.283728	0.240367	0.00179254
D3ZWZ6	Insulin-like growth factor 2 mRNA-binding protein 2 OS=Rattus norvegicus OX=10116 GN=Igf2bp2 PE=1 SV=3 - [D3ZWZ6_RAT]	15	34	0.254813	0.343275	0.509297	0.0149971	0.0662568	0.273594	-0.338393	-0.314038	0.0644873	0.0714189	0.132255	0.356801	0.0884234	0.121617	0.328623	0.359771	0.389669	0.517871	-0.0811339	-0.0565646	0.0904956	0.246139	0.309971	0.445126	0.119564	0.255354	0.133092	0.230001	0.194946	0.00179863
O55215	Ribosomal protein S2 OS=Rattus norvegicus OX=10116 PE=2 SV=1 - [O55215_RAT]	7	71	-0.477372	-1.33098	-0.398206	-1.10806	-1.55069	-0.534619	-0.80913	-1.45475	-0.685994	-0.534366	-1.0256	-0.465056	-0.617356	-1.03951	-0.589927	-0.30963	-0.620917	-0.250288	-0.397542	-1.08256	-0.315381	0.0789863	-0.404101	0.17965	-0.864567	0.415792	1.74584e-05	-0.447381	0.37938	0.00180475
P13803	Electron transfer flavoprotein subunit alpha, mitochondrial OS=Rattus norvegicus OX=10116 GN=Etfa PE=1 SV=4 - [ETFA_RAT]	14	212	0.10099	0.191346	0.419376	0.382085	0.412631	0.697802	0.0933655	0.239868	0.333659	0.0858594	0.211483	0.341002	-0.0987902	-0.0151975	0.200576	0.13641	0.172682	0.351368	0.107707	0.193926	0.366396	0.235309	0.344886	0.581775	0.292455	0.177218	0.000134831	0.214754	0.182136	0.00180644
O35147	Bcl2-associated agonist of cell death OS=Rattus norvegicus OX=10116 GN=Bad PE=1 SV=2 - [BAD_RAT]	3	5	0.593891	0.963209		1.84628	2.20451		0.825845	1.18777		-0.19626	0.171427		1.25873	1.61877		0.410998	0.772273		1.04576	1.40801					0.949584	0.801439	0.0122297	1.08576	0.441144	0.00180704
F1LV52	G patch domain-containing 11 OS=Rattus norvegicus OX=10116 GN=Gpatch11 PE=1 SV=2 - [F1LV52_RAT]	2	2	0.0105253	-0.753219	-1.36976	-0.125773	-0.710548	-0.976798	0.828531	0.24746	-0.0224755	0.623672	-0.141704	-0.768336	0.413098	-0.359929	-0.999232	-0.269343	-1.04113	-1.68	-0.0370065	-0.617751	-0.924239	-0.468609	-0.859894	-0.861335	-0.263202	0.66297	0.19641	-0.642114	0.545057	0.00181726
D4A4Z9	Kinectin 1 OS=Rattus norvegicus OX=10116 GN=Ktn1 PE=1 SV=2 - [D4A4Z9_RAT]	75	249	1.08087	0.982596	0.647131	0.680218	0.644717	0.319658	1.41528	1.3017	1.07431	0.676485	0.630781	0.241297	0.348157	0.337836	-0.0503847	0.326124	0.305841	-0.0647175	0.601737	0.539969	0.23497	0.322016	0.264166	-0.0672384	0.80792	0.365014	9.75851e-06	0.258206	0.219252	0.00182157
Q8VHS9	L-type calcium channel alpha2/delta subunit OS=Rattus norvegicus OX=10116 GN=Cacna2d1 PE=2 SV=1 - [Q8VHS9_RAT]	19	57	0.266302	0.254964	0.296883	0.187074	0.372199	0.345496	0.239974	0.299298	0.307751	0.332803	0.435301	0.356655	-0.040349	0.00618106	-0.00501846	0.0823003	0.185479	0.155315	0.207733	0.369138	0.322372	0.118725	0.18891	0.16771	0.307892	0.0665493	5.66596e-09	0.146541	0.124516	0.00182995
Q4QQT0	Mitochondrial RNA pseudouridine synthase Rpusd4 OS=Rattus norvegicus OX=10116 GN=Rpusd4 PE=2 SV=1 - [RUSD4_RAT]	2	3	0.236979	0.250532	0.279558	-0.235795	-0.233338	-0.168437				0.278905	0.290826	0.309762	0.055492	0.0597618	0.0660265	0.280266	0.285776	0.292471	0.0615204	0.0680068	0.0926695	0.533655	0.539535	0.554828	0.11211	0.245127	0.207281	0.240834	0.204822	0.00184148
A0A0G2K7W7	Glycogen synthase kinase-3 alpha OS=Rattus norvegicus OX=10116 GN=Gsk3a PE=1 SV=1 - [A0A0G2K7W7_RAT]	4	18	-0.625694	-0.442764	0.202999	-0.585583	-0.483694	0.177463	-1.07128	-0.895745	-0.217793	-0.363464	-0.335803	0.172035	-0.320289	-0.275523	0.176447	-0.369007	-0.43668	0.0589184	-0.615252	-0.509334	0.010666	-0.677172	-0.571861	-0.784573	-0.372444	0.409483	0.0092296	-0.359472	0.305782	0.00184411
Q568Z6	IST1 homolog OS=Rattus norvegicus OX=10116 GN=Ist1 PE=2 SV=1 - [IST1_RAT]	7	14	-0.147068	-0.105256	-0.171782	0.273309	0.267354	0.352572	-0.322374	-0.293648	-0.0720538	-0.239063	-0.157872	-0.300096	-0.0670691	-0.120096	-0.113066	-0.183755	-0.22966	-0.0989032	-0.208673	-0.0105423	-0.0416071	-0.487211	-0.558208	-0.352364	-0.0763314	0.239367	0.292882	-0.205929	0.175196	0.00184582
Q3B7D0	Oxygen-dependent coproporphyrinogen-III oxidase, mitochondrial OS=Rattus norvegicus OX=10116 GN=Cpox PE=1 SV=1 - [HEM6_RAT]	8	14	-0.0992775	-0.212191	-0.502055	0.891979	0.638574	1.02061	-0.502377	-0.773563	-0.19638	-0.000607476	-0.13841	0.0677359	-0.290989	-0.726851	-0.201011	0.167549	-0.240442	-0.163769	-0.276901	-0.483423	-0.402595	0.0659359	-0.391435	-0.462377	0.01617	0.561001	0.922262	-0.283859	0.241774	0.00186063
B5DFE2	Enhancer of zeste 2 polycomb repressive complex 2 subunit OS=Rattus norvegicus OX=10116 GN=Ezh2 PE=1 SV=1 - [B5DFE2_RAT]	2	2	0.0925079	-0.57877	0.145725	-0.553563	-1.23594	-0.475567	-0.321748	-1.00042	-0.243735	0.57485	-0.0980591	0.616345	-0.404165	-1.08473	-0.382992	0.0510682	-0.628252	0.0739116	-0.365158	-1.0435	-0.32337	-1.28408	-1.96303	-1.25227	-0.256531	0.565599	0.144445	-0.717213	0.611556	0.00187493
A1L1L5	Ccnk protein OS=Rattus norvegicus OX=10116 GN=Ccnk PE=1 SV=1 - [A1L1L5_RAT]	4	8	0.618839	0.358541	0.818164	1.32033	0.970681	1.15561	0.882798	0.472357	1.29488	0.481211	0.309304	0.758836	0.0722575	-0.327172	0.351411	0.624152	0.225962	0.365786	0.389639	0.212297	0.667557	0.723442	0.545493	0.991384	0.786796	0.351037	8.67098e-06	0.403517	0.344114	0.00187647
Q5XHZ8	Component of oligomeric golgi complex 3 OS=Rattus norvegicus OX=10116 GN=Cog3 PE=1 SV=1 - [Q5XHZ8_RAT]	6	9	-0.504538	-0.579116	-0.659807	-0.226006	-0.311679	-0.333024	-0.67337	-0.641111	-0.542736	-0.143912	0.0508176	-0.164609	-0.400608	-0.484468	-0.779819	-0.0860441	-0.0113114	-0.396478	-0.0398554	0.019131	-0.277046	-0.195239	-0.226544	-0.445613	-0.394091	0.239339	0.000137395	-0.276991	0.236272	0.00187967
Q06647	ATP synthase subunit O, mitochondrial OS=Rattus norvegicus OX=10116 GN=Atp5o PE=1 SV=1 - [ATPO_RAT]	14	191	-0.024133	-0.280719	0.0893181	-0.308884	-0.51855	-0.0682637	-0.186527	-0.32145	-0.0233538	-0.251489	-0.540597	-0.0717682	-0.234782	-0.562645	-0.113703	-0.172901	-0.45668	-0.139139	-0.0122676	-0.194911	0.0985759	-0.272659	-0.436024	-0.158887	-0.208868	0.198203	0.00381735	-0.221335	0.188806	0.0018802
B1WC88	UPF0729 protein C18orf32 homolog OS=Rattus norvegicus OX=10116 PE=3 SV=1 - [CR032_RAT]	4	14	0.100209	0.00183412	0.142432	0.596861	0.35814	0.438991	0.230537	0.103716	0.297557	0.251165	0.199186	0.425399	0.0859464	0.129041	-0.00035732	0.06614	0.000306386	0.040264	0.364199	0.237704	0.394993	0.524315	0.391481	0.406752	0.262169	0.170275	0.000239746	0.220065	0.187729	0.00188065
B2RYU6	Trafficking protein particle complex subunit 2-like protein OS=Rattus norvegicus OX=10116 GN=Trappc2l PE=2 SV=1 - [TPC2L_RAT]	3	5	-1.07528	-0.910701	-0.441585	-0.91819	-0.688173	-0.447516	-1.47087	-1.31368	-0.805706	-0.552099	-0.396928	-0.269526	-0.283837	-0.128544	0.134703	-0.478654	-0.245583	0.0633724	-0.704385	-0.546875	-0.240513	-0.632183	-0.47528	-0.178289	-0.774187	0.378814	2.04642e-05	-0.309672	0.264286	0.0018864
D4A8F2	Ras suppressor protein 1 OS=Rattus norvegicus OX=10116 GN=Rsu1 PE=1 SV=3 - [D4A8F2_RAT]	8	29	-0.41183	-0.51162	-0.249258	-0.332719	-0.275161	-0.0419645	-0.453071	-0.483665	-0.322652	-0.238708	-0.25909	-0.0805185	-0.0826376	-0.0645565	0.0388163	-0.318346	-0.304157	-0.0721727	-0.53294	-0.606256	-0.423703	-0.277365	-0.269231	-0.0154246	-0.305021	0.147436	1.82906e-05	-0.243998	0.208436	0.00189889
G3V788	Matrix metalloproteinase OS=Rattus norvegicus OX=10116 GN=Mmp10 PE=3 SV=1 - [G3V788_RAT]	1	2	1.04655	1.56668	0.415386	0.958791	1.46782	0.352402	1.06463	1.57736	0.458255	0.740927	1.25942	0.0980371	0.804481	1.31532	0.141268	0.616387	1.12847	-0.0451551	0.648363	1.16142	0.00576583	0.511548	1.024	-0.141026	0.917189	0.504676	5.87344e-05	0.597571	0.510526	0.00190018
P23928	Alpha-crystallin B chain OS=Rattus norvegicus OX=10116 GN=Cryab PE=1 SV=1 - [CRYAB_RAT]	11	232	-0.615026	-0.356581	-0.355696	-0.368961	-0.0894047	-0.13675	-0.760387	-0.428177	-0.372346	-0.459298	-0.185936	-0.234	-0.213615	0.0186401	-0.0523719	-0.222142	0.013295	-0.0742513	-0.528023	-0.232531	-0.357518	-0.446438	-0.141554	-0.193246	-0.363547	0.192874	4.25301e-05	-0.20248	0.172987	0.00190029
A0A0G2K2T6	Interleukin enhancer-binding factor 3 OS=Rattus norvegicus OX=10116 GN=Ilf3 PE=1 SV=1 - [A0A0G2K2T6_RAT]	24	96	-0.0661842	-0.104696	0.0464502	-0.24569	-0.291001	-0.198326	-0.387158	-0.49861	-0.281752	-0.0098671	-0.131691	0.0673068	-0.0769501	-0.175219	-0.00803411	-0.0503294	-0.150766	0.023855	-0.0867373	-0.172481	-0.210397	-0.0193054	-0.162801	-0.0206411	-0.175101	0.174202	0.00513038	-0.0924839	0.0790419	0.00190509
G3V7V3	Solute carrier family 27 (Fatty acid transporter), member 4 OS=Rattus norvegicus OX=10116 GN=Slc27a4 PE=1 SV=1 - [G3V7V3_RAT]	7	10	-0.0421565	0.266249	0.267712	-0.106707	0.0551296	-0.0251251	0.263241	0.342482	0.367423	0.074693	0.158424	0.0701423	-0.0174418	0.0435241	0.211314	0.135113	-0.0181644	0.0398732	0.302935	0.382502	0.105962	0.136123	0.215084	0.21956	0.140959	0.159016	0.0106459	0.146365	0.125139	0.00191
D3ZT56	Zinc finger protein 687 OS=Rattus norvegicus OX=10116 GN=Zfp687 PE=1 SV=1 - [D3ZT56_RAT]	5	6	0.464485	0.432303	0.390692	0.393003	0.304477	0.0403902	-0.421204	-0.521689	-0.971194	0.540013	0.460952	0.495618	0.202579	0.100204	-0.210146	0.410347	0.553576	0.489635	0.255441	0.170945	0.179145	0.235521	0.134756	0.260518	0.133987	0.498283	0.371594	0.231877	0.198329	0.00191532
P06238	Alpha-2-macroglobulin OS=Rattus norvegicus OX=10116 GN=A2m PE=2 SV=2 - [A2MG_RAT]	28	333	-0.227067	0.366564	-0.0542856	-0.431592	0.155136	-0.279119	-0.169552	0.402658	-0.000374473	-0.835116	-0.105046	-0.608774	-0.624173	0.0571775	-0.510176	-0.602536	0.133329	-0.498666	-0.691623	-0.0745606	-0.536789	-0.533627	0.0670066	-0.501583	-0.148881	0.366938	0.187477	-0.359685	0.30793	0.0019276
B4F7B3	WD repeat domain 63 OS=Rattus norvegicus OX=10116 GN=Wdr63 PE=2 SV=1 - [B4F7B3_RAT]	1	1	0.957773	1.57512	0.355082	1.52253	2.12879	0.944622	1.68026	2.29021	1.10236	1.23829	1.85401	0.62388	0.4197	1.02777	-0.215035	0.718712	1.32802	0.085647	0.610212	1.2205	-0.00390861	0.858628	1.46831	0.234531	1.35608	0.591047	6.9504e-06	0.64609	0.55327	0.0019311
D4A5L9	Uncharacterized protein OS=Rattus norvegicus OX=10116 PE=3 SV=1 - [D4A5L9_RAT]	9	211	0.700854	0.100372	0.0287375	1.34278	0.71319	0.72521	0.533775	-0.045497	-0.114092	-0.135595	-0.710824	-0.862749	0.284344	-0.252006	-0.39655	-0.0639074	-0.535078	-0.582822	-0.0619833	-0.642319	-0.704267	-0.18523	-0.657524	-0.784506	0.18968	0.637892	0.325097	-0.381821	0.327073	0.00193542
Q4KLZ0	Vanin 1 OS=Rattus norvegicus OX=10116 GN=Vnn1 PE=1 SV=1 - [Q4KLZ0_RAT]	8	19	0.28978	0.490922	0.121759	-0.0683863	0.238507	0.0809304	-0.0393022	0.055175	-0.282462	-0.110923	0.0148977	-0.188645	0.0345425	0.174128	-0.105671	0.0766681	0.263634	0.0418153	0.257554	0.352357	0.245969	0.284287	0.116654	0.107274	0.0501878	0.215359	0.436612	0.154101	0.132036	0.00193856
A0A0G2JU09	E1A-binding protein p400 OS=Rattus norvegicus OX=10116 GN=Ep400 PE=1 SV=1 - [A0A0G2JU09_RAT]	7	12	0.401879	0.559896	0.227747	0.151808	0.298728	0.00245504	0.248605	0.399229	0.0992698	0.520888	0.677273	0.335034	0.153945	0.30268	-0.0522301	0.126611	0.276585	-0.0778942	0.363547	0.514498	0.177986	0.259142	0.409486	0.0636046	0.326901	0.197735	0.000132804	0.20983	0.17983	0.00194187
D3ZES2	Trafficking protein particle complex 6B OS=Rattus norvegicus OX=10116 GN=Trappc6b PE=1 SV=1 - [D3ZES2_RAT]	2	2	-0.240993	-0.88909	-0.229194	0.287372	-0.371821	0.32395	-0.279505	-0.934995	-0.24291	0.161129	-0.4886	0.161205	-1.04902	-1.7064	-1.06927	-0.379183	-1.03532	-0.397758	-0.480541	-1.1357	-0.480172	0.186972	-0.468798	0.177365	-0.228621	0.415788	0.0832802	-0.653153	0.559843	0.00194362
D4ADG2	IBA57, iron-sulfur cluster assembly OS=Rattus norvegicus OX=10116 GN=Iba57 PE=1 SV=1 - [D4ADG2_RAT]	3	9	-0.310589	-0.13857	0.112242	-0.896668	-0.81647	-0.493123	-0.511125	-0.477959	-0.107564	-0.352777	-0.16172	0.079001	-0.374228	-0.265871	0.0407275	-0.270822	-0.0861778	0.142304	-0.499971	-0.378636	-0.132187	-0.527648	-0.494762	-0.182283	-0.33961	0.318542	0.00354326	-0.252463	0.216544	0.00195277
M0R757	Elongation factor 1-alpha OS=Rattus norvegicus OX=10116 GN=LOC100360413 PE=3 SV=1 - [M0R757_RAT]	12	412	-0.420462	-0.332337	-0.216374	-0.397666	-0.362752	-0.208154	-0.39835	-0.323842	-0.177081	-0.25343	-0.203417	-0.102741	-0.0425695	-0.0440504	0.0443199	-0.226071	-0.1328	0.0219548	-0.394866	-0.431728	-0.292639	-0.211726	-0.255519	-0.192517	-0.28305	0.103033	1.21029e-06	-0.179851	0.154306	0.00195653
Q8CFC9	Leucine zipper putative tumor suppressor 1 OS=Rattus norvegicus OX=10116 GN=Lzts1 PE=1 SV=3 - [LZTS1_RAT]	1	1	1.02315	0.729723	1.7061	1.44027	1.13575	2.148	1.05945	0.758633	1.7672	0.113471	-0.181588	0.784696	0.274715	-0.0279944	0.925618	0.181363	-0.120107	0.833936	0.617938	0.317445	1.28946	0.650498	0.349399	1.31204	1.0404	0.671604	0.000228046	0.550359	0.472233	0.0019578
D4A1V7	MOB kinase activator 1B OS=Rattus norvegicus OX=10116 GN=Mob1b PE=1 SV=1 - [D4A1V7_RAT]	4	9	-0.94256	-0.824324	-0.419542	-0.498524	-0.387359	-0.105789	-1.3011	-1.05405	-0.638472	-0.295744	-0.290171	0.227688	-0.440031	-0.442109	0.0630792	-0.583791	-0.375617	0.0749369	-0.40966	-0.298491	0.0441298	-0.487413	-0.317761	-0.0899048	-0.544162	0.430158	0.00109513	-0.271886	0.233357	0.00196164
D4A7F2	Myc-binding protein OS=Rattus norvegicus OX=10116 GN=Mycbp PE=1 SV=1 - [D4A7F2_RAT]	6	21	0.382817	0.692212	0.0605261	0.923378	1.12146	0.674405	0.831637	0.971082	0.434574	0.308698	0.604827	0.136892	0.32003	0.401918	-0.0281682	0.408261	0.533314	-0.00302183	0.210897	0.333632	-0.0899453	0.300647	0.382327	0.0619692	0.595209	0.336632	7.46756e-05	0.235988	0.202677	0.00197033
Q9JIX3	Bis(5'-adenosyl)-triphosphatase OS=Rattus norvegicus OX=10116 GN=Fhit PE=1 SV=1 - [FHIT_RAT]	1	2	-0.910872	-1.27786	-0.877353	0.799581	0.421495	0.85788				-1.16731	-1.53593	-1.14551				-0.527618	-0.902651	-0.524471	-1.36408	-1.73814	-1.34199	-0.213998	-0.588661	-0.201884	-0.537321	0.950052	0.12819	-0.82261	0.547025	0.00197225
D4A1C5	SPC24, NDC80 kinetochore complex component OS=Rattus norvegicus OX=10116 GN=Spc24 PE=4 SV=3 - [D4A1C5_RAT]	6	17	0.22219	0.299485	-0.246527	0.753743	0.895793	0.252436	1.08465	1.12426	0.623105	0.3134	0.317863	-0.271509	0.59604	0.592197	-0.0761856	0.49176	0.532866	-0.156996	0.479394	0.556185	-0.100657	0.562929	0.307317	0.26735	0.447408	0.460604	0.00630945	0.337683	0.29013	0.00197565
D3ZX06	GH3 domain-containing OS=Rattus norvegicus OX=10116 GN=Ghdc PE=1 SV=1 - [D3ZX06_RAT]	1	1	0.0269263	0.187926	0.182786	-0.905397	-0.755494	-0.724759	-1.01073	-0.857123	-0.830074	0.380218	0.539587	0.524356	-0.240594	-0.0888771	-0.116779	-0.138347	0.0146101	-0.0128607	-0.20272	-0.0487867	-0.0582902	-0.17534	-0.0220134	-0.0408868	-0.270148	0.622707	0.161038	-0.0942404	0.0809824	0.00197784
A0A1P0PBZ6	Triple functional domain protein OS=Rattus norvegicus OX=10116 GN=Trio PE=1 SV=1 - [A0A1P0PBZ6_RAT]	5	7	-0.942395	-0.90207	-0.670813	-0.721505	-0.692275	-0.425143	-0.550483	-0.517549	-0.254104	-0.741285	-0.702591	-0.481425	-0.553888	-0.522845	-0.314349	-0.416493	-0.384211	-0.175284	-0.0744449	-0.0411853	0.185708	-0.342617	-0.309964	-0.0924404	-0.63347	0.197103	2.50403e-07	-0.253501	0.218125	0.00199585
P61023	Calcineurin B homologous protein 1 OS=Rattus norvegicus OX=10116 GN=Chp1 PE=1 SV=2 - [CHP1_RAT]	8	19	0.549155	0.706968	0.062286	1.38772	1.4226	0.892203	1.16563	1.40601	0.802835	0.850707	1.08379	0.323788	0.234317	0.332711	-0.330239	0.643621	0.693249	0.00646801	0.819625	0.866202	0.22841	0.599089	0.699685	0.246624	0.887808	0.434392	2.04564e-05	0.41998	0.361373	0.00199589
P35565	Calnexin OS=Rattus norvegicus OX=10116 GN=Canx PE=1 SV=1 - [CALX_RAT]	35	173	0.24014	0.308764	0.273346	0.100313	0.122472	0.0546479	0.301446	0.366423	0.232172	0.297154	0.399679	0.285198	0.0119169	0.0664306	-0.0689722	0.136885	0.213	0.0637894	0.433403	0.442394	0.361744	0.232883	0.224378	0.146894	0.24848	0.105867	5.59817e-06	0.188729	0.162546	0.0020089
A0A0G2JZF0	SEC24 homolog C, COPII coat complex component OS=Rattus norvegicus OX=10116 GN=Sec24c PE=1 SV=1 - [A0A0G2JZF0_RAT]	12	34	-0.425937	-0.438075	-0.0490949	-0.618055	-0.469598	-0.202415	-0.757154	-0.571425	-0.551393	-0.445977	-0.399995	-0.0683982	-0.181274	-0.060824	-0.0127847	-0.283398	-0.29362	0.0774064	-0.519468	-0.410528	-0.246422	-0.513951	-0.266192	-0.0169773	-0.41646	0.214344	3.24049e-05	-0.227336	0.196205	0.00203776
D3ZME7	HscB mitochondrial iron-sulfur cluster co-chaperone OS=Rattus norvegicus OX=10116 GN=Hscb PE=1 SV=1 - [D3ZME7_RAT]	6	14	0.61146	0.733436	0.146545	1.02649	1.18321	0.63827	1.22792	1.45973	0.889138	0.565915	0.727857	0.0421501	0.240923	0.32396	-0.153409	0.465907	0.589484	0.0445501	0.543851	0.812631	0.0666534	0.343732	0.596164	0.0804736	0.771011	0.420157	5.39364e-05	0.329577	0.284485	0.00203976
D3Z802	Nebulin-related-anchoring protein OS=Rattus norvegicus OX=10116 GN=Nrap PE=1 SV=1 - [D3Z802_RAT]	83	231	0.327012	0.247781	0.332334	-0.220264	-0.351631	-0.191046	-0.0765368	-0.145558	-0.0360069	0.163199	-0.0810654	0.0999782	0.0800621	-0.0957087	0.0177264	-0.0922807	-0.257118	-0.0943069	-0.146318	-0.343977	-0.161229	-0.117822	-0.199784	-0.147811	0.005683	0.225347	0.931955	-0.129881	0.112146	0.00204415
A0A0G2K444	Guanine nucleotide-binding protein-like 1 (Fragment) OS=Rattus norvegicus OX=10116 GN=Gnl1 PE=1 SV=1 - [A0A0G2K444_RAT]	3	7	-0.973767	-0.97309	-0.410384	-1.29933	-1.30975	-0.711164	-1.35809	-1.3648	-0.769908	-0.55101	-0.551964	0.000651989	-0.385484	-0.39409	0.145855	-0.356485	-0.363851	0.176525	-0.754481	-0.76087	-0.202526	-0.752778	-0.759773	-0.2108	-0.85605	0.435603	2.9238e-05	-0.384897	0.332431	0.00204797
Q4QQV4	Dead end homolog 1 (Zebrafish) OS=Rattus norvegicus OX=10116 GN=Hars PE=1 SV=1 - [Q4QQV4_RAT]	17	43	-0.874131	-0.580815	-0.453697	-0.859245	-0.615852	-0.332728	-0.862719	-0.588576	-0.478822	-0.644925	-0.508622	-0.249982	-0.475998	-0.25158	-0.103564	-0.281701	-0.00281986	0.0682976	-0.817334	-0.539624	-0.390598	-0.435069	-0.153427	-0.121817	-0.58751	0.202408	6.99911e-07	-0.292103	0.252297	0.00204857
B5DEG1	Integrin subunit alpha 8 OS=Rattus norvegicus OX=10116 GN=Itga8 PE=1 SV=1 - [B5DEG1_RAT]	2	2	0.70491	0.740398	-0.223449	-0.304492	-0.2801	-1.20807	0.494335	0.522431	-0.409226	0.626205	0.660063	-0.313875	0.869998	0.896204	-0.0904041	0.863401	0.890847	-0.0953304	0.905232	0.933654	-0.0345557	0.804592	0.832408	-0.145172	0.084094	0.621718	0.648534	0.552573	0.477309	0.00204967
Q3MHS8	Histone deacetylase complex subunit SAP18 OS=Rattus norvegicus OX=10116 GN=Sap18 PE=2 SV=1 - [Q3MHS8_RAT]	9	30	0.176429	0.144589	0.284026	0.0792169	-0.0166637	0.128649	0.147845	-0.0148906	0.208101	0.459243	0.357044	0.510022	0.171736	-0.0342113	0.064858	0.227157	0.228611	0.264608	0.351633	0.302992	0.360761	0.0791732	-0.0551626	0.0456756	0.205301	0.168932	0.00146108	0.167319	0.144536	0.00205035
Q712J3	BICD cargo adaptor 2 OS=Rattus norvegicus OX=10116 GN=Bicd2 PE=1 SV=1 - [Q712J3_RAT]	34	65	0.329893	0.487145	-0.0693204	0.651196	1.0218	0.397599	0.959668	1.11102	0.592794	0.303281	0.515889	-0.0545482	0.291523	0.348517	-0.136856	0.374442	0.528288	-0.0549807	0.412687	0.619378	0.183131	0.295142	0.384264	-0.00926262	0.520535	0.380612	0.000611805	0.269689	0.232973	0.00205067
A0A0G2K8N9	NIMA-related kinase 9 OS=Rattus norvegicus OX=10116 GN=Nek9 PE=1 SV=1 - [A0A0G2K8N9_RAT]	7	12	-0.707042	-0.5213	-0.692852	-1.529	-1.7065	-0.337332	-0.732397	-0.906194	-0.0990246	-0.123914	-0.291949	0.621669	-0.263164	-0.438851	0.199818	-0.694699	-0.579088	-0.491499	-0.327832	-0.691349	-0.882133	-0.148475	-0.322552	0.121594	-0.585486	0.629314	0.00811787	-0.376519	0.325375	0.00205573
M0R6K0	Laminin subunit beta-2 OS=Rattus norvegicus OX=10116 GN=Lamb2 PE=1 SV=1 - [M0R6K0_RAT]	51	207	0.46122	0.43277	0.441357	0.282959	0.352167	0.395815	0.627376	0.72626	0.66905	0.330678	0.467065	0.424738	0.0107232	0.0580718	0.0408507	-0.0150311	0.0917639	0.0783722	0.281391	0.37947	0.279785	0.101059	0.291083	0.289835	0.467621	0.137548	1.41044e-07	0.157281	0.136015	0.00206591
O88752	Epsilon 1 globin OS=Rattus norvegicus OX=10116 GN=Hbe1 PE=1 SV=1 - [O88752_RAT]	2	27	1.35547	0.828207	1.33517	2.00552	1.46716	1.98603	-0.491939	-1.08545	-0.110759	1.7267	1.18472	1.60757	-0.936014	-1.47256	-0.638805	-0.229346	-0.899037	-0.149175	-0.313058	-0.981772	-0.213943	-0.176506	-0.711438	0.179324	0.984033	1.00936	0.00617326	-0.545194	0.471555	0.00206823
B0BNE3	Trafficking protein particle complex subunit 5 OS=Rattus norvegicus OX=10116 GN=Trappc5 PE=1 SV=1 - [B0BNE3_RAT]	3	4	0.0269807	0.223381	0.455207	-0.0741029	0.111201	0.378903	0.327774	0.516782	0.780797	0.225502	0.420271	0.642006	0.278614	0.465732	0.674796	0.171125	0.359482	0.568978	0.0254234	0.214757	0.44222	-0.153714	0.0350132	0.253106	0.336225	0.249816	0.000691133	0.277961	0.240496	0.00207288
D3ZAX5	Calcium homeostasis endoplasmic reticulum protein OS=Rattus norvegicus OX=10116 GN=Cherp PE=1 SV=2 - [D3ZAX5_RAT]	13	28	0.731138	0.703399	0.34881	0.75629	0.715052	0.372759	0.971645	0.95385	0.631948	0.646626	0.741794	0.237729	0.360423	0.334144	-0.123346	0.253075	0.186852	-0.151766	0.602923	0.642869	0.29097	0.455112	0.433905	0.148283	0.65092	0.227045	7.91981e-07	0.28612	0.24776	0.0020846
D3ZIK8	F-box protein 38 OS=Rattus norvegicus OX=10116 GN=Fbxo38 PE=4 SV=1 - [D3ZIK8_RAT]	3	4							0.902605	0.790758	1.79453				0.360766	0.247029	1.19585				0.564547	0.453026	1.42025	1.57888	1.46675	2.4246	1.16263	0.550091	0.0671881	1.07908	0.725045	0.00209745
D3Z860	BTB domain-containing 19 OS=Rattus norvegicus OX=10116 GN=Btbd19 PE=4 SV=1 - [D3Z860_RAT]	1	1	-0.814771	-0.589997	-0.369851	-0.926199	-0.712521	-0.456499	-1.43585	-1.21847	-0.966137	-1.14625	-0.923109	-0.713054	-0.611271	-0.395779	-0.198394	-0.529757	-0.313025	-0.11521	-0.572524	-0.354816	-0.139033	-0.23419	-0.017088	0.189325	-0.85606	0.313752	1.29499e-06	-0.274313	0.237902	0.00210664
P23358	60S ribosomal protein L12 OS=Rattus norvegicus OX=10116 GN=Rpl12 PE=2 SV=1 - [RL12_RAT]	10	102	-0.385964	-0.580781	-0.297738	-0.369923	-0.687138	-0.334679	-0.85067	-1.12195	-0.898564	-0.0523302	-0.531833	-0.192993	-0.185217	-0.530214	0.0389765	-0.152564	-0.374292	-0.0398197	-0.140917	-0.411342	-0.104734	-0.17662	-0.579844	-0.082009	-0.52538	0.315695	0.000125579	-0.228216	0.197963	0.00210953
A0A0G2K3W4	Uncharacterized protein OS=Rattus norvegicus OX=10116 PE=4 SV=1 - [A0A0G2K3W4_RAT]	1	2	0.873141	1.45064	0.0552109	1.27108	1.83748	0.477933	1.27959	1.8497	0.486461	1.11628	1.69214	0.286623	0.809773	1.37799	-0.0402002	0.5555	1.12495	-0.292803	1.23847	1.8089	0.40911	0.794781	1.3646	-0.0445548	1.05636	0.616918	9.85021e-05	0.758876	0.658814	0.00212133
Q9EPT8	Chloride intracellular channel protein 5 OS=Rattus norvegicus OX=10116 GN=Clic5 PE=1 SV=1 - [CLIC5_RAT]	4	13	-0.170051	-0.453123	0.0677978	0.343345	0.0491775	0.605973	-0.484665	-0.77513	-0.22202	-0.516492	-0.801196	-0.290366	-0.597948	-0.890302	-0.392143	0.0621275	-0.228988	0.269602	-0.398007	-0.688145	-0.171588	-0.59469	-0.885435	-0.378248	-0.220562	0.42859	0.102219	-0.407814	0.354107	0.00212402
Q8VIF7	Methanethiol oxidase OS=Rattus norvegicus OX=10116 GN=Selenbp1 PE=1 SV=1 - [SBP1_RAT]	7	15	-1.19821	-0.787038	-0.595735	-1.05022	-0.405016	0.129516	-1.14996	-0.669418	-0.390486	-0.774647	-0.288344	-0.31865	-0.58952	-0.0403079	-0.0357681	-0.614421	-0.154977	-0.0346046	-0.986871	-0.574612	-0.371112	-0.775848	-0.237269	-0.0906647	-0.62485	0.395004	0.000191994	-0.375498	0.326059	0.00212453
D3ZLQ6	Integrator complex subunit 8 OS=Rattus norvegicus OX=10116 GN=Ints8 PE=1 SV=3 - [D3ZLQ6_RAT]	3	3	-0.347363	-0.244168	-1.70047	-0.252779	-0.16068	-1.58111	-0.119221	-0.0234178	-1.44753	-0.234845	-0.13328	-1.59967	-0.218096	-0.124183	-1.60325	-0.348968	-0.253815	-1.73245	-0.750573	-0.654443	-2.11511	-0.345666	-0.250144	-1.72018	-0.653712	0.69252	0.00746549	-0.843073	0.732253	0.00212812
F1M801	Anaphase promoting complex subunit 1 (Predicted) OS=Rattus norvegicus OX=10116 GN=Anapc1 PE=1 SV=2 - [F1M801_RAT]	7	12	-0.583241	-0.686421	-0.0588906	-1.02875	-1.24555	-0.301299	-1.04095	-1.07344	-0.541357	-0.272521	-0.377332	-0.00719934	-0.435223	-0.547685	0.00709803	-0.495278	-0.550501	0.0517534	-0.397288	-0.383038	0.0656473	-0.435744	-0.510222	0.0551279	-0.601413	0.417849	0.000411579	-0.297946	0.258896	0.00213457
D3ZMV3	Prostate and testis-expressed protein 2-like OS=Rattus norvegicus OX=10116 GN=LOC103693040 PE=4 SV=1 - [D3ZMV3_RAT]	1	1	0.864148	1.75213	0.460703	1.85304	2.72993	1.47438	1.30051	2.1811	0.921857	0.335525	1.22188	-0.0796423	0.539024	1.41772	0.103535	0.436916	1.31686	0.00309775	0.583372	1.46429	0.168498	0.466371	1.34668	0.0415201	1.2513	0.809622	0.000232431	0.657324	0.571836	0.00215153
A0JPQ5	Similar to DNA segment, Chr 18, Wayne State University 98, expressed (Predicted), isoform CRA_c OS=Rattus norvegicus OX=10116 GN=RGD1560212 PE=1 SV=1 - [A0JPQ5_RAT]	2	16	-0.252683	-0.299466	-0.711253	-0.29738	-0.256163	0.0505481	-0.51788	-0.478788	0.0252784	-0.418003	-0.36149	-0.301788	-0.170295	-0.133094	-0.290172	-0.112905	-0.190728	-0.269875	-0.772376	-0.721298	-0.655868	0.0586065	-0.0891158	-0.358299	-0.318256	0.212161	0.000296129	-0.308785	0.268912	0.00216715
P62997	Transformer-2 protein homolog beta OS=Rattus norvegicus OX=10116 GN=Tra2b PE=1 SV=1 - [TRA2B_RAT]	5	25	0.744788	0.275131	0.381956	0.748455	0.183685	0.373131	0.495468	0.315868	0.322561	0.583946	0.238778	0.463209	0.654649	0.327599	0.103593	0.402425	0.0628002	0.0449939	0.503153	0.00731715	0.12954	0.261222	0.229638	0.0778967	0.427248	0.186068	6.89816e-06	0.233736	0.203599	0.00217049
F1LMN8	KH domain-containing, RNA-binding, signal transduction-associated protein 3 OS=Rattus norvegicus OX=10116 GN=Khdrbs3 PE=1 SV=2 - [F1LMN8_RAT]	4	19	-0.252458	0.354225	-0.174661	0.580764	0.743348	0.653702	0.844165	1.18988	0.906084	0.0832456	0.421855	0.747416	0.00505544	0.952085	0.509398	0.0812944	0.332694	0.306729	0.19116	0.940316	0.482806	-0.0260984	0.711286	0.171721	0.508131	0.440194	0.00209073	0.388204	0.338293	0.00217667
D3ZCG3	MON2 homolog, regulator of endosome-to-Golgi-trafficking OS=Rattus norvegicus OX=10116 GN=Mon2 PE=1 SV=3 - [D3ZCG3_RAT]	7	8	-0.962217	-0.862933	-0.971884	-1.08542	-0.769079	-0.477141	-1.4206	-1.10056	-0.812311	-0.990323	-0.710376	-0.464404	-0.32589	-0.0945498	0.138752	-0.457635	-0.366394	-0.497675	-0.554416	-0.27521	-0.252497	-0.219901	-0.133055	0.0720419	-0.885604	0.268168	1.89833e-07	-0.247202	0.215441	0.00217815
Q8R2H2	Integrin beta OS=Rattus norvegicus OX=10116 GN=Itgb3 PE=2 SV=1 - [Q8R2H2_RAT]	11	36	-0.420848	-0.519957	0.0763131	-0.715549	-0.691844	-0.259937	-1.02078	-0.990967	-0.679891	-0.559396	-0.588541	-0.255152	-0.261896	-0.450566	0.103278	-0.567911	-0.682894	-0.0983377	-0.473581	-0.490031	0.0011584	-0.531908	-0.517908	0.108858	-0.552212	0.310852	7.16882e-05	-0.321812	0.280497	0.00217988
Q497B0	Omega-amidase NIT2 OS=Rattus norvegicus OX=10116 GN=Nit2 PE=1 SV=1 - [NIT2_RAT]	15	43	-0.751379	0.035313	-0.232523	-2.35355	-1.41398	-1.83377	-1.6571	-0.712374	-1.02086	-1.38759	-0.654442	-0.898329	-0.783134	-0.0399148	-0.38077	-2.15461	-1.20462	-1.60756	-0.800324	0.115815	-0.22468	-1.16844	-0.301544	-0.689486	-1.07338	0.684347	0.000205964	-0.769939	0.671491	0.00218866
Q66HG4	Aldose 1-epimerase OS=Rattus norvegicus OX=10116 GN=Galm PE=1 SV=1 - [GALM_RAT]	4	7	-0.872351	-0.5808	-0.319773	-0.968884	-0.880371	-0.432677	-1.49776	-1.60182	-1.10535	-0.95916	-0.891647	-0.603266	-0.572448	-0.134418	0.126085	-0.457689	-0.135005	0.143482	-1.19126	-1.29499	-0.835073	-0.867925	-0.972265	-0.521715	-0.892822	0.386815	6.56627e-06	-0.559435	0.487906	0.00218875
A0A0G2K8F7	Ubiquitin-conjugating enzyme E2A OS=Rattus norvegicus OX=10116 GN=Ube2a PE=1 SV=1 - [A0A0G2K8F7_RAT]	2	7	-0.325241	-0.130148	-0.412241	0.484011	0.668008	0.371698	-0.0225123	0.166578	0.0703168	0.290166	0.359687	0.161086	0.282815	0.468625	0.0765495	0.326812	0.513862	0.122217	-0.0380842	0.149942	-0.0422894	0.194632	0.258111	0.115927	0.140117	0.323117	0.161201	0.202427	0.176634	0.00219633
Q5U2T3	SPATS2-like protein OS=Rattus norvegicus OX=10116 GN=Spats2l PE=2 SV=1 - [SPS2L_RAT]	8	16	-0.436603	-0.405028	-0.786515	-1.29292	-0.90747	-1.68293	-0.0306011	-0.0276713	-0.608566	0.0838694	0.247424	-0.220872	0.00901952	0.110312	-0.293936	-0.133639	-0.285734	-0.689551	-0.322806	-0.0315368	-0.698363	-0.451541	-0.330944	-0.679435	-0.505657	0.581652	0.011834	-0.316513	0.276245	0.00219963
Q62703	Reticulocalbin-2 OS=Rattus norvegicus OX=10116 GN=Rcn2 PE=1 SV=2 - [RCN2_RAT]	16	79	1.07418	1.32687	0.234675	1.40357	1.69455	0.743035	1.75778	2.04453	0.961781	0.909518	1.16014	0.302074	0.743397	0.964129	-0.0366956	0.498008	0.786321	-0.184986	0.830691	1.19222	0.194123	0.544174	0.734981	-0.101717	1.13439	0.554347	2.02226e-05	0.51372	0.448527	0.00220513
D4A4W6	RCG20695, isoform CRA_b OS=Rattus norvegicus OX=10116 GN=Slirp PE=1 SV=1 - [D4A4W6_RAT]	2	13	0.490376	0.552577	0.401151	0.819386	1.02378	1.00445	0.795884	1.16803	1.14812	0.336803	0.648341	0.625509	-0.0326998	-0.24268	-0.00908625	0.310215	0.62294	0.360715	0.309248	0.555104	0.775646	0.510897	0.807674	0.577365	0.7512	0.286751	1.93275e-06	0.378778	0.33096	0.00221648
F1LRK1	Sodium/potassium-transporting ATPase subunit alpha OS=Rattus norvegicus OX=10116 GN=Atp4a PE=1 SV=1 - [F1LRK1_RAT]	2	48	-0.202232	-0.394903	0.401585	-0.689095	-0.892861	-0.0604984							-0.621776	-0.823729	-0.0500025	-1.10882	-1.30954	-0.535381				-0.567122	-0.767465	0.0152895	-0.306334	0.462771	0.165847	-0.64095	0.434765	0.00221838
B5DEJ9	LOC691036 protein OS=Rattus norvegicus OX=10116 GN=Sbf2 PE=2 SV=1 - [B5DEJ9_RAT]	4	5	-0.339408	-0.420119	-0.0754412	-0.583486	-0.269743	0.538187	-0.732841	-0.415395	0.388849				-0.156422	-0.246416	0.0755003	-0.192943	-0.281697	0.04065	-0.305762	-0.393539	-0.0532244	-0.587514	-0.675898	-0.344954	-0.212155	0.426611	0.174065	-0.260185	0.22743	0.00222255
B1H220	Similar to Zbtb3 protein (Predicted), isoform CRA_a OS=Rattus norvegicus OX=10116 GN=Zbtb3 PE=2 SV=1 - [B1H220_RAT]	2	2										-0.86659						-0.758357			-0.763684						-0.86659	#DIV/0!	#DIV/0!	-0.76102	0.00376683	0.00222815
D3ZCD0	Endothelial-specific receptor tyrosine kinase OS=Rattus norvegicus OX=10116 GN=Tek PE=1 SV=1 - [D3ZCD0_RAT]	2	2	0.16745	0.483801	0.658015	-0.0307817	0.274474	0.484562	0.0245403	0.333499	0.539901	-0.723752	-0.409032	-0.244909	-0.0582397	0.248829	0.400281	0.291707	0.600016	0.751898	-0.0958485	0.213437	0.383287	0.00249415	0.311173	0.471653	0.129814	0.421941	0.309365	0.293391	0.256551	0.00222819
A0A0G2K9V6	Threonine--tRNA ligase, cytoplasmic OS=Rattus norvegicus OX=10116 GN=Tars PE=1 SV=1 - [A0A0G2K9V6_RAT]	15	33	-0.573218	-0.352583	-0.230477	-0.523449	-0.297138	-0.337339	-0.395948	-0.204137	-0.0454449	-0.549946	-0.238472	-0.178792	-0.300206	0.0566756	-0.091044	-0.346862	0.0155978	-0.156691	-0.529861	-0.214142	-0.244314	-0.361878	-0.107096	-0.0655768	-0.327245	0.162037	2.28143e-05	-0.19545	0.17092	0.00222925
P15429	Beta-enolase OS=Rattus norvegicus OX=10116 GN=Eno3 PE=1 SV=3 - [ENOB_RAT]	11	249	-0.955282	-0.904897	-0.357204	-0.573639	-0.547453	0.0577083	-1.1139	-1.11853	-0.664792	-1.42327	-1.30621	-0.887116	-0.439242	-0.431103	-0.0116965	-0.309835	-0.26077	0.19889	-0.610166	-0.496501	-0.0852041	-0.66562	-0.50216	-0.0538681	-0.816216	0.420962	3.30152e-05	-0.305606	0.267297	0.00223185
A0A0G2KAH4	Dedicator of cytokinesis 6 OS=Rattus norvegicus OX=10116 GN=Dock6 PE=1 SV=1 - [A0A0G2KAH4_RAT]	7	16	0.0341554	-0.139239	0.3409	-0.435096	-0.675233	-0.295876	-0.302233	-0.58905	-0.20292	0.186552	0.0304974	0.380606	-0.00924603	-0.0213391	0.0881419	0.350464	0.145084	0.30022	0.300933	0.0918876	0.219767	0.307298	-0.0559103	0.294512	-0.138911	0.343524	0.188852	0.167651	0.146669	0.00223537
Q921A2	Proton myo-inositol cotransporter OS=Rattus norvegicus OX=10116 GN=Slc2a13 PE=1 SV=2 - [MYCT_RAT]	2	2	-1.20204	-1.68057	-1.27949				0.604898	0.118978	0.552238				0.543076	0.0552653	0.433575	0.575067	0.088496	0.467236	0.470326	-0.0152677	0.38144				-0.480997	1.02012	0.3003	0.333246	0.226461	0.00224255
D3ZSU6	Ankyrin repeat domain 11 OS=Rattus norvegicus OX=10116 GN=Ankrd11 PE=1 SV=3 - [D3ZSU6_RAT]	3	5	1.32121	1.8406	1.08548	1.19481	1.70311	0.98387	1.74021	2.25221	1.52928	0.710457	1.22822	0.463013	0.475394	0.985504	0.207628	0.079735	0.591085	-0.186361	0.8889	1.40123	0.641749	0.307689	0.819409	0.0505612	1.33771	0.504657	1.72185e-06	0.521877	0.456928	0.00224752
P18420	Proteasome subunit alpha type-1 OS=Rattus norvegicus OX=10116 GN=Psma1 PE=1 SV=2 - [PSA1_RAT]	12	59	-0.927518	-0.724718	-0.38581	-0.581798	-0.469787	0.00471604	-1.23978	-1.09839	-0.905777	-0.917778	-0.77536	-0.248017	-0.349497	-0.266907	0.0721163	-0.305705	-0.140213	0.128233	-0.661451	-0.642619	-0.355724	-0.49922	-0.528536	-0.047588	-0.689168	0.364703	4.15807e-05	-0.299759	0.262459	0.00224782
P70583	Deoxyuridine 5'-triphosphate nucleotidohydrolase OS=Rattus norvegicus OX=10116 GN=Dut PE=2 SV=3 - [DUT_RAT]	9	46	0.0190229	-0.102176	-0.31879	0.472465	0.514982	0.286898	0.630506	0.574126	0.561524	0.40995	0.412154	0.126171	0.546368	0.711252	0.294402	0.205619	0.572296	0.023048	0.16425	0.324346	-0.0768031	0.398493	0.438116	-0.0826332	0.298903	0.302621	0.00570764	0.293229	0.256772	0.00224961
R9PXT3	Proline-rich nuclear receptor coactivator 1 OS=Rattus norvegicus OX=10116 GN=Pnrc1 PE=4 SV=2 - [R9PXT3_RAT]	1	1	0.808586	0.431422	0.48439	0.0490541	-0.339206	-0.250363	-0.751356	-1.13591	-1.05076	-0.11887	-0.497665	-0.454788	-0.149433	-0.53588	-0.505673	-0.141085	-0.526292	-0.495654	-0.0954341	-0.479664	-0.431059	0.236494	-0.148343	-0.109108	-0.235455	0.604303	0.204226	-0.281761	0.246785	0.00225306
A0A096MK58	Protein BUD31 homolog (Fragment) OS=Rattus norvegicus OX=10116 GN=Bud31 PE=1 SV=1 - [A0A096MK58_RAT]	3	6	-0.170641	-0.500534	-0.141631	-0.549066	-0.84266	-0.447882	-0.0113868	-0.481341	-0.0902485	-0.0343442	-0.356346	-0.00753368	0.134282	-0.48156	-0.145418	-0.0305482	-0.388939	-0.0523661	-0.527586	-0.81715	-0.46261	-0.176326	-0.937256	-0.592086	-0.302801	0.26625	0.00231338	-0.37313	0.326901	0.00225722
Q498T3	Inhibitor of growth protein 3 OS=Rattus norvegicus OX=10116 GN=Ing3 PE=2 SV=1 - [ING3_RAT]	3	6	0.229885	0.347077	-0.282994	0.826205	0.864177	0.372899	1.09311	1.30343	0.961424	0.732837	0.871331	0.459697	0.494455	0.667641	0.226826	0.263841	0.37299	-0.167314	0.876395	1.08704	0.656472	0.248011	0.572823	-0.147981	0.648256	0.437428	0.000326419	0.429266	0.376513	0.0022748
D3ZAY8	Pinin, desmosome-associated protein OS=Rattus norvegicus OX=10116 GN=Pnn PE=1 SV=1 - [D3ZAY8_RAT]	18	46	0.395371	0.25882	0.341929	0.275649	0.0926851	0.114118	0.489467	0.414654	0.403371	0.562356	0.330214	0.493511	0.197363	-0.0454361	0.0437493	0.164111	0.128841	0.126946	0.443407	0.32349	0.418212	0.186626	0.0554516	0.0427044	0.347679	0.144698	4.47217e-06	0.173789	0.152564	0.00228819
Q62651	Delta(3,5)-Delta(2,4)-dienoyl-CoA isomerase, mitochondrial OS=Rattus norvegicus OX=10116 GN=Ech1 PE=1 SV=2 - [ECH1_RAT]	17	63	-0.117759	0.610629	0.446712	1.02112	1.75075	1.62352	-0.727893	0.0359806	-0.233436	-0.836242	-0.175415	-0.300882	-0.998027	-0.252455	-0.509183	-0.804103	-0.0733012	-0.360242	-0.79692	0.0272959	-0.287637	-0.658845	0.110691	-0.224631	0.258091	0.849428	0.315127	-0.40228	0.353449	0.00230141
Q2EJA0	Transcriptional coactivator YAP1 OS=Rattus norvegicus OX=10116 GN=Yap1 PE=1 SV=1 - [YAP1_RAT]	1	36	1.61984	1.7834	0.574959	1.45644	2.11438	0.298877	1.96954	1.83662	0.966774	0.194477	0.274077	-0.805903	1.13627	1.46508	0.0193698	0.78519	1.06887	-0.417467	0.963515	1.03768	-0.0365721	1.08549	1.15905	0.0754278	1.02362	0.914121	0.0025675	0.695159	0.61097	0.00230634
F1LRU2	Dynein, axonemal, heavy chain 17 OS=Rattus norvegicus OX=10116 GN=Dnah17 PE=4 SV=3 - [F1LRU2_RAT]	1	8	0.556717	1.25003	-0.00956336	1.04944	1.73166	0.507939	1.07384	1.75976	0.532353	0.386632	1.07832	-0.191369	0.492395	1.17643	-0.105928	0.447497	1.13277	-0.149157	1.03904	1.72529	0.461333	0.611977	1.29762	0.0242918	0.81048	0.620133	0.000861516	0.679464	0.59782	0.00232321
B5DFK6	Adaptor-related protein complex 3 subunit delta 1 OS=Rattus norvegicus OX=10116 GN=Ap3d1 PE=1 SV=1 - [B5DFK6_RAT]	16	29	-0.366241	-0.203874	0.0297165	-0.670344	-0.571036	-0.445312	-0.640519	-0.525089	-0.0913266	-0.526566	-0.27703	-0.266844	-0.427562	-0.327818	-0.248013	-0.302129	-0.117282	-0.144747	-0.452979	-0.40208	0.0084086	-0.132414	-0.0861155	0.137642	-0.379539	0.221827	9.91669e-05	-0.207924	0.183354	0.00235898
A0A0G2K3H0	Protein tyrosine phosphatase, receptor type, U OS=Rattus norvegicus OX=10116 GN=Ptpru PE=4 SV=1 - [A0A0G2K3H0_RAT]	2	4	0.492122	0.720515	0.183552	0.777298	0.994596	0.493508	0.932557	1.15356	0.648783	0.857149	1.08391	0.536857	0.917512	1.13662	0.576899	0.797091	1.01744	0.458147	0.175048	0.396376	-0.144951	0.188357	0.409078	-0.141619	0.739534	0.284144	2.06023e-06	0.482167	0.425208	0.00235961
Q157S1	CREB-regulated transcription coactivator 1 OS=Rattus norvegicus OX=10116 GN=Crtc1 PE=1 SV=1 - [CRTC1_RAT]	1	1	-0.29183	0.016891	-0.456769	0.363565	0.66119	0.223406	0.227946	0.529275	0.0878039	0.161203	0.468293	-0.0154577	-0.349567	-0.0501281	-0.546549	-0.190481	0.110198	-0.385793	-0.226945	0.0747103	-0.403312	-0.587089	-0.286041	-0.773433	0.164626	0.326615	0.108633	-0.301202	0.265681	0.00236322
Q5BJS6	Transmembrane protein 50B OS=Rattus norvegicus OX=10116 GN=Tmem50b PE=2 SV=1 - [Q5BJS6_RAT]	1	2	-0.764043	-0.838699	-0.22318	-0.77805	-0.863802	-0.212407	-2.4433	-2.52535	-1.87764	-0.877617	-0.953904	-0.348475	-1.54726	-1.6312	-1.03844	-1.35769	-1.44039	-0.847202	-0.668235	-0.749957	-0.138801	-0.0656644	-0.147993	0.453793	-1.05887	0.795058	0.000748202	-0.764919	0.674747	0.00236407
O08561	Phosphatidylinositol 4-kinase beta OS=Rattus norvegicus OX=10116 GN=Pi4kb PE=1 SV=1 - [PI4KB_RAT]	2	3	-0.826952	-0.331749	-0.444766	-0.539669	-0.0555629	-0.132705	-1.22553	-0.737717	-0.818545	-0.999889	-0.506318	-0.629426	-0.427417	0.0585028	-0.0772753	-0.722209	-0.235049	-0.370397	-0.618115	-0.129979	-0.247359	-0.478691	0.00883886	-0.117911	-0.604069	0.342895	7.70863e-05	-0.279755	0.246839	0.00236814
A0A0G2K6T6	SET domain-containing 1A OS=Rattus norvegicus OX=10116 GN=Setd1a PE=1 SV=1 - [A0A0G2K6T6_RAT]	7	9	0.680318	0.986662	0.274712	0.30123	0.62162	0.476999	0.621288	1.11936	-0.424823	-0.0166224	-0.10094	0.226087	-0.0395098	0.286597	0.154314	0.164891	0.46745	0.368921	0.238563	0.34344	0.251532	0.101971	-0.183997	0.306432	0.397157	0.44769	0.0106012	0.20505	0.181171	0.00238997
G3V8D6	Tripartite motif protein 3, isoform CRA_a OS=Rattus norvegicus OX=10116 GN=Trim3 PE=1 SV=1 - [G3V8D6_RAT]	6	9	0.53333	0.696609	1.02576	0.415901	0.293039	0.536645	1.00807	1.16396	1.52529	0.0625629	-0.0343297	0.543272	0.518766	0.101719	0.979153	0.284246	0.0621591	0.349836	-0.0730707	0.0831432	0.407931	0.222696	0.378303	0.693721	0.647509	0.460757	0.000496163	0.33405	0.295233	0.00239467
F1LQN3	Reticulon OS=Rattus norvegicus OX=10116 GN=Rtn4 PE=1 SV=1 - [F1LQN3_RAT]	42	482	0.561382	0.760292	0.407023	0.58723	0.816435	0.42177	0.843954	1.08838	0.818699	0.329309	0.546902	0.251546	-0.0210327	0.250183	-0.168508	0.0907424	0.361307	0.0671767	0.436442	0.650008	0.347922	0.373806	0.527137	0.292159	0.61941	0.249006	3.20103e-06	0.267279	0.236349	0.00240341
P00173	Cytochrome b5 OS=Rattus norvegicus OX=10116 GN=Cyb5a PE=1 SV=2 - [CYB5_RAT]	3	7	0.53543	0.678996	0.30373	0.222555	0.390107	0.0701461	0.389231	0.525405	0.182327	0.678838	0.775021	0.467231	0.192205	0.396527	-0.0790679	0.25509	0.320573	0.000544171	0.342059	0.478558	0.0989287	0.192821	0.283418	-0.052757	0.434918	0.216866	2.43209e-05	0.202408	0.179072	0.00241129
Q45QK8	Guanine nucleotide-binding protein subunit gamma (Fragment) OS=Rattus norvegicus OX=10116 GN=Gng5 PE=2 SV=1 - [Q45QK8_RAT]	2	5	-0.363695	-0.193767	-0.21012	-0.417855	-0.168665	-0.129677	-0.627717	-0.374823	-0.394415	-0.46951	-0.210855	-0.246576	-0.46367	-0.253399	-0.130752	-0.48378	-0.231537	-0.224899	-0.11527	0.0375287	0.16803	-0.644103	-0.39149	-0.402597	-0.317306	0.148146	1.3269e-05	-0.261328	0.231235	0.00241382
D4A511	Signal recognition particle 9 kDa protein OS=Rattus norvegicus OX=10116 GN=Srp9 PE=1 SV=1 - [D4A511_RAT]	3	8	0.41503	0.705644	0.625601	1.01	1.05866	1.22879	0.55535	0.674288	0.88383	0.145118	0.250017	0.432328	0.1031	0.247521	0.213529	0.00141968	0.213989	0.209775	0.25293	0.333084	0.283272	-0.0352005	0.0636567	-0.0703821	0.665387	0.332231	2.46194e-05	0.151391	0.13405	0.00242508
Q05BA4	Myadm protein OS=Rattus norvegicus OX=10116 GN=Myadm PE=1 SV=1 - [Q05BA4_RAT]	4	27	-0.352627	-0.279354	-0.0759121	-1.47897	-1.42315	-1.15306	-1.52843	-1.52915	-1.1136	-0.557791	-0.621809	-0.272154	-0.592043	-0.235144	-0.185117	-0.71146	-0.584066	-0.262432	-0.359286	-0.339769	0.0874343	-0.274078	-0.33099	0.207054	-0.865501	0.559843	0.00023189	-0.298325	0.264232	0.00242988
B2RZ28	F-box protein 28 OS=Rattus norvegicus OX=10116 GN=Fbxo28 PE=2 SV=1 - [B2RZ28_RAT]	1	4	-1.88282	-2.25611	-2.1025				-0.210806	-0.591487	-0.405683	0.553017	0.178098	0.321622	-0.377778	-0.760349	-0.629496	0.167976	-0.213356	-0.0820713	-0.101977	-0.482331	-0.33308	-0.960249	-1.34121	-1.20133	-0.710742	1.09024	0.0862251	-0.526271	0.466335	0.00243715
D3ZKE6	Sarcolemma associated protein (Predicted) OS=Rattus norvegicus OX=10116 GN=Slmap PE=1 SV=1 - [D3ZKE6_RAT]	6	278	0.41391	0.471895	0.354579	0.454489	0.575042	0.317443	0.563905	0.543644	0.476176	0.898332	0.65587	0.620578	0.252022	0.417632	0.18837	0.0808874	0.103779	-0.231632	0.536142	0.703117	0.271469	0.433458	0.667115	0.18752	0.528822	0.155057	1.3653e-07	0.300823	0.266638	0.00244177
Q3SWT1	SOSS complex subunit B1 OS=Rattus norvegicus OX=10116 GN=Nabp2 PE=2 SV=1 - [SOSB1_RAT]	2	7	-0.450687	-0.192559	-0.10971	-0.440033	-0.193	-1.00645	-0.221422	0.0293137	-1.03661	-0.189185	0.0673119	-0.820087	-0.025694	0.223152	-0.50892	-0.503028	-0.252943	-0.610187	-0.49821	-0.148461	-0.203223	-0.591671	-0.341216	-1.09418	-0.38026	0.38117	0.00537252	-0.379548	0.33648	0.00244483
D4ABA9	Xin actin-binding repeat containing 1 OS=Rattus norvegicus OX=10116 GN=Xirp1 PE=1 SV=2 - [D4ABA9_RAT]	61	433	0.650238	0.892595	0.135313	0.774381	0.912615	0.311119	1.07124	1.3858	0.680819	0.682516	0.897286	0.23831	0.389329	0.578251	-0.106346	0.367061	0.562214	-0.131142	0.620609	0.735554	0.083732	0.303459	0.579514	0.0467338	0.719353	0.358888	2.44399e-05	0.335747	0.297852	0.00245607
Q68FP1	Gelsolin OS=Rattus norvegicus OX=10116 GN=Gsn PE=1 SV=1 - [GELS_RAT]	34	431	0.187646	0.238354	0.103457	0.13341	0.0818553	-0.0708501	0.447037	0.389061	0.341223	0.339376	0.27433	0.146695	0.300262	0.170954	0.0542362	0.339887	0.262893	0.120363	0.580346	0.568739	0.427158	0.00102572	0.111587	-0.0682139	0.217633	0.148774	0.00036205	0.239103	0.212183	0.00246132
P47196	RAC-alpha serine/threonine-protein kinase OS=Rattus norvegicus OX=10116 GN=Akt1 PE=1 SV=1 - [AKT1_RAT]	6	21	-0.951688	-0.617566	-0.586708	-1.01419	-0.757918	-0.667551	-1.05046	-0.805045	-0.670564	-0.525453	-0.244276	-0.115983	-0.298948	-0.0752022	-0.0301317	-0.366956	0.0673641	0.0660874	-0.631858	-0.332181	-0.343586	-0.637872	-0.256135	-0.3613	-0.667284	0.283998	5.54151e-06	-0.266727	0.236728	0.00246351
D4ACD3	Ubiquitin specific protease 25 (Predicted) OS=Rattus norvegicus OX=10116 GN=Usp25 PE=1 SV=1 - [D4ACD3_RAT]	2	3	0.117383	-0.248571	0.120487	-0.278553	-0.655602	-0.250669	-0.298654	-0.672	-0.270753	-0.395398	-0.762983	-0.404016	-0.560659	-0.935895	-0.589599	-0.161259	0.162698	-0.188528	-0.0441753	-0.417195	-0.0525001	-0.377199	-0.750826	-0.395501	-0.333277	0.276871	0.00156317	-0.35922	0.318892	0.00246731
Q4V7C0	DSN1 homolog, MIS12 kinetochore complex component OS=Rattus norvegicus OX=10116 GN=Dsn1 PE=1 SV=1 - [Q4V7C0_RAT]	3	6	0.262294	0.0975418	-0.0820215	0.277068	0.213552	0.0698639	0.0245712	-0.192436	-0.33981		0.101007	-0.0866753		0.807765	0.274119	0.299087	0.632132	0.332318	0.409919	0.639403	0.462094	-0.00105589	-0.0968821	0.0411426	0.0313596	0.19295	0.601651	0.345458	0.285627	0.00247259
F1M6D0	Mitochondrial ribosomal protein S6 OS=Rattus norvegicus OX=10116 GN=Mrps6 PE=1 SV=2 - [F1M6D0_RAT]	6	14	-0.0893624	-0.0518323	0.152083	-0.354894	-0.359376	-0.0386942	-0.53388	-0.584026	-0.247022	-0.0145765	-0.0154362	0.230149	-0.190294	-0.233166	0.0560044	-0.233652	-0.280769	-0.110801	-0.168101	-0.202428	-0.00523147	-0.621093	-0.572457	-0.127242	-0.158906	0.257248	0.0556222	-0.224102	0.199013	0.00247312
Q66H79	Tripartite motif protein 32 OS=Rattus norvegicus OX=10116 GN=Trim32 PE=1 SV=1 - [Q66H79_RAT]	6	7	0.133486	0.0884317	0.15485	0.260318	0.204168	0.126973	0.387087	0.170501	0.0406167	0.30582	0.285391	0.11939	0.493058	0.233031	0.308285	0.328352	0.0917687	-0.0223764	0.316038	0.0496248	-0.0159412	0.239501	0.116668	0.0455622	0.189753	0.10131	4.49971e-05	0.181964	0.161667	0.0024808
D4A962	Heterogeneous nuclear ribonucleoprotein U-like 1 OS=Rattus norvegicus OX=10116 GN=Hnrnpul1 PE=1 SV=1 - [D4A962_RAT]	15	42	-0.102981	-0.156501	-0.319925	0.120059	0.0860218	-0.254657	0.11932	0.216682	-0.0496218	0.0435183	0.292329	-0.349568	-0.0616347	-0.178384	-0.413101	-0.157432	-0.0345596	-0.28205	-0.121319	0.0435263	-0.336642	-0.7234	-0.506812	-0.745635	-0.0296105	0.210366	0.635408	-0.29312	0.260567	0.00248993
F1M9C0	Mitogen-activated protein kinase-activated protein kinase 2 OS=Rattus norvegicus OX=10116 GN=Mapkapk2 PE=1 SV=3 - [F1M9C0_RAT]	9	15	-0.916228	-0.607374	-0.449571	-0.827405	-0.625241	-0.641738	-0.876296	-0.888143	-0.491166	-0.547414	-0.37786	-0.0625183	-0.455422	-0.15685	0.162431	-0.49345	-0.127044	0.117747	-0.426505	-0.55692	-0.274877	-0.497844	-0.4166	-0.151733	-0.609246	0.250083	3.91601e-06	-0.273089	0.242902	0.00249965
P97834	COP9 signalosome complex subunit 1 OS=Rattus norvegicus OX=10116 GN=Gps1 PE=1 SV=1 - [CSN1_RAT]	10	22	-0.952297	-0.808265	-0.345254	-0.861043	-0.543057	-0.348679	-1.2056	-1.13729	-0.698361	-0.615563	-0.442379	0.0253012	-0.325162	-0.278593	0.162432	-0.429422	-0.288287	0.0948493	-0.616524	-0.573479	-0.0657132	-0.660214	-0.560938	-0.167106	-0.66104	0.357188	5.00433e-05	-0.309013	0.275041	0.00251104
Q6P799	Serine--tRNA ligase, cytoplasmic OS=Rattus norvegicus OX=10116 GN=Sars PE=1 SV=3 - [SYSC_RAT]	13	26	-0.728213	-0.695418	-0.212056	-0.740139	-0.518789	-0.134672	-0.916241	-0.737942	-0.368615	-0.547266	-0.382795	-0.213469	-0.364505	-0.0102101	0.0784068	-0.366248	-0.161281	-0.0346306	-0.738406	-0.517594	-0.315167	-0.381551	-0.371595	-0.0423772	-0.516301	0.253464	2.10921e-05	-0.268763	0.23962	0.0025396
Q5RJR2	Twinfilin-1 OS=Rattus norvegicus OX=10116 GN=Twf1 PE=1 SV=1 - [TWF1_RAT]	6	13	-0.434521	-0.538919	-0.255318	-0.338365	-0.0123323	-0.229001	-0.4094	-0.296808	-0.407206	-0.457567	-0.0876021	-0.328282	-0.0658087	0.109658	0.0211863	-0.170804	-0.29574	-0.0819581	-0.38916	-0.405266	-0.327136	-0.206909	-0.214705	-0.125038	-0.316277	0.152992	1.84188e-05	-0.179307	0.159999	0.00255395
B4F795	Choline transporter-like protein 2 OS=Rattus norvegicus OX=10116 GN=Slc44a2 PE=2 SV=1 - [CTL2_RAT]	2	3	-0.552961	-0.35794	0.301749	-0.824994	-0.641069	0.0544947	-2.11923	-1.9316	-1.23972	-0.788979	-0.595589	0.0540089	-0.946148	-0.76041	-0.123483	-1.00287	-0.815887	-0.178529	-0.725646	-0.537691	0.117634	-0.551376	-0.364028	0.281927	-0.720152	0.746829	0.00658914	-0.467209	0.417577	0.00258183
D4A9N5	Tripartite motif-containing 25 OS=Rattus norvegicus OX=10116 GN=Trim25 PE=1 SV=3 - [D4A9N5_RAT]	7	10	0.0102887	-0.188602	-0.184176	0.0967521	-0.0650344	0.333352	0.0290057	-0.264072	-0.00962046	-0.243849	-0.611506	-0.443351	-0.00954937	-0.296056	-0.229373	0.0615919	-0.169657	-0.156562	-0.105735	-0.412646	-0.238764	-0.622032	-0.814198	-0.329402	-0.128401	0.251739	0.104943	-0.276865	0.247607	0.00259254
D3ZGL1	Rho GTPase-activating protein 25 OS=Rattus norvegicus OX=10116 GN=Arhgap25 PE=1 SV=1 - [D3ZGL1_RAT]	3	7	0.500021	0.352295	0.521956	0.0780357	0.240788	-0.131695				-0.414194	-0.563551	-0.403981	0.550419	0.714985	0.710644	0.135833	0.301639	0.511883	-0.325907	-0.159124	0.350616	0.641462	0.486063	0.641991	0.0199637	0.414841	0.888778	0.380042	0.340028	0.00260006
Q9ERH3	WD repeat-containing protein 7 OS=Rattus norvegicus OX=10116 GN=Wdr7 PE=1 SV=1 - [WDR7_RAT]	4	10	-0.695143	0.070373	-0.0946033	-1.28133	-0.749694	0.178454	0.192498	0.388117	0.392902	0.0302773	0.399918	0.556802	0.311756	-0.15668	0.570363	-0.0860147	0.430102	0.174262	0.696456	0.424932	0.426165	0.0493682	0.240617	0.343302	-0.0509524	0.565252	0.760684	0.285386	0.255466	0.0026088
Q32PX2	Aminoacyl tRNA synthase complex-interacting multifunctional protein 2 OS=Rattus norvegicus OX=10116 GN=Aimp2 PE=2 SV=1 - [AIMP2_RAT]	9	19	-0.577534	-0.409684	-0.176957	-0.635765	-0.52894	-0.358286	-0.823288	-0.746225	-0.575173	-0.64668	-0.571523	-0.235863	-0.207328	-0.151754	0.107327	-0.317026	-0.177389	-0.0131543	-0.582604	-0.394574	-0.0580961	-0.380745	-0.401409	-0.079679	-0.523826	0.194996	1.50988e-06	-0.221369	0.198302	0.00262121
D3ZVP6	Peptidylprolyl isomerase domain and WD repeat containing 1 (Predicted) OS=Rattus norvegicus OX=10116 GN=Ppwd1 PE=1 SV=1 - [D3ZVP6_RAT]	6	8	-0.274825	0.0589217	-0.0787697	-0.262743	0.34009	-0.0743962	0.171169	0.636347	0.0823035	0.0313805	-0.147551	0.270396	-0.662866	-0.618583	-0.457477	-0.517998	-0.472475	-0.310938	-0.136692	-0.0901921	0.0893122	-0.102153	0.00478778	-0.134982	0.0626935	0.26374	0.427745	-0.284188	0.254751	0.00263332
M0R6T4	MMS19 homolog, cytosolic iron-sulfur assembly component OS=Rattus norvegicus OX=10116 GN=Mms19 PE=1 SV=1 - [M0R6T4_RAT]	4	4	-0.661157	-0.640939	-0.379193	-0.527739	-0.205834	-0.145506	-1.75898	-1.16545	-1.37673	-0.815062	-0.845916	-0.515981	-1.15555	-0.743323	-0.84795	-0.530398	-0.375444	-0.203318	-0.434557	-0.230169	-0.164022	-0.210652	-0.056401	0.107583	-0.753207	0.478607	0.000200344	-0.403683	0.362163	0.00264764
B2RYN1	Fructosamine-3-kinase-related protein OS=Rattus norvegicus OX=10116 GN=Fn3krp PE=1 SV=1 - [B2RYN1_RAT]	1	2	-1.38397	-1.57007	-1.10861	-0.65814	-0.855343	-0.358001	-1.71452	-1.90802	-1.41437	-1.35985	-1.54759	-1.09622	-0.285826	-0.481216	-0.0425099	-0.0509735	-0.245124	0.194013	-1.09031	-1.28349	-0.826383	-0.654225	-0.848005	-0.400271	-1.24789	0.451474	1.13912e-06	-0.501194	0.449993	0.00266134
Q4G040	Frzb protein (Fragment) OS=Rattus norvegicus OX=10116 GN=Frzb PE=2 SV=1 - [Q4G040_RAT]	1	1	-0.315305	0.381418	-0.607505	-2.52888	-1.84326	-2.79631	-1.30556	-0.616225	-1.57296	-1.59778	-0.902687	-1.9017	-0.243518	0.443922	-0.567763	-0.848219	-0.159539	-1.17079	-0.723206	-0.0335493	-1.02684	-1.31865	-0.629595	-1.63225	-1.30056	0.927911	0.000506462	-0.659166	0.592254	0.00267412
D3ZC46	Transcription factor 25 OS=Rattus norvegicus OX=10116 GN=Tcf25 PE=1 SV=2 - [D3ZC46_RAT]	1	1	1.43587	1.65654	0.895835	1.55736	1.76693	1.0421	1.82812	2.04139	1.31288	0.872635	1.09167	0.320874	0.477567	0.688954	-0.0945154	0.481359	0.693985	-0.0890535	1.22243	1.43603	0.670957	0.446674	0.659671	-0.11477	1.31852	0.492587	1.56422e-06	0.53994	0.485146	0.00267467
G3V763	Collagen alpha-1(V) chain OS=Rattus norvegicus OX=10116 GN=Col5a1 PE=1 SV=3 - [G3V763_RAT]	6	64	0.42837	0.917166	-0.0393617	0.512742	0.634184	-0.125898	1.00903	1.34243	0.486772	0.717089	0.776648	0.117496	0.666183	0.853634	0.119652	0.426347	0.55058	-0.117743	0.665382	0.910584	0.181259	0.268794	0.892845	-0.225319	0.564722	0.433659	0.000884978	0.432683	0.388932	0.00268193
D3ZQN7	Laminin subunit beta 1 OS=Rattus norvegicus OX=10116 GN=Lamb1 PE=1 SV=3 - [D3ZQN7_RAT]	58	424	0.90451	0.956887	0.637253	0.337242	0.439108	0.13539	1.15529	1.23883	0.897261	0.416823	0.563258	0.168105	0.230913	0.341731	-0.000583437	0.155435	0.306823	-0.0735903	0.575867	0.680666	0.282166	0.19821	0.305148	-0.00818542	0.654163	0.372134	7.85445e-05	0.24955	0.224324	0.0026825
F7EMB2	RNA transcription, translation and transport factor OS=Rattus norvegicus OX=10116 GN=Rtraf PE=1 SV=1 - [F7EMB2_RAT]	13	50	0.431772	0.269256	0.699976	0.888541	0.941465	1.40433	0.797683	0.721813	1.17497	0.108321	0.250748	0.50094	-0.0616888	0.00740704	0.236957	0.252269	0.150259	0.50955	0.276741	0.0734257	0.425975	0.0417169	0.154545	0.538783	0.682485	0.389743	8.12085e-05	0.217162	0.195239	0.00268521
Q5U2T0	Death associated protein 3 OS=Rattus norvegicus OX=10116 GN=Dap3 PE=2 SV=1 - [Q5U2T0_RAT]	11	26	-0.258325	-0.196777	0.134996	-0.338318	-0.275917	0.0432264	-0.902498	-0.850986	-0.679786	-0.173733	-0.106466	-0.0530639	-0.3026	-0.197403	0.0463196	-0.210052	-0.119145	0.116216	-0.252146	-0.209976	0.0178714	-0.298668	-0.260718	-0.211563	-0.304804	0.336613	0.009463	-0.156822	0.141199	0.0027117
F1LRG4	Potassium voltage-gated channel subfamily H member 4 OS=Rattus norvegicus OX=10116 GN=Kcnh4 PE=4 SV=2 - [F1LRG4_RAT]	1	2	0.247913	0.534017	0.148045	-0.176949	0.0980589	-0.252038	0.62202	0.900732	0.546949	0.417456	0.701929	0.305866	-0.0847487	0.192073	-0.21666	-0.767174	-0.489113	-0.897415	-0.44909	-0.170052	-0.560387	-0.29612	-0.0176888	-0.417394	0.341166	0.348265	0.00599772	-0.347814	0.31324	0.00271607
Q9JMJ4	Pre-mRNA-processing factor 19 OS=Rattus norvegicus OX=10116 GN=Prpf19 PE=1 SV=2 - [PRP19_RAT]	12	42	0.00713588	-0.0139307	0.202778	-0.121084	-0.280807	0.0403201	-0.184487	-0.193358	-0.00530597	0.251938	0.178097	0.374001	0.12974	-0.00490005	0.2817	0.124761	0.032053	0.293236	0.27644	0.156018	0.399285	0.0920068	-0.0906923	0.176933	0.0212748	0.199452	0.718768	0.155548	0.140335	0.00274824
Q5U2Q7	Eukaryotic peptide chain release factor subunit 1 OS=Rattus norvegicus OX=10116 GN=Etf1 PE=2 SV=3 - [ERF1_RAT]	14	35	-0.694142	-0.545384	-0.330801	-0.603786	-0.446988	-0.293575	-0.959211	-0.748439	-0.669827	-0.460436	-0.248796	-0.133832	-0.23827	-0.0807755	0.0696865	-0.246503	-0.0848847	-0.00598483	-0.399712	-0.143213	-0.146143	-0.493626	-0.261236	-0.0977311	-0.511268	0.238029	1.29232e-05	-0.177366	0.160044	0.00275107
[truncated: 6,404 more rows]
