# Supplementary material for: Impact of Maternal Food Restriction on Heart Proteome in Appropriately Grown and Growth-Restricted Wistar—Rat Offspring
Source: Nutrients. 2021 Jan 30;13(2):466. doi: 10.3390/nu13020466 (PMC7912475; doi:10.3390/nu13020466)
Supplement: Supplementary file 1 [file nutrients-13-00466-s001.zip › SUPPLE~3.XLS]

## Sheet: DEPs (FGR|c) 0.05 2up 0.6
Supplementary Table 2. Differentially expressed proteins in hearts of FGR neonates vs. control (q<0.05)
Accession	Description	Σ# Unique Peptides	Σ# PSMs	FGR1/C1	FGR1/C2	FGR1/C3	FGR2/C1	FGR2/C2	FGR2/C3	FGR3/C1	FGR3/C2	FGR3/C3	FGR4/C1	FGR4/C2	FGR4/C3	non-FGR1/C1	non-FGR1/C2	non-FGR1/C3	non-FGR2/C1	non-FGR2/C2	non-FGR2/C3	non-FGR3/C1	non-FGR3/C2	non-FGR3/C3	non-FGR4/C1	non-FGR4/C2	non-FGR4/C3	Mean [FGR vs. control]	SD [FGR vs. control]	T-Test [FGR vs. control]	Mean [non-FGR vs. control]	SD [non-FGR vs. control]	T-Test [non-FGR vs. control]
B2RYU0	NADH dehydrogenase (Ubiquinone) 1 beta subcomplex, 2 (Predicted), isoform CRA_b OS=Rattus norvegicus OX=10116 GN=Ndufb2 PE=1 SV=1 - [B2RYU0_RAT]	2	3	1.63592	1.95035	2.28221	2.15424	2.45757	2.82531	2.14091	2.44795	2.812				-0.382493	-0.077348	0.231754	-0.389533	-0.0831489	0.226384	0.957283	1.26464	1.59214	0.652011	0.958766	1.2769	2.30072	0.38648	9.8997e-08	0.518947	0.688191	0.0241631
D3ZAT9	Failed axon connections homolog OS=Rattus norvegicus OX=10116 GN=Faxc PE=3 SV=1 - [FAXC_RAT]	2	146	1.87917	2.11461	1.50766	2.70042	2.92476	2.21817	2.57619	2.80423	2.18177	1.92621	2.16001	1.64245	1.3288	1.55495	0.644449	1.49542	1.72281	0.95327	2.04871	2.27708	1.70839	1.88581	2.11357	1.11344	2.21964	0.452801	3.06809e-09	1.57056	0.493249	2.75264e-07
A0A0G2K347	Cilia and flagella-associated protein 99 OS=Rattus norvegicus OX=10116 GN=Cfap99 PE=4 SV=1 - [A0A0G2K347_RAT]	2	2	1.37984	1.97465	1.60526	2.54844	3.13216	2.79864	2.23432	2.82175	2.48454	1.43402	2.02721	1.64772	0.837541	1.42307	1.03092	0.899155	1.48593	1.0942	1.40939	1.99714	1.62338	1.16774	1.75488	1.37175	2.17405	0.588379	5.97708e-08	1.34126	0.350414	4.14441e-08
D3ZYQ3	Similar to Tumor necrosis factor, alpha-induced protein 2 (Primary response gene B94 protein), isoform CRA_a OS=Rattus norvegicus OX=10116 GN=Tnfaip2 PE=1 SV=2 - [D3ZYQ3_RAT]	3	3	1.75195	1.86543		2.18358	2.28596		2.65346	2.75955		1.70925	1.82109		2.18689	2.29109		1.56361	1.66905		1.19883	1.30524		0.546126	0.651933		2.12878	0.411081	1.65249e-06	1.4266	0.637506	0.000392908
Q6P6T5	Occludin OS=Rattus norvegicus OX=10116 GN=Ocln PE=1 SV=1 - [OCLN_RAT]	2	2		1.46366			2.36688			2.12324									1.37474			1.34467			0.596542		1.98459	0.467298	0.0179839	1.10532	0.440871	0.0491534
O88422	Polypeptide N-acetylgalactosaminyltransferase 5 OS=Rattus norvegicus OX=10116 GN=Galnt5 PE=2 SV=1 - [GALT5_RAT]	2	3	1.23365	1.70914	0.915025	2.62762	3.09202	2.79238	2.08603	2.55412	1.21831	1.45958	1.93344	1.58783	0.486941	0.953149	0.284011	0.884173	1.35162	0.57832	1.37864	1.84707	0.878084	0.719308	1.18713	0.837879	1.9341	0.700849	1.15721e-06	0.94886	0.434574	1.10891e-05
D4A5Z9	NIMA-related kinase 10 OS=Rattus norvegicus OX=10116 GN=Nek10 PE=4 SV=3 - [D4A5Z9_RAT]	2	2	0.735526	2.35068		1.71941	3.32347		1.16704	2.77481		0.876088	2.48961		-0.0402149	1.56566		0.626896	2.23401		0.610401	2.21849					1.92958	0.949402	0.000699465	1.20254	0.943862	0.0262283
Q9Z2B7	Myosin heavy chain (Fragment) OS=Rattus norvegicus OX=10116 GN=MHCEO PE=2 SV=1 - [Q9Z2B7_RAT]	2	611	1.5999	2.73478	0.972623	2.26171	3.3855	1.65922	2.05491	3.1824	1.45243	1.08734	2.22059	0.448345	0.46427	1.58987	-0.195049	0.579935	1.4127	-0.161878	1.95534	3.08315	1.31663	0.76373	1.89094	0.115048	1.92165	0.893217	1.27314e-05	1.06789	0.985795	0.00319553
A0A0G2K3Y9	Megakaryoblastic leukemia (Translocation) 1 (Predicted) OS=Rattus norvegicus OX=10116 GN=Mkl1 PE=1 SV=1 - [A0A0G2K3Y9_RAT]	3	5							2.24143	1.64248	1.67042							1.36143	0.761827	0.735251							1.85144	0.338025	0.0109293	0.952834	0.3541	0.0430826
Q68FQ6	Similar to RIKEN cDNA 1700011A15 OS=Rattus norvegicus OX=10116 GN=RGD1305207 PE=2 SV=1 - [Q68FQ6_RAT]	2	13	1.42401	2.43149	0.901415	1.83652	2.83291	1.33871	2.09886	3.09895	1.60106	1.25368	2.25953	0.719366	0.490278	1.48847	-0.0643622	0.922247	1.92168	0.369278	1.25374	2.25415	0.719711	1.17716	2.17697	0.633162	1.81638	0.745835	3.92865e-06	1.11187	0.738641	0.000287945
A0A0G2K2V1	Ubiquitin carboxyl-terminal hydrolase 46 OS=Rattus norvegicus OX=10116 GN=Usp46 PE=1 SV=1 - [A0A0G2K2V1_RAT]	2	2	1.00803	1.7463	1.12626	1.97383	2.701	2.11684	1.99118	2.72206	2.13421	1.12542	1.86206	1.23193	0.364179	1.09317	0.450366	0.411621	1.14185	0.499478	1.1431	1.87431	1.2499	0.776136	1.50674	0.872961	1.81159	0.588132	3.85176e-07	0.948651	0.473922	2.47405e-05
Q9JIX5	Chromodomain-helicase-DNA-binding protein 8 OS=Rattus norvegicus OX=10116 GN=Chd8 PE=1 SV=2 - [CHD8_RAT]	6	14	1.52881	2.06297	1.48365	1.69372	2.21678	1.67334	2.35165	2.87841	2.33129	0.913586	1.44611	0.856703	0.250899	0.775769	-0.0239525	0.588978	1.11509	0.513444	0.932382	1.45947	0.875792	0.240792	0.767272	0.174225	1.78642	0.602414	5.6473e-07	0.63918	0.432762	0.000335346
M0RAR2	Uncharacterized protein OS=Rattus norvegicus OX=10116 PE=4 SV=2 - [M0RAR2_RAT]	2	3	1.24274	2.03757	1.26715	1.8939	2.64781	2.12606	1.96667	2.24613	1.8936	1.09822	1.89142	1.00582	0.344755	1.26026	-0.04434	0.250903	1.02086	0.432254	1.12575	1.85022	0.86018	0.207004	0.8177	0.419254	1.77642	0.50859	1.06851e-07	0.712066	0.542247	0.000831527
Q6AYC5	Rho GTPase-activating protein 15 OS=Rattus norvegicus OX=10116 GN=Arhgap15 PE=1 SV=1 - [RHG15_RAT]	2	3	1.11705	1.49871	1.03684	2.05557	2.42614	2.00014	1.81268	2.18695	1.75727	1.47796	1.85798	1.38602	0.449405	0.82178	0.337149	1.05059	1.4242	0.940004	1.22284	1.59743	1.13119	0.996711	1.3707	0.895093	1.71778	0.424914	2.34349e-08	1.01976	0.372697	1.2594e-06
F1LTS8	Epoxide hydrolase OS=Rattus norvegicus OX=10116 PE=3 SV=2 - [F1LTS8_RAT]	2	2	1.27053	1.9895	1.04487	2.20337	2.91124	2.00248	1.64988	2.36145	1.44901	1.04003	1.75737	0.80265	0.127271	0.836958	-0.130433	0.427168	1.13809	0.171133	1.13094	1.84284	0.893848	0.65643	1.36773	0.409363	1.70686	0.622018	1.22392e-06	0.739278	0.574103	0.000961458
D4A0X5	MAP7 domain-containing 3 OS=Rattus norvegicus OX=10116 GN=Map7d3 PE=1 SV=3 - [D4A0X5_RAT]	2	3	1.10226	1.28534	0.433976	2.77601	2.948	2.13251	2.26189	2.43758	1.6184	1.20966	1.3911	0.52965	1.20045	1.37425	0.500121	1.37251	1.54755	0.673852	1.51012	1.68613	0.830404	1.39787	1.57327	0.708179	1.6772	0.831217	2.30023e-05	1.19789	0.408655	6.34258e-07
Q5U2U8	Bcl2-associated athanogene 3 OS=Rattus norvegicus OX=10116 GN=Bag3 PE=1 SV=1 - [Q5U2U8_RAT]	7	131	3.48351	3.15277	0.16003	0.874978	1.24289	0.32277	3.27678	2.40136	0.37369	2.66224	1.74844	-0.244115	0.461017	1.00786	-3.66782	2.71189	2.32854	-0.533333	4.18553	3.7868	0.781696	0.061221	0.432561	-0.537172	1.62128	1.34232	0.0015262	0.918232	2.14419	0.166026
A0A0G2JZ44	Phospholipase A2 OS=Rattus norvegicus OX=10116 GN=Pla2g4b PE=4 SV=1 - [A0A0G2JZ44_RAT]	3	4	0.425886	1.01543	-0.0264728	2.37919	2.95764	1.95161	2.07978	2.66193	1.65222	1.3848	1.97272	0.92072	0.304651	0.884914	-0.179751	0.43771	1.01921	-0.0450219	1.06067	1.64315	0.596878	0.905223	1.4871	0.431459	1.61462	0.901731	6.69013e-05	0.712182	0.560228	0.00105671
Q6AY01	E3 ubiquitin-protein ligase RNF133 OS=Rattus norvegicus OX=10116 GN=Rnf133 PE=2 SV=1 - [RN133_RAT]	2	2	1.7857						2.07935			0.916382			1.42218			1.39498			1.60374			0.657822			1.59381	0.604764	0.0447929	1.26968	0.418299	0.00897182
Q5XI36	CD97 molecule OS=Rattus norvegicus OX=10116 GN=Adgre5 PE=2 SV=1 - [Q5XI36_RAT]	2	2				1.55857			2.23105			0.976615			1.00827												1.58875	0.627763	0.0483032	1.00827	#DIV/0!	#DIV/0!
B1WC65	HAUS augmin-like complex, subunit 3 OS=Rattus norvegicus OX=10116 GN=Haus3 PE=2 SV=1 - [B1WC65_RAT]	3	4	1.52526	1.38566	1.22581	2.17569	2.02499	1.90102	1.13763	1.99042	1.86277	1.33338	1.19214	1.02221	0.407987	0.259101	0.0764965	0.797633	0.649986	0.467813	1.30789	1.16122	0.997017	1.0962	0.948925	0.775349	1.56475	0.402924	3.56435e-08	0.745469	0.381939	3.11039e-05
G3V8D2	Periaxin OS=Rattus norvegicus OX=10116 GN=Prx PE=1 SV=3 - [G3V8D2_RAT]	2	3	1.58557	1.82711	0.892868	1.66381	1.89426	0.995894	2.13798	2.37213	1.47007	1.38842	1.62833	0.683999	0.705484	0.937745	-0.0192588	0.884357	1.11786	0.161284	1.57152	1.806	0.867394	1.15559	1.38946	0.441485	1.54504	0.500753	3.78689e-07	0.918243	0.544534	0.000112274
Q9QUZ8	Glucocorticoid modulatory element-binding protein 1 OS=Rattus norvegicus OX=10116 GN=Gmeb1 PE=1 SV=3 - [GMEB1_RAT]	3	4		1.53042									1.51197			0.862383			0.80747								1.52119	0.0130458	0.00386053	0.834927	0.0388296	0.0209278
B2DD29	Serine/threonine-protein kinase BRSK1 OS=Rattus norvegicus OX=10116 GN=Brsk1 PE=1 SV=1 - [BRSK1_RAT]	2	3	0.0642063	1.32733	0.612309	1.86429	3.11632	2.43717	1.62747	2.88321	2.20037	0.0848727	1.34637	0.621253	-0.0171473	1.2367	0.498911	-0.379724	0.875358	0.138005	0.0141513	1.27021	0.550824	0.832359	2.08781	1.35906	1.51543	1.03214	0.000351576	0.705543	0.710344	0.00551799
D4A885	ATP-binding cassette subfamily A member 13 OS=Rattus norvegicus OX=10116 GN=Abca13 PE=4 SV=3 - [D4A885_RAT]	5	5	0.872082	1.78558	0.106491	1.78703	2.68943	1.04622	1.82555	2.73166	1.08476	1.3527	2.26457	0.575392	0.645409	1.54962	-0.152226	0.585554	1.49101	-0.210411	1.13126	2.03769	0.354238	0.710012	1.61584	-0.0769851	1.51012	0.818873	5.16331e-05	0.80675	0.757959	0.00358127
F1M389	Centromere protein H OS=Rattus norvegicus OX=10116 GN=Cenph PE=4 SV=3 - [F1M389_RAT]	3	9	0.992064	1.44005	0.609033	1.98841	2.4253	1.63016	1.74705	2.18765	1.38882	1.09274	1.53909	0.697987	0.693344	1.13205	0.278269	0.800989	1.24093	0.387585	1.3642	1.69425	0.756887	1.3379	1.77821	0.933463	1.4782	0.565544	1.97622e-06	1.03317	0.475759	1.16654e-05
D3ZKG7	Inositol polyphosphate-5-phosphatase F OS=Rattus norvegicus OX=10116 GN=Inpp5f PE=1 SV=1 - [D3ZKG7_RAT]	3	4	1.48844	1.73515	1.66596	1.0688	1.30442	1.2711	2.01984	2.25916	2.22216	0.604287	0.758743	1.13256	0.432421	0.579225	0.940368	0.0320862	0.18013	0.541704	0.894574	1.13422	1.06067	0.771785	1.01083	0.927904	1.46089	0.539028	1.38368e-06	0.708826	0.356071	2.60145e-05
A0A0G2JST3	Keratin, type II cytoskeletal 1 OS=Rattus norvegicus OX=10116 GN=Krt1 PE=1 SV=1 - [A0A0G2JST3_RAT]	6	22	2.72006	3.07209	0.559435	1.9123	2.73395	-0.215703	1.89595	2.85908	-0.249976	0.791879	1.48966	-1.37931	3.11174	4.15864	0.908971	0.114979	0.876741	-2.05794	2.00381	2.98247	0.101955	0.0389331	0.942739	-1.85427	1.34912	1.44807	0.00805258	0.944064	1.89196	0.111819
D3ZSU6	Ankyrin repeat domain 11 OS=Rattus norvegicus OX=10116 GN=Ankrd11 PE=1 SV=3 - [D3ZSU6_RAT]	3	5	1.32121	1.8406	1.08548	1.19481	1.70311	0.98387	1.74021	2.25221	1.52928	0.710457	1.22822	0.463013	0.475394	0.985504	0.207628	0.079735	0.591085	-0.186361	0.8889	1.40123	0.641749	0.307689	0.819409	0.0505612	1.33771	0.504657	1.72185e-06	0.521877	0.456928	0.00224752
F1LUX5	Family with sequence similarity 149, member A OS=Rattus norvegicus OX=10116 GN=Fam149a PE=4 SV=3 - [F1LUX5_RAT]	2	2	1.53704	1.58397	1.25011	1.60105	1.63688	1.3389	1.77288	1.81242	1.51075	0.703007	0.748308	0.404363	0.259096	0.296745	-0.0598707	-0.0808465	-0.0419575	-0.398143	0.950921	0.990787	0.65257	0.291682	0.330942	-0.0166459	1.32497	0.460335	7.61329e-07	0.264607	0.42555	0.0542704
A0A0G2JVI9	Contactin-4 OS=Rattus norvegicus OX=10116 GN=Cntn4 PE=4 SV=1 - [A0A0G2JVI9_RAT]	2	3										1.68028	1.32694	0.949564				0.350787	-0.00896494	-0.398578	0.368204	0.00942929	-0.362216				1.31893	0.365423	0.0246456	-0.00688976	0.331233	0.961338
P70570	Laminin-5 alpha 3 chain OS=Rattus norvegicus OX=10116 PE=2 SV=1 - [P70570_RAT]	3	10	0.169292	0.930258	0.655559	1.30143	2.05131	1.81248	1.22088	1.97445	1.73194	0.874256	1.63359	1.3488	0.143383	0.897007	0.15603	0.561719	1.3264	0.585852	0.61569	1.36959	1.09053	1.04463	1.79792	1.50949	1.30869	0.572026	7.1416e-06	0.924852	0.526549	7.91006e-05
M0RAC2	Family with sequence similarity 102, member A OS=Rattus norvegicus OX=10116 GN=Fam102a PE=4 SV=1 - [M0RAC2_RAT]	2	2	1.04802	0.808022		0.850081	1.02786		1.54525	1.72673		1.62095	1.80819					1.60617	1.787		0.454774	0.636581		0.394853	0.576053		1.30439	0.411509	4.37376e-05	0.909239	0.618493	0.0155275
D4A194	Centromere protein J OS=Rattus norvegicus OX=10116 GN=Cenpj PE=1 SV=3 - [D4A194_RAT]	2	2	1.89272	1.76084	0.238451	1.97345	1.83047	0.34396	1.80198	1.6627	0.172509				0.846743	0.705578	-0.839568				0.741331	0.602383	-0.924365				1.29745	0.790113	0.00115476	0.188684	0.833423	0.603089
A0A0G2K2K5	Mediator of RNA polymerase II transcription subunit 16 OS=Rattus norvegicus OX=10116 GN=Med16 PE=1 SV=1 - [A0A0G2K2K5_RAT]	3	3		1.25782									1.33352									0.855353			0.774534		1.29567	0.0535281	0.0185922	0.814944	0.0571476	0.0315413
G3V8T7	RCG51933, isoform CRA_a OS=Rattus norvegicus OX=10116 GN=Tdrkh PE=1 SV=1 - [G3V8T7_RAT]	2	4	4.07756	3.67185	2.28718	1.43243	1.01563	-0.333164	1.62957	1.21647	-0.136012	0.925289	0.51795	-0.876809	0.310785	-0.104206	-1.51164	0.720435	0.306684	-1.10031	1.38636	0.973588	-0.415443	1.30695	0.893574	-0.504827	1.28566	1.49989	0.0127608	0.188496	0.933898	0.498952
Q6MG70	Neuraminidase 1 OS=Rattus norvegicus OX=10116 GN=Neu1 PE=1 SV=1 - [Q6MG70_RAT]	3	4	0.70432	2.06856	0.568735	0.823145	2.17629	0.712339	1.11385	2.4707	1.00306	0.796638	2.15925	0.649331	0.346709	1.70167	0.17908	0.183194	1.53939	0.0172355	0.286161	1.64333	0.139147	0.363335	1.7199	0.206345	1.27052	0.721038	7.69367e-05	0.693792	0.714131	0.00630289
Q6AY32	CEP295 N-terminal-like OS=Rattus norvegicus OX=10116 GN=Cep295nl PE=1 SV=1 - [Q6AY32_RAT]	2	2				1.00438	1.14004	1.65393							-0.569877	-0.4324	0.022853	0.0522848	0.191001	0.646685	-0.0369355	0.102758	0.576409	0.708518	0.847604	1.31189	1.26612	0.342638	0.023553	0.285066	0.546074	0.09794
B2RZ77	Dermatopontin OS=Rattus norvegicus OX=10116 GN=Dpt PE=1 SV=1 - [B2RZ77_RAT]	4	10	1.3572	1.64943	0.529746	2.06461	2.45038	1.01863	2.04875	2.43823	1.00278	0.333302	0.793108	-0.559459	0.712753	0.735501	-0.294541	0.59014	0.652969	-0.398811	1.04085	1.52914	0.245682	0.997989	1.38015	0.133608	1.26056	0.918533	0.000595838	0.610453	0.602891	0.00490464
D3ZQ56	DNA-directed RNA polymerase III subunit RPC6 OS=Rattus norvegicus OX=10116 GN=Polr3f PE=3 SV=1 - [D3ZQ56_RAT]	2	3	1.13725	1.76268	0.930153	1.15182	1.76616	0.96951	1.3383	1.95634	1.156	0.826118	1.44992	0.607304	0.183502	0.799653	-0.0556341	0.337278	0.954669	0.0998125	1.16663	1.785	0.948112	0.551305	1.16907	0.322808	1.2543	0.41348	4.49435e-07	0.688517	0.54303	0.00107706
A0A0G2K1Q8	ATP-binding cassette subfamily A member 3 OS=Rattus norvegicus OX=10116 GN=Abca3 PE=1 SV=1 - [A0A0G2K1Q8_RAT]	2	3	1.1445	1.43154	0.687324	1.04251	1.31845	0.610109	1.89966	2.1793	1.46728	1.13426	1.41966	0.665355	0.199755	0.477509	-0.289467	0.877029	1.15602	0.389477	1.06338	1.34335	0.594775	1.27634	1.5557	0.797757	1.24999	0.480033	2.05013e-06	0.786803	0.53556	0.000349913
O88791	High mobility group AT-hook 2 OS=Rattus norvegicus OX=10116 GN=Hmga2 PE=1 SV=1 - [O88791_RAT]	4	8	1.8072	1.16835	0.965232	1.49647	1.14074	0.671734	1.70559	1.02172	0.880873	1.87827	1.18558	1.01703	0.96708	0.553778	0.152967	1.19603	0.647246	0.316148	1.26336	0.781381	0.402416	1.48264	0.868795	0.611722	1.2449	0.387775	2.53219e-07	0.770297	0.403416	3.78879e-05
D4ABR5	Upstream transcription factor family member 3 OS=Rattus norvegicus OX=10116 GN=Usf3 PE=4 SV=3 - [D4ABR5_RAT]	2	2	1.55916	1.30707	0.291306	2.03381	1.77062	0.790733	2.05124	1.79176	0.808183	1.27983	1.02612	0.000258081	1.15539	0.894026	-0.144503	1.13603	0.875897	-0.162201	1.67154	1.41239	0.392255	2.86268	2.60292	1.57342	1.22584	0.664066	5.11859e-05	1.18915	0.937048	0.00107012
B2RYT7	Haloacid dehalogenase-like hydrolase domain-containing 3 OS=Rattus norvegicus OX=10116 GN=Hdhd3 PE=1 SV=1 - [B2RYT7_RAT]	3	3		1.77846	0.515766		2.06542	0.838596		2.25956	1.02905		1.28662	0.0138344		0.870019	-0.41544										1.22341	0.778677	0.00299368	0.227289	0.908957	0.783609
F1M0F6	Cas scaffold protein family member 4 OS=Rattus norvegicus OX=10116 GN=Cass4 PE=4 SV=3 - [F1M0F6_RAT]	2	2	1.19621	1.42955	0.329881	1.79292	2.01516	0.951364	1.64436	1.87031	0.802827	1.08288	1.31459	0.204827	0.689473	0.913531	-0.208903	0.535952	0.76125	-0.360753	1.08892	1.3152	0.21116	0.852257	1.07793	-0.035481	1.21957	0.580346	1.5832e-05	0.570044	0.547776	0.00413412
A0A0G2KB00	Fras1-related extracellular matrix 1 OS=Rattus norvegicus OX=10116 GN=Frem1 PE=4 SV=1 - [A0A0G2KB00_RAT]	5	5				1.31093	0.672226					1.75978	1.13054		0.717061	0.0514669	1.1478	0.907969	0.272318		0.27526	-0.388117	0.286576				1.21837	0.450068	0.0123582	0.408792	0.493455	0.051605
I6LK15	Cystic fibrosis transmembrane conductance regulator OS=Rattus norvegicus OX=10116 GN=CFTR PE=2 SV=1 - [I6LK15_RAT]	4	5	1.45774		0.727434	1.4249		0.96894	1.82076		1.11525	0.967672			0.424187		-0.338161	0.344345		-0.150477	0.912361		0.242638	0.347978		-0.606489	1.21181	0.373996	0.000138369	0.147048	0.484431	0.419008
Q9JK93	Agrin (Fragment) OS=Rattus norvegicus OX=10116 PE=2 SV=1 - [Q9JK93_RAT]	2	8	1.28898	1.45019	0.401599	1.59065	1.11572	0.63223	2.06739	1.8572	0.816244	1.48685	1.33244	0.434864	0.940103	0.417537	-0.0181306	0.990891	0.469564	0.0343275	1.52866	0.91627	0.44083	1.30921	0.788257	0.361618	1.2062	0.539897	8.939e-06	0.681595	0.479012	0.000450283
D3Z9K6	Family with sequence similarity 180, member A OS=Rattus norvegicus OX=10116 GN=Fam180a PE=4 SV=1 - [D3Z9K6_RAT]	2	3	1.35125	1.15132	0.378564	1.84764	1.63662	0.899738	1.77364	1.56632	0.825756	1.32144	1.11988	0.337039	0.757852	0.548642	-0.246873	0.89785	0.68988	-0.105205	1.37532	1.16833	0.391209	0.808694	0.601094	-0.185393	1.1841	0.501487	5.28726e-06	0.55845	0.517533	0.00327769
D4AD05	Ciliary rootlet coiled-coil, rootletin OS=Rattus norvegicus OX=10116 GN=Crocc PE=1 SV=2 - [D4AD05_RAT]	8	18	0.712088	1.54877	0.241458	1.3035	1.96827	0.675867	1.71328	1.58748	0.866972	1.21938	1.97662	0.237165	0.405208	1.10543	0.0689117	0.903931	1.07335	0.0162143	0.835498	1.51863	0.153887	0.797055	1.4244	0.0479861	1.1709	0.617846	4.05216e-05	0.695875	0.54305	0.000996714
D4A5W5	RecQ-like helicase 4 OS=Rattus norvegicus OX=10116 GN=Recql4 PE=4 SV=1 - [D4A5W5_RAT]	2	3	1.28049	1.21117	0.328193	1.36105	1.28064	0.433536	1.42239	1.34568	0.49489	1.88553	1.81459	0.921515	1.39028	1.31168	0.405938	1.50805	1.43069	0.52538	-0.0364496	-0.112831	-1.00018	0.246098	0.16911	-0.727605	1.14831	0.508794	8.12247e-06	0.425847	0.84596	0.109037
A0A0G2JXH6	Keratin, type II cytoskeletal 73 OS=Rattus norvegicus OX=10116 GN=Krt73 PE=1 SV=1 - [A0A0G2JXH6_RAT]	2	6	1.38417	2.27163	-0.99142	2.16596	3.04232	-0.184852	2.28235	3.16242	-0.0684456	0.721499	1.60733	-1.66581	3.5203	4.39848	1.11267	-0.063937	0.815479	-2.4699	2.16923	3.04963	-0.217786	0.0672129	0.947	-2.32978	1.14393	1.57916	0.0290194	0.916549	2.13304	0.164719
P62749	Hippocalcin-like protein 1 OS=Rattus norvegicus OX=10116 GN=Hpcal1 PE=1 SV=2 - [HPCL1_RAT]	6	27	0.994787	0.792368	0.652973	1.76987	1.2579	1.39563	1.55407	1.51574	1.42021	0.911106	0.793201	0.638343	0.326706	0.139967	0.0597582	0.401059	0.360194	0.167525	0.986995	0.500832	0.871	0.739093	0.512686	0.585215	1.14135	0.389703	6.39786e-07	0.470919	0.289606	0.000152653
Q62703	Reticulocalbin-2 OS=Rattus norvegicus OX=10116 GN=Rcn2 PE=1 SV=2 - [RCN2_RAT]	16	79	1.07418	1.32687	0.234675	1.40357	1.69455	0.743035	1.75778	2.04453	0.961781	0.909518	1.16014	0.302074	0.743397	0.964129	-0.0366956	0.498008	0.786321	-0.184986	0.830691	1.19222	0.194123	0.544174	0.734981	-0.101717	1.13439	0.554347	2.02226e-05	0.51372	0.448527	0.00220513
O35180	Endophilin-A3 OS=Rattus norvegicus OX=10116 GN=Sh3gl3 PE=1 SV=2 - [SH3G3_RAT]	2	3	0.734597	1.06311	0.623492	1.53685	1.85427	1.45052	1.11375	1.43488	1.02744	0.829722	1.15661	0.706895	0.081744	0.400978	-0.0614052	0.146344	0.466818	0.00486508	0.645986	0.967437	0.523452	0.486515	0.80736	0.354004	1.12768	0.379443	5.52448e-07	0.402008	0.317998	0.00110045
D4A5N1	Ninein-like OS=Rattus norvegicus OX=10116 GN=Ninl PE=4 SV=2 - [D4A5N1_RAT]	2	3	0.589257	1.35202	0.864918							0.959074	1.72021	1.22301	0.0674469	0.82093	0.311064	-0.157194	0.597528	0.088093							1.11808	0.399331	0.00100706	0.287978	0.365283	0.111333
Q9ET45	BCL2-interacting protein 3 OS=Rattus norvegicus OX=10116 GN=Bnip3 PE=1 SV=1 - [Q9ET45_RAT]	4	9	1.02011	0.334049	1.31312	1.36693	0.978034	1.52261	1.0668	0.373353	1.42901	1.45218	0.926026	1.60683	0.640026	0.295411	0.508479	0.452008	-0.0549539	0.759045	1.04881	0.35568	1.37479	0.508724	0.165719	0.527147	1.11575	0.420905	1.72106e-06	0.548406	0.382649	0.000425613
M0R752	Uncharacterized protein OS=Rattus norvegicus OX=10116 PE=4 SV=1 - [M0R752_RAT]	3	5	0.835117	1.40092	0.508718	1.05601	1.54333	0.960996	1.35451	1.87908	1.174	0.856783	1.16331	0.570193	0.54372	0.879036	0.252138	0.751685	1.09282	0.288525	0.700774	1.07517	0.229828	0.24031	0.707564	-0.0211439	1.10858	0.39867	1.07324e-06	0.561702	0.3627	0.000228608
Q6JE36	Protein NDRG1 OS=Rattus norvegicus OX=10116 GN=Ndrg1 PE=1 SV=1 - [NDRG1_RAT]	4	15	1.04256	0.891456	0.909068	1.28846	1.1112	0.938789	1.22015	1.35379	1.32904	1.276	1.1082	0.813572	0.472476	0.216876	-0.146425	0.761656	0.633089	0.492859	0.564189	0.122476	0.512859	0.657281	0.655354	0.596174	1.10686	0.187979	4.32724e-10	0.461572	0.264956	8.49289e-05
D4A8N2	Ferredoxin 1-like OS=Rattus norvegicus OX=10116 GN=Fdx2 PE=1 SV=1 - [D4A8N2_RAT]	2	5	1.14726	2.01559	1.03532	1.09477	1.90438	1.00761	0.865605	1.70106	0.778466	0.190726	1.36764	0.0670686	-0.0601003	1.32163	-0.20408	0.0908773	1.12332	-0.199774	0.816048	1.50938	0.692683	0.425143	1.45796	0.143459	1.09796	0.601907	5.68501e-05	0.593046	0.64895	0.00898745
A0A096MJX6	RCG49877, isoform CRA_b OS=Rattus norvegicus OX=10116 GN=RGD1561796 PE=4 SV=1 - [A0A096MJX6_RAT]	2	4	0.692402	1.88884	-0.961627	1.99257	3.17791	0.363318	2.14053	3.32957	0.511293	0.164569	1.35938	-1.50118	0.778567	1.96573	-0.907506	-0.525409	0.66299	-2.20981	1.44718	2.63655	-0.218281	0.857647	2.04642	-0.817788	1.09646	1.50165	0.0280034	0.476356	1.44144	0.276594
A0A0G2K1M9	Nuclear factor of-activated T-cells 5 OS=Rattus norvegicus OX=10116 GN=Nfat5 PE=4 SV=1 - [A0A0G2K1M9_RAT]	2	4	1.29134	2.47703		0.126322	1.30092		0.775511	1.95381		-0.193877	0.990183		0.226162	1.40257		-0.883629	0.294019		0.519965	1.69859		-1.03523	0.142787		1.09016	0.881633	0.0100281	0.295654	0.958717	0.411992
B6ID11	Ubiquitin-related modifier 1 OS=Rattus norvegicus OX=10116 GN=Urm1 PE=1 SV=1 - [B6ID11_RAT]	2	3	1.93202	1.15927		1.22018	0.947558	0.805783	0.741281	-0.0388527		1.59051	1.43706		0.105492	-0.676532					0.474043	-0.305765		0.545727	-0.234687		1.08831	0.56994	0.000439683	-0.0152871	0.477185	0.940496
D3ZMQ0	MGA, MAX dimerization protein OS=Rattus norvegicus OX=10116 GN=Mga PE=1 SV=2 - [D3ZMQ0_RAT]	3	5	2.21865	1.88049	0.353063	1.05012	0.700866	-0.790686	2.18869	1.84314	0.347903				1.56362	1.21618	-0.334011	0.81481	0.46861	-1.08115	1.31347	0.968246	-0.563544	1.56537	1.21954	-0.321619	1.08803	1.02815	0.0131016	0.569127	0.915645	0.0543492
D4AC73	Coiled-coil-helix-coiled-coil-helix domain-containing 7 OS=Rattus norvegicus OX=10116 GN=Chchd7 PE=1 SV=2 - [D4AC73_RAT]	5	12	1.32141	0.747325	0.852593	1.85631	1.44213	1.45304	1.96544	1.09724	1.31589	0.62753	0.0747846	0.213329	0.622706	0.195789	-0.138164	0.793049	0.319017	-0.11929	0.823264	0.947605	0.510085	1.0455	0.638819	0.567876	1.08059	0.595427	5.94703e-05	0.517188	0.386107	0.000716471
Q6AY47	Adenosine monophosphate-protein transferase FICD OS=Rattus norvegicus OX=10116 GN=Ficd PE=2 SV=1 - [FICD_RAT]	2	4	0.482619	0.782095	0.540609	1.83192	2.1203	1.91469	0.895675	1.18776	0.978462	0.628803	0.926648	0.675071	0.102798	0.392992	0.128744	0.0697069	0.36114	0.0973233	0.619819	0.912229	0.66638	0.443322	0.735126	0.479906	1.08039	0.566313	3.81873e-05	0.417457	0.280056	0.000311556
P51799	H(+)/Cl(-) exchange transporter 7 OS=Rattus norvegicus OX=10116 GN=Clcn7 PE=2 SV=1 - [CLCN7_RAT]	3	3							0.989847	1.15968								-0.0348471	0.134336		1.17229	1.34245		-0.277323	-0.107769		1.07476	0.120091	0.0501949	0.371523	0.700863	0.25079
G3V8B1	Glycosylphosphatidylinositol specific phospholipase D1, isoform CRA_a OS=Rattus norvegicus OX=10116 GN=Gpld1 PE=1 SV=1 - [G3V8B1_RAT]	2	2	0.789358	0.712654	0.621117	1.83949	1.75169	1.69603	1.17461	1.09051	1.03117	0.799813	0.721478	0.61985	0.199208	0.113222	-0.00107654	0.496955	0.412208	0.29834	0.803621	0.719851	0.62395	1.05215	0.967774	0.862504	1.07065	0.453936	5.34316e-06	0.545726	0.347121	0.000202031
Q5BJN5	Mitochondrial intermembrane space import and assembly protein 40 OS=Rattus norvegicus OX=10116 GN=Chchd4 PE=2 SV=1 - [MIA40_RAT]	4	37	0.577311	1.77019	0.100678	1.21083	2.20173	0.568099	1.15018	2.35644	0.719119	0.551365	1.55476	-0.124835	0.125385	1.12113	-0.571137	-0.213024	0.783963	-0.907876	0.220174	1.21814	-0.455734	0.774427	1.77178	0.0885424	1.05299	0.794169	0.000773657	0.329648	0.812733	0.187612
A0A0G2K0D8	10-formyltetrahydrofolate dehydrogenase OS=Rattus norvegicus OX=10116 GN=Aldh1l1 PE=1 SV=1 - [A0A0G2K0D8_RAT]	4	4	0.396844	0.95561	0.203087	1.32634	2.3608	1.12396	1.19883	1.85511	0.924761	0.683256	1.1027	0.480396	0.238779	0.45108	0.0548695	0.312135	0.741103	0.107035	0.631321	0.835716	0.299093	0.442075	1.34499	0.226912	1.05097	0.610556	9.41554e-05	0.473759	0.365639	0.000918532
A0A0G2K2V6	Keratin, type I cytoskeletal 10 OS=Rattus norvegicus OX=10116 GN=Krt10 PE=1 SV=1 - [A0A0G2K2V6_RAT]	8	26	1.31076	1.97958	-0.875784	1.78051	2.63939	-0.275749	1.37775	2.21902	-0.427963	1.26242	2.01473	-0.444215	0.687233	1.36689	-1.38279	-0.182734	0.840777	-2.00368	2.65264	3.4396	0.612185	0.197296	1.18946	-1.53762	1.0467	1.21823	0.0126013	0.489938	1.62893	0.319812
A0A0G2KAN1	Collagen, type I, alpha 2 OS=Rattus norvegicus OX=10116 GN=NEWGENE_621351 PE=1 SV=1 - [A0A0G2KAN1_RAT]	2	441	1.29604	1.23807	0.773864	0.395716	0.326657	-0.101676	1.71976	1.65441	1.22239	1.51666	1.45707	0.982768	0.888344	0.821098	0.334129	0.736075	0.670068	0.18353	0.864585	0.799555	0.330984	0.595188	0.529552	0.0516104	1.04014	0.57842	6.4446e-05	0.56706	0.281954	2.36988e-05
M0RBH0	Uncharacterized protein OS=Rattus norvegicus OX=10116 PE=3 SV=2 - [M0RBH0_RAT]	2	4	0.861729	0.808787	1.10014	0.845432	0.854968	1.10862	1.39377	1.52615	1.65698	0.693152	0.712152	0.919842	0.284564	0.295913	0.490932	0.444685	0.562436	0.652723	0.180821	0.194386	0.407803	0.206352	0.874975	0.423358	1.04014	0.32334	2.48061e-07	0.418246	0.207739	2.34688e-05
A0A0G2QC46	Roundabout homolog 4 OS=Rattus norvegicus OX=10116 GN=Robo4 PE=4 SV=1 - [A0A0G2QC46_RAT]	2	2	1.54911	2.07509	1.7688	-0.0305719	0.484311	0.213899	1.59969	2.11827	1.84417	0.0367751	0.561122	0.244744	-0.154381	0.362315	0.0332663	-0.344908	0.173028	-0.15559	0.51657	1.03548	0.724832	-0.871577	-0.353272	-0.673292	1.03878	0.852266	0.00143102	0.0243729	0.56604	0.884127
E9PT83	Centromere protein F OS=Rattus norvegicus OX=10116 GN=Cenpf PE=1 SV=2 - [E9PT83_RAT]	31	58	1.1635	1.02814	0.332821	1.47706	1.34045	0.678429	1.90084	1.72422	0.933985	0.963465	0.886877	0.0153872	1.09711	0.87395	0.00607901	0.907629	0.724579	-0.0413996	1.10179	0.99499	0.278916	1.29984	1.13883	0.279763	1.0371	0.54163	3.6952e-05	0.72184	0.468255	0.000237378
G3V972	Gem (Nuclear organelle) associated protein 6, isoform CRA_a OS=Rattus norvegicus OX=10116 GN=Gemin6 PE=1 SV=1 - [G3V972_RAT]	4	7	0.754955	0.845133	0.419249	1.54381	1.62289	1.23289	1.19916	1.28194	0.88825	0.958047	1.04659	0.61062	0.869113	0.950008	0.501364	0.757635	0.83977	0.391556	0.474885	0.557997	0.12775	0.880473	0.962979	0.523362	1.03363	0.360919	8.00423e-07	0.653074	0.261703	3.10351e-06
Q6MG81	FK506-binding protein-like OS=Rattus norvegicus OX=10116 GN=Fkbpl PE=2 SV=1 - [FKBPL_RAT]	3	11	0.42056	1.30266	0.682281	0.972943	1.84394	1.25944	1.05295	1.92766	1.33947	0.131098	1.01156	0.381096	0.389912	1.26272	0.619588	0.421575	1.29563	0.652922	0.620689	1.49572	0.870981	0.201512	1.07593	0.441827	1.02714	0.557307	5.19081e-05	0.779084	0.416031	4.50675e-05
Q6AYL5	Splicing factor 3B subunit 4 OS=Rattus norvegicus OX=10116 GN=Sf3b4 PE=2 SV=1 - [SF3B4_RAT]	5	22	0.984175	1.07466	0.619738	1.44865	1.31048	1.03201	1.48819	1.39176	1.06238	0.61286	0.847571	0.358386	0.602449	0.529585	0.0677728	0.719342	0.657289	0.187776	0.720161	0.81333	0.526683	0.144586	0.307183	-0.189151	1.01924	0.359946	8.96027e-07	0.423917	0.314042	0.000675823
F1LLX6	Calcium-dependent secretion activator 1 OS=Rattus norvegicus OX=10116 GN=Cadps PE=1 SV=3 - [F1LLX6_RAT]	3	5	0.164766	1.21102	0.179422	0.367983	1.15482	0.734599	1.3028	2.09335	1.66944	0.715869	1.51217	1.04598	0.521241	0.825098	0.318995	0.132157	0.646818	0.703545	0.867878	1.38352	1.18247	0.260941	0.870256	0.254191	1.01268	0.602104	0.000114789	0.663925	0.387427	9.78317e-05
D3Z8K5	Ubiquitin-specific peptidase 38 OS=Rattus norvegicus OX=10116 GN=Usp38 PE=1 SV=1 - [D3Z8K5_RAT]	2	2	0.467119		0.965484	0.824537		1.34768	1.04512		1.56828	0.66526		1.1519	0.124838		0.591159	-0.249538		0.218453	0.876459		1.36339	1.58711		2.06407	1.00442	0.357925	9.5847e-05	0.821994	0.799643	0.0227419
D4A305	Coiled-coil domain containing 58 (Predicted), isoform CRA_c OS=Rattus norvegicus OX=10116 GN=Ccdc58 PE=1 SV=1 - [D4A305_RAT]	9	43	0.80376	0.758129	0.60697	1.30389	1.41139	1.38469	1.28398	1.34536	1.18967	0.780436	0.71059	0.462507	0.502489	0.487416	0.247817	0.224302	0.0797677	-0.0107848	0.417889	0.434653	0.0917622	0.11405	0.161809	0.0967832	1.00345	0.346106	7.08046e-07	0.237329	0.179114	0.000777541
Q6AYQ8	Acylpyruvase FAHD1, mitochondrial OS=Rattus norvegicus OX=10116 GN=Fahd1 PE=1 SV=1 - [FAHD1_RAT]	6	21	1.18508	0.707616	1.72711	1.92951	1.26869	2.86581	0.800407	0.134947	1.41767	-0.0920418	-0.5815	0.630564	-0.135879	-0.827468	0.137889	0.0401062	-0.870277	0.320938	0.0586424	-0.56726	0.387696	-0.133994	-0.699605	0.571771	0.999489	0.9467	0.00377257	-0.14312	0.490661	0.333995
Q9WVA1	Mitochondrial import inner membrane translocase subunit Tim8 A OS=Rattus norvegicus OX=10116 GN=Timm8a PE=1 SV=1 - [TIM8A_RAT]	5	53	0.873502	1.14546	0.249231	1.38784	1.48621	0.726964	1.31267	1.69278	0.837285	0.899217	1.14486	0.169716	0.425725	0.454621	-0.166007	0.413077	0.603036	-0.0588823	0.585675	0.797756	-0.0602179	0.170311	0.436271	-0.12219	0.993812	0.465776	1.37494e-05	0.289931	0.324994	0.0102794
G3V6Y3	Kinesin-like protein OS=Rattus norvegicus OX=10116 GN=Kif12 PE=3 SV=2 - [G3V6Y3_RAT]	2	2						0.950288			1.03506						0.338192										0.992673	0.0599418	0.0271659	0.338192	#DIV/0!	#DIV/0!
P26772	10 kDa heat shock protein, mitochondrial OS=Rattus norvegicus OX=10116 GN=Hspe1 PE=1 SV=3 - [CH10_RAT]	12	371	0.914156	1.18165	0.21965	1.42706	1.69303	0.773548	1.46368	1.67981	0.777028	0.726779	1.00415	0.0431946	0.532673	0.767356	-0.203214	0.452778	0.722893	-0.274693	0.651953	0.933897	-0.0530865	0.644693	0.905325	-0.0137474	0.991978	0.529106	4.46081e-05	0.422236	0.438279	0.00662501
G3V735	Angiomotin-like protein 2 OS=Rattus norvegicus OX=10116 GN=Amotl2 PE=3 SV=1 - [AMOL2_RAT]	3	11	0.901007	0.903067	0.111742	1.38724	1.3782	0.62275	1.52876	1.52343	0.76429	1.18435	1.18478	0.383359	1.18311	1.17589	0.361802	0.842332	0.83635	0.0226935	1.16747	1.16246	0.366774	1.07819	1.07258	0.267519	0.989413	0.45723	1.2059e-05	0.794764	0.423878	4.45728e-05
Q8K585	High mobility group protein HMG-I/HMG-Y OS=Rattus norvegicus OX=10116 GN=Hmga1 PE=1 SV=3 - [HMGA1_RAT]	5	15	0.800794	1.18816	0.376729	1.10674	1.59055	0.640255	1.24528	1.59205	0.794445	0.91034	1.26024	0.34263	0.230704	0.593591	-0.258964	0.410569	0.756687	-0.0954376	0.757998	1.10509	0.163215	0.610739	1.15978	0.152983	0.987351	0.416919	5.13897e-06	0.46558	0.445752	0.00403921
Q4PP99	Cardiac troponin C OS=Rattus norvegicus OX=10116 GN=Tnnc1 PE=2 SV=1 - [Q4PP99_RAT]	13	818	0.998155	1.28323	-0.0260363	1.2421	1.56481	0.357571	1.58772	1.95947	0.688553	0.938595	1.32759	-0.112527	0.67917	0.982042	-0.438224	0.700979	1.00586	-0.390795	1.20797	1.54482	0.302676	0.832279	1.25167	0.00900858	0.984103	0.648921	0.000271167	0.640621	0.64283	0.00540704
O88752	Epsilon 1 globin OS=Rattus norvegicus OX=10116 GN=Hbe1 PE=1 SV=1 - [O88752_RAT]	2	27	1.35547	0.828207	1.33517	2.00552	1.46716	1.98603	-0.491939	-1.08545	-0.110759	1.7267	1.18472	1.60757	-0.936014	-1.47256	-0.638805	-0.229346	-0.899037	-0.149175	-0.313058	-0.981772	-0.213943	-0.176506	-0.711438	0.179324	0.984033	1.00936	0.00617326	-0.545194	0.471555	0.00206823
P18614	Integrin alpha-1 OS=Rattus norvegicus OX=10116 GN=Itga1 PE=1 SV=1 - [ITA1_RAT]	21	58	1.06707	1.06928	0.755783	0.993628	1.07233	0.880241	1.01632	0.990517	0.744729	1.13386	1.13309	0.945604	0.0902848	0.137829	-0.111263	0.137206	0.228558	-0.0889008	0.48937	0.570948	0.273003	0.535358	0.637869	0.383656	0.983538	0.131223	3.20084e-11	0.27366	0.252351	0.00317327
D4ADD7	Glutaredoxin 5 OS=Rattus norvegicus OX=10116 GN=Glrx5 PE=1 SV=1 - [D4ADD7_RAT]	4	69	0.647141	0.985597	0.348922	1.42678	1.70235	0.90916	1.30367	1.47835	0.744849	0.682291	1.16665	0.395652	0.313133	0.618525	-0.147016	0.153342	0.897108	-0.312628	0.266126	0.668443	-0.282416	0.317833	0.469318	-0.0312358	0.982618	0.437843	8.56676e-06	0.244211	0.385212	0.0504269
O35796	Complement component 1 Q subcomponent-binding protein, mitochondrial OS=Rattus norvegicus OX=10116 GN=C1qbp PE=1 SV=2 - [C1QBP_RAT]	7	201	0.922098	1.12934	0.222421	1.32428	1.54394	0.692999	1.46497	1.66554	0.68409	0.836339	1.11224	0.10228	0.504893	0.737234	-0.278818	0.420893	0.61614	-0.310317	0.677419	0.946463	-0.0340657	0.575432	0.831641	-0.136932	0.975045	0.497215	2.98087e-05	0.379165	0.447356	0.0135427
F1LVE5	Single-pass membrane protein with coiled-coil domains 1 OS=Rattus norvegicus OX=10116 GN=LOC100911042 PE=4 SV=2 - [F1LVE5_RAT]	2	2	1.41229	1.88204	1.47026	0.428252	0.421896	0.486985	1.37884	1.37619	1.4376	0.449422	0.45253	0.471653	0.0822638	0.0777208	0.0841737	0.405758	0.402454	0.409338	0.449504	0.447178	0.472029	0.668462	0.665528	0.68101	0.972331	0.559445	8.66495e-05	0.403785	0.220728	5.54423e-05
D4A562	Intraflagellar transport protein 81 homolog OS=Rattus norvegicus OX=10116 GN=Ift81 PE=4 SV=2 - [D4A562_RAT]	2	5	1.29102	1.5262	0.831971	1.2447	1.60087	0.810436	1.71404	1.92384	1.27979	-0.152874	0.212758	-0.623641	0.125795	0.483776	-0.365294	0.156304	0.515524	-0.333115	0.978794	1.33899	0.50832	0.871297	1.23089	0.390847	0.971592	0.789918	0.00134118	0.491844	0.549203	0.0100626
Q6P6R2	Dihydrolipoyl dehydrogenase, mitochondrial OS=Rattus norvegicus OX=10116 GN=Dld PE=1 SV=1 - [DLDH_RAT]	19	298	1.41092	0.871319	1.69315	1.68966	1.08304	1.91208	1.38072	0.885672	1.69103	-0.247124	-0.799569	0.0502755	-0.143512	-0.684728	0.159456	-0.0554872	-0.611882	0.178843	-0.0156923	-0.57628	0.248035	0.0757732	-0.532356	0.201067	0.968431	0.868625	0.00264358	-0.146397	0.355552	0.181533
Q9R1E9	Connective tissue growth factor OS=Rattus norvegicus OX=10116 GN=Ctgf PE=2 SV=1 - [CTGF_RAT]	5	8	2.40871	1.65859	1.81892	0.302035	-0.433655	-0.169856	1.84233	1.16897	1.21098	1.15405	0.411691	0.234199	2.31811	1.5681	1.71339	1.65899	0.942488	0.934917	1.47146	0.755936	0.889862	1.22343	0.475029	0.600622	0.967248	0.890655	0.00314373	1.21269	0.543308	9.01716e-06
F1M6E5	NAC alpha domain-containing OS=Rattus norvegicus OX=10116 GN=Nacad PE=1 SV=2 - [F1M6E5_RAT]	13	18	1.10976	1.28593	0.621528	1.56553	1.42248	0.927707	1.36658	1.32083	0.728773	0.673748	0.55461	-0.000578527	0.588787	0.632352	0.0912553	0.079303	-0.100605	-0.714307	0.871276	0.692345	0.0966109	1.2173	1.03776	0.432655	0.964743	0.461472	1.66106e-05	0.410394	0.543906	0.0240949
A0A0G2KAF8	Suppression of tumorigenicity 18 protein OS=Rattus norvegicus OX=10116 GN=St18 PE=4 SV=1 - [A0A0G2KAF8_RAT]	3	4	1.34966	0.0436831	0.402497	1.04969	-0.267389	0.127301	2.05785	0.744475	1.13548	2.39715	1.08954	1.43826	2.11341	0.798144	1.1342	2.70526	1.39124	1.72772	1.38909	0.0760461	0.430497	2.06931	0.755656	1.10074	0.964016	0.803596	0.00160113	1.30761	0.756559	9.0915e-05
P62074	Mitochondrial import inner membrane translocase subunit Tim10 OS=Rattus norvegicus OX=10116 GN=Timm10 PE=3 SV=1 - [TIM10_RAT]	6	46	1.13628	1.35216	0.315355	1.23113	1.48537	0.543741	1.42855	1.65395	0.732324	0.704153	0.978905	-0.0068619	0.405272	0.698034	-0.359329	0.360403	0.522698	-0.387901	0.81988	0.997585	0.0324436	0.47638	0.79068	-0.221574	0.962922	0.511389	4.29215e-05	0.344548	0.47475	0.0287782
P62078	Mitochondrial import inner membrane translocase subunit Tim8 B OS=Rattus norvegicus OX=10116 GN=Timm8b PE=3 SV=1 - [TIM8B_RAT]	5	16	0.932553	1.26792	0.154702	1.29384	1.80635	0.465329	1.35217	1.69057	0.688953	0.791475	1.07865	0.0206763	0.549232	0.912675	-0.381323	0.267809	0.57752	-0.492551	0.690354	0.975658	-0.0492554	0.545038	0.844688	-0.501664	0.961933	0.564261	0.000102302	0.328182	0.550092	0.0631355
M0R6Y8	Phosphoglycerate kinase OS=Rattus norvegicus OX=10116 PE=3 SV=1 - [M0R6Y8_RAT]	2	259	1.47061	0.604969	1.4004	2.47134	1.5946	2.42591	-0.602187	-1.47522	-0.647602	1.7469	0.879622	1.66496	-0.46661	-1.34154	-0.568865	-0.693797	-1.56748	-0.794382	-0.601292	-1.474	-0.682933	0.0787411	-0.794575	-0.0128766	0.961192	1.2611	0.0229817	-0.743301	0.515121	0.000403436
B0BN94	Protein FAM136A OS=Rattus norvegicus OX=10116 GN=Fam136a PE=1 SV=1 - [F136A_RAT]	6	29	0.973128	1.13948	0.158316	1.33034	1.50683	0.660363	1.50753	1.53501	0.737596	0.897423	1.07278	0.0153634	0.570583	0.639473	-0.285016	0.374798	0.487535	-0.364344	0.700562	0.809825	-0.0925232	0.336847	0.441235	-0.448718	0.961179	0.503613	3.8042e-05	0.264188	0.442489	0.0629635
D4A5B3	C2 calcium-dependent domain-containing 5 OS=Rattus norvegicus OX=10116 GN=C2cd5 PE=1 SV=1 - [D4A5B3_RAT]	2	2								1.00579	0.910982					0.706606	0.556845		0.397668	0.248337		1.11967	0.988311		0.914295	0.773561	0.958388	0.0670417	0.0314641	0.713162	0.29884	0.000265048
P07895	Superoxide dismutase [Mn], mitochondrial OS=Rattus norvegicus OX=10116 GN=Sod2 PE=1 SV=2 - [SODM_RAT]	11	88	1.06207	0.738122	1.50637	1.57548	1.12645	1.88995	1.35059	0.894242	1.83438	-0.107184	-0.624733	0.214889	0.0302881	-0.443711	0.341075	0.0297141	-0.378452	0.350608	0.170464	-0.256512	0.45185	0.24015	-0.27757	0.5413	0.955051	0.783701	0.00143276	0.0666002	0.337731	0.508665
Q9Z327	Synaptopodin OS=Rattus norvegicus OX=10116 GN=Synpo PE=1 SV=2 - [SYNPO_RAT]	5	72	1.4036	1.19264	0.164216	0.882863	1.2604	-0.0344582	1.43919	1.28622	0.637594	1.51975	1.55867	0.128132	0.876521	0.76807	-0.499695	0.590085	0.439507	-0.871633	0.675214	0.522562	-0.340243	0.57937	0.654671	-0.966308	0.953235	0.585623	0.000151352	0.202343	0.67153	0.318978
Q498E0	Thioredoxin domain-containing protein 12 OS=Rattus norvegicus OX=10116 GN=Txndc12 PE=2 SV=2 - [TXD12_RAT]	6	48	1.02635	1.19625	0.477273	1.33063	1.36777	0.646034	1.53574	1.58485	0.723218	0.767686	0.794666	-0.0193297	0.715268	0.774223	-0.00405511	0.633978	0.47412	-0.398907	0.386876	0.416037	-0.26405	0.571861	0.751147	-0.227846	0.952595	0.476368	2.49667e-05	0.319054	0.427571	0.0253668
D3ZG21	Transcription factor 20 OS=Rattus norvegicus OX=10116 GN=Tcf20 PE=1 SV=1 - [D3ZG21_RAT]	4	5	2.05524	1.70031	0.097527	1.22502	0.858994	-0.707914	1.72902	1.3667	-0.203895	1.87851	1.52195	-0.0909192	1.45476	1.09055	-0.534996				1.68436	1.32237	-0.284775				0.952545	0.940431	0.00489455	0.788712	0.95145	0.0980458
O35147	Bcl2-associated agonist of cell death OS=Rattus norvegicus OX=10116 GN=Bad PE=1 SV=2 - [BAD_RAT]	3	5	0.593891	0.963209		1.84628	2.20451		0.825845	1.18777		-0.19626	0.171427		1.25873	1.61877		0.410998	0.772273		1.04576	1.40801					0.949584	0.801439	0.0122297	1.08576	0.441144	0.00180704
B2RYQ5	Enhancer of rudimentary homolog OS=Rattus norvegicus OX=10116 GN=Erh PE=1 SV=1 - [B2RYQ5_RAT]	6	41	0.883184	0.847266	0.522277	1.19575	1.30305	0.944651	1.13178	1.19309	0.832927	0.940868	0.97347	0.615195	0.368364	0.450526	0.110998	0.495251	0.541373	0.19975	0.824564	0.837945	0.585742	0.480592	0.449926	0.147953	0.948626	0.233857	2.26148e-08	0.457749	0.23263	2.89023e-05
B2GV37	Zinc finger protein 593 OS=Rattus norvegicus OX=10116 GN=Zfp593 PE=1 SV=1 - [B2GV37_RAT]	2	2	1.27362	2.84016	-0.0391756	1.20953	1.8215	-0.0291289	1.13547	1.75113	-0.103179	0.720281	1.34171	-0.554883	0.722371	1.33615	-0.573115	0.935286	1.5503	-0.35853	0.404681	1.02067	-0.87019	0.853103	2.41197	-0.481096	0.947253	0.986161	0.00674191	0.579301	0.988795	0.0673089
Q9R1T1	Barrier-to-autointegration factor OS=Rattus norvegicus OX=10116 GN=Banf1 PE=1 SV=1 - [BAF_RAT]	4	166	0.807332	0.82538	0.497426	1.08342	1.31625	0.991521	1.26999	1.20442	0.957642	0.843868	0.991005	0.56703	0.443894	0.496218	0.294251	0.537059	0.550312	0.222361	0.70257	0.846775	0.504702	0.46431	0.726473	0.571158	0.946274	0.256018	5.95801e-08	0.530007	0.174412	4.41589e-07
G3V8R3	Globin e1 OS=Rattus norvegicus OX=10116 GN=Hbz PE=3 SV=1 - [G3V8R3_RAT]	3	36	1.0975	0.889412	0.617876	1.40452	1.18534	0.890667	1.05215	0.821247	0.669153	1.11483	0.905113	0.701605	-0.139349	-0.161437	-0.245097	0.21968	-0.011869	-0.218483	0.274208	0.0436358	-0.145011	0.341263	0.110084	-0.0879327	0.945785	0.233119	2.25767e-08	-0.00169221	0.199109	0.97704
Q9WV97	Mitochondrial import inner membrane translocase subunit Tim9 OS=Rattus norvegicus OX=10116 GN=Timm9 PE=1 SV=3 - [TIM9_RAT]	5	37	1.03007	1.16074	0.4217	1.21243	1.3527	0.675138	1.3761	1.53993	0.822658	0.824451	0.871117	0.0543139	0.504705	0.707379	-0.138886	0.388166	0.553443	-0.30351	0.618748	0.715928	0.0349548	0.496733	0.584668	-0.300813	0.945113	0.427069	9.77378e-06	0.321793	0.388069	0.0151739
D3ZJF7	Telomeric repeat-binding factor OS=Rattus norvegicus OX=10116 GN=Terf2 PE=1 SV=2 - [D3ZJF7_RAT]	5	6				0.850667	0.481635					1.39378	1.03421		0.739298	0.372079		-0.108301	-0.294715	-1.02973	0.644971	0.127258	-0.600483	0.999805	0.115638	-1.13653	0.940072	0.379855	0.0158251	-0.0155196	0.702762	0.943057
A0A0G2K296	Fibrous sheath-interacting protein 2 OS=Rattus norvegicus OX=10116 GN=Fsip2 PE=1 SV=1 - [A0A0G2K296_RAT]	4	5	0.947687	1.59001	0.161381	0.921313	1.55254	0.159786	1.28996	1.92489	0.528455	0.781452	1.42214	-0.0165764	0.453907	1.08694	-0.364443	0.458492	1.09277	-0.358188	0.753169	1.38842	-0.0445663	0.204131	0.838777	-0.603581	0.938586	0.635865	0.000336982	0.408819	0.650443	0.0521126
D3ZHV0	Nucleoporin-like 2 OS=Rattus norvegicus OX=10116 GN=Nupl2 PE=1 SV=1 - [D3ZHV0_RAT]	4	8	1.15839	1.19279	0.353859	1.5061	1.45152	0.98602	1.11415	1.14117	0.986428	0.496733	0.529508	0.341748	0.889841	0.677095	0.152956	0.367753	0.394116	-0.182381	0.213346	0.530442	-0.502924	0.955267	0.871581	0.22902	0.938201	0.408457	6.87681e-06	0.383009	0.441238	0.0119306
B1WBY9	LOC688318 protein OS=Rattus norvegicus OX=10116 GN=Lrrc45 PE=2 SV=1 - [B1WBY9_RAT]	5	8	1.56906	1.45055	0.223514	1.27664	1.14704	-0.0441228	1.47177	1.34587	0.151021	1.37794	1.2578	0.0206706	0.8284	0.700609	-0.549189	1.16617	1.03962	-0.209747	0.97972	0.854145	-0.377254	0.717673	0.591492	-0.649278	0.937312	0.639764	0.000357648	0.424363	0.66883	0.0502679
D3ZLP9	Sin3A-associated protein 130 OS=Rattus norvegicus OX=10116 GN=Sap130 PE=1 SV=3 - [D3ZLP9_RAT]	3	5	0.960504	1.28483	0.567056	0.892988	1.26952	0.587621	1.3453	1.69385	1.00826	0.739227	0.70566	-0.0222065	0.617275	0.835674	0.0951362	0.473205	0.62528	-0.114827	0.77491	0.960498	0.238359	0.127569	0.792803	0.0612933	0.919385	0.451922	2.13396e-05	0.457265	0.361291	0.00109128
A0A0G2JUP9	Similar to Serum amyloid A-3 protein precursor OS=Rattus norvegicus OX=10116 GN=LOC691143 PE=1 SV=1 - [A0A0G2JUP9_RAT]	3	4	0.845921	0.600375	0.571952	1.56147	1.30483	1.31228	1.02288	0.769944	0.77371	0.932014	0.684837	0.646323	0.966253	0.711424	0.660241	1.13043	0.876844	0.826091				1.02742	0.774199	0.732043	0.918878	0.320097	7.81836e-07	0.856105	0.157901	2.05367e-07
D3ZRJ7	Leucine-rich repeat kinase 1 OS=Rattus norvegicus OX=10116 GN=Lrrk1 PE=4 SV=2 - [D3ZRJ7_RAT]	3	3	0.694206	1.52339	-0.348716	1.02215	1.84024	0.00400632	1.56938	2.39118	0.55126	0.668278	1.49583	-0.386365	0.437212	1.25711	-0.637753							0.961446	1.78296	-0.102881	0.918737	0.881351	0.00409006	0.61635	0.895858	0.152754
B5DEH0	LIM domain-containing protein 1 OS=Rattus norvegicus OX=10116 GN=Limd1 PE=1 SV=1 - [LIMD1_RAT]	18	71	0.932868	0.9849	0.558149	1.27187	1.35252	0.983137	1.28972	1.39959	0.936622	0.5226	0.642468	0.150045	0.360083	0.589652	0.0621136	0.242792	0.41433	-0.086656	0.336598	0.551632	0.0573938	0.154781	0.330853	-0.138552	0.918708	0.386703	4.98494e-06	0.239585	0.234333	0.00461851
A0A0G2JWP1	Cleavage stimulation factor subunit 2 OS=Rattus norvegicus OX=10116 GN=Cstf2 PE=1 SV=1 - [A0A0G2JWP1_RAT]	2	45	1.07732	1.03731	0.304967	1.23137	1.18027	0.483798	1.25108	1.20368	0.503528	1.19094	1.1493	0.406867	0.778304	0.729014	-0.0260928	0.573026	0.524976	-0.2297	0.783496	0.736423	-0.000285433	0.516616	0.468936	-0.277142	0.91837	0.372284	3.4703e-06	0.381464	0.400934	0.00712988
M0R991	Natural killer cell triggering receptor OS=Rattus norvegicus OX=10116 GN=Nktr PE=1 SV=2 - [M0R991_RAT]	7	9	1.03635	1.10356	0.434756	0.485783	0.539543	1.0716	1.22264	1.20231	1.18341	0.984505	1.17745	0.556962	0.222757	-0.0850867	0.388332	0.359036	0.418201	0.648302	0.330983	0.866988	0.255534	-0.0176237	0.169281	-0.454851	0.916573	0.313593	6.52953e-07	0.258488	0.342761	0.0241541
B5DFB8	Fbf1 protein (Fragment) OS=Rattus norvegicus OX=10116 GN=Fbf1 PE=2 SV=1 - [B5DFB8_RAT]	2	3	0.590266	1.00745	0.687554	0.950163	1.35625	1.07223	0.9287	1.33849	1.05078	0.501885	0.91744	0.587451	0.097406	0.50531	0.16265	0.382551	0.791694	0.449465	0.746364	1.15648	0.832222	0.314734	0.724247	0.390615	0.915723	0.279987	2.09551e-07	0.546145	0.309017	7.49584e-05
D4A421	Nuclear factor related to kappa B binding protein (Predicted) OS=Rattus norvegicus OX=10116 GN=Nfrkb PE=1 SV=1 - [D4A421_RAT]	3	4				0.837663	0.561876		0.905628	0.633544		1.40686	1.14054		0.566406	0.292433								1.29034	1.01798		0.914351	0.317104	0.000879707	0.79179	0.447166	0.0383261
Q9WTL3	Semaphorin-6C OS=Rattus norvegicus OX=10116 GN=Sema6c PE=2 SV=1 - [SEM6C_RAT]	2	2	0.70769	1.07217	0.919758	0.880694	1.23408	1.11754	0.862466	1.21955	1.09933	0.41887	0.78172	0.619216	-0.1142	0.240998	0.0658236	0.450095	0.806534	0.63179	0.474782	0.832197	0.675421	0.818151	1.17496	1.00881	0.911091	0.250893	7.15343e-08	0.58878	0.382517	0.000240322
Q62901	Arginine-glutamic acid dipeptide repeats protein OS=Rattus norvegicus OX=10116 GN=Rere PE=1 SV=2 - [RERE_RAT]	2	6	1.33709	0.312865	-0.146726				2.14909	1.11747	0.690071				0.821679	-0.211825	-0.694177	0.261846	-0.770419	-1.25234				1.69747	0.665574	0.192251	0.909976	0.810234	0.040261	0.0788953	0.917722	0.80299
B5DEY5	THO complex 3 OS=Rattus norvegicus OX=10116 GN=Thoc3 PE=1 SV=1 - [B5DEY5_RAT]	3	4	0.544723	0.817313	1.17891	0.911586	1.17308	1.50166	0.41123	0.676428	0.937327	0.40361	0.674569	1.67429	0.546895	0.656065	1.0522	-0.0933302	0.171217	1.09975	0.264568	0.530092	0.764779	0.0149498	0.279867	1.07473	0.908727	0.408284	9.26179e-06	0.530149	0.413511	0.000993021
P70566	Tropomodulin-2 OS=Rattus norvegicus OX=10116 GN=Tmod2 PE=1 SV=1 - [TMOD2_RAT]	10	29	1.05435	1.05606	0.193334	1.05867	1.03484	0.209132	1.24027	1.39523	0.608981	1.37278	1.28612	0.370781	0.481636	0.353113	-0.574893	0.416246	0.380878	-0.508192	1.2135	1.0639	0.253601	0.722468	0.425522	-0.493456	0.906713	0.443754	2.05037e-05	0.311194	0.581296	0.0906513
Q66H43	BLOC-1-related complex subunit 6 OS=Rattus norvegicus OX=10116 GN=Borcs6 PE=2 SV=2 - [BORC6_RAT]	2	2	1.17252	1.11953	0.731552	1.28233	1.17909	0.821825	0.503746	0.404216	0.0432624	1.36962	1.315	0.916937	0.405651	0.304231	-0.111673	1.9643	1.90327	1.49296	1.78444	1.72438	1.33204	1.53232	1.47165	1.06995	0.904969	0.416761	1.16754e-05	1.23946	0.683233	5.96714e-05
A0A0H2UHF9	Actin-binding LIM protein 2 OS=Rattus norvegicus OX=10116 GN=Ablim2 PE=1 SV=1 - [A0A0H2UHF9_RAT]	3	7	0.282001	1.22375	1.02732	0.232859	1.16351	1.00296	0.741617	1.67597	1.51173	0.0925048	1.03262	0.826102	-0.0106601	0.921805	0.702615	-0.255802	0.677903	0.459144	0.0341552	0.968837	0.768045	-0.743381	0.190694	-0.0194674	0.901079	0.495854	5.87781e-05	0.307824	0.527542	0.0682606
Q6P7Q2	Glypican-1 OS=Rattus norvegicus OX=10116 GN=Gpc1 PE=2 SV=1 - [Q6P7Q2_RAT]	17	42	0.40469	0.324755	0.564359	1.3615	1.24371	1.48262	0.759201	0.730838	1.01948	0.991761	0.837178	1.0916	0.49448	0.466179	0.581715	0.582888	0.496272	0.732483	0.624214	0.583449	0.71062	0.37843	0.454093	0.652899	0.900974	0.365716	3.51508e-06	0.563143	0.107854	1.56682e-09
D3ZER2	Beaded filament structural protein 2 OS=Rattus norvegicus OX=10116 GN=Bfsp2 PE=3 SV=2 - [D3ZER2_RAT]	2	2	0.59289	0.86136	0.621663	0.460884	0.718258	0.514436	0.837282	1.09836	0.890852	1.30485	1.57169	1.3219	0.90244	1.16163	0.89917	0.911567	1.17199	0.909967	-0.827575	-0.566171	-0.810231	-0.284207	-0.0234094	-0.27684	0.899535	0.354737	2.65628e-06	0.264028	0.797051	0.275518
Q5RJQ7	Succinate dehydrogenase assembly factor 2, mitochondrial OS=Rattus norvegicus OX=10116 GN=Sdhaf2 PE=2 SV=1 - [SDHF2_RAT]	5	15	0.714791	0.952699	0.230892	1.37037	1.60937	0.807676	1.34426	1.54625	0.976637	0.618927	0.815741	-0.198157	0.448543	0.689354	-0.630471	0.364762	0.596525	-0.340997	0.503691	0.919416	0.0193606	0.789228	0.939045	0.323517	0.899121	0.533486	0.000112799	0.385164	0.486882	0.019218
Q7TP77	Aa2-277 OS=Rattus norvegicus OX=10116 GN=Mrpl49 PE=1 SV=1 - [Q7TP77_RAT]	8	33	0.633532	1.02692	0.411667	1.24829	1.49303	0.934909	0.993248	1.35041	0.834549	0.607836	0.940319	0.31097	0.283129	0.572316	-0.0702525	0.460879	0.794727	0.218794	0.60911	0.841672	0.453264	0.567532	0.874624	0.279096	0.898807	0.363013	3.34881e-06	0.490407	0.280964	8.35196e-05
A0A0G2JX10	Ankyrin repeat and SAM domain-containing protein 3 OS=Rattus norvegicus OX=10116 GN=Anks3 PE=1 SV=1 - [A0A0G2JX10_RAT]	2	2				1.03322	1.37401					0.412703	0.762957		0.195885	0.538489		0.307282	0.651125								0.895721	0.407675	0.0218389	0.423195	0.208447	0.026928
Q06C60	BolA family member 1 OS=Rattus norvegicus OX=10116 GN=Bola1 PE=1 SV=1 - [Q06C60_RAT]	6	24	0.738007	1.38227	0.0711863	1.07056	1.5745	0.537951	1.33801	1.76969	0.71989	0.370652	1.16136	0.00748036	0.18875	0.762047	-0.544713	0.255385	0.762385	-0.452101	0.46814	1.01072	0.110593	0.0986156	0.454115	-0.574407	0.89513	0.578899	0.000231534	0.211627	0.52443	0.189695
P16409	Myosin light chain 3 OS=Rattus norvegicus OX=10116 GN=Myl3 PE=1 SV=2 - [MYL3_RAT]	21	2509	0.777863	1.25682	0.0866014	1.04666	1.48427	0.339066	1.26754	1.73944	0.596205	0.758932	1.27402	0.049861	0.42382	0.866539	-0.326223	0.329151	0.796943	-0.401102	0.847693	1.31659	0.150318	0.361893	0.811682	-0.350658	0.889772	0.547281	0.000152861	0.402221	0.554916	0.0289405
G3V7L0	Adrenodoxin, mitochondrial OS=Rattus norvegicus OX=10116 GN=Fdx1 PE=1 SV=1 - [G3V7L0_RAT]	5	20	0.679397	0.985799	-0.110348	1.31159	1.61697	0.644753	1.38118	1.71918	0.710265	0.749191	1.06263	-0.0926575	0.428231	0.708465	-0.245144	0.322946	0.634171	-0.438161	0.446105	0.771511	-0.359636	0.16242	0.550286	-0.427214	0.888163	0.587515	0.000278202	0.212832	0.460787	0.137898
F1LVK0	Similar to RIKEN cDNA D630029K19 OS=Rattus norvegicus OX=10116 GN=RGD1307100 PE=1 SV=3 - [F1LVK0_RAT]	6	8	0.29019	0.548995	0.697114	1.00173	1.11988	1.01726	0.889868	1.01173	0.905418	1.02173	1.14935	1.00076	0.654635	0.774603	0.613344	-0.0134585	0.10775	-0.0530787	0.382013	0.504198	0.361337	0.652676	0.774255	0.622024	0.887835	0.253461	1.03752e-07	0.448358	0.293899	0.000258421
P61023	Calcineurin B homologous protein 1 OS=Rattus norvegicus OX=10116 GN=Chp1 PE=1 SV=2 - [CHP1_RAT]	8	19	0.549155	0.706968	0.062286	1.38772	1.4226	0.892203	1.16563	1.40601	0.802835	0.850707	1.08379	0.323788	0.234317	0.332711	-0.330239	0.643621	0.693249	0.00646801	0.819625	0.866202	0.22841	0.599089	0.699685	0.246624	0.887808	0.434392	2.04564e-05	0.41998	0.361373	0.00199589
P23785	Granulins OS=Rattus norvegicus OX=10116 GN=Grn PE=1 SV=3 - [GRN_RAT]	5	13	0.963705	0.95726	0.08625	1.43323	1.3784	0.403313	1.77879	1.55068	0.887984	0.835372	0.629751	-0.289859	0.663743	0.47023	-0.532407	0.647059	0.57035	-0.355847	0.754999	0.839212	-0.179584	0.696892	0.65226	-0.225908	0.884573	0.611656	0.000396382	0.333417	0.500039	0.0413133
M0RAK4	Frataxin, mitochondrial OS=Rattus norvegicus OX=10116 GN=Fxn PE=1 SV=2 - [M0RAK4_RAT]	4	22	0.830558	1.02553	-0.00406188	1.27119	1.48296	0.541743	1.28409	1.57321	0.720113	0.740003	1.06777	0.0807016	0.464636	0.753719	-0.305616	0.406115	0.738097	-0.338094	0.597984	0.920548	-0.218356	0.517029	0.748519	-0.279422	0.884483	0.504442	8.03014e-05	0.333763	0.478917	0.0343595
Q9WUS0	Adenylate kinase 4, mitochondrial OS=Rattus norvegicus OX=10116 GN=Ak4 PE=2 SV=1 - [KAD4_RAT]	3	5	1.33024	0.646246	0.762669	1.34616	0.651072	0.734125	1.16061	0.469221	0.676265	1.41176	0.726141	0.673492	0.498834	-0.194441	-0.0223653	0.687733	-0.113453		0.473681	-0.217377	0.0275605	1.05866	0.366992	0.730655	0.882333	0.330307	1.59602e-06	0.29968	0.429742	0.0432977
O88775	Embigin OS=Rattus norvegicus OX=10116 GN=Emb PE=1 SV=1 - [EMB_RAT]	2	5	1.2383	1.29008	0.184094	1.09006	0.959505	0.218522	1.82982	1.65982	0.586021	0.616578	0.938667	-0.0591637	0.632079	0.460183	-0.663002	0.247129	0.210468	-0.58872	1.09152	0.92184	0.0956795	0.277452	0.20827	-0.746883	0.879358	0.589327	0.000309022	0.178834	0.591423	0.317351
D3ZQW8	BRD4-interacting chromatin-remodeling complex-associated protein OS=Rattus norvegicus OX=10116 GN=Bicra PE=1 SV=1 - [D3ZQW8_RAT]	3	4	0.475454	0.979328	0.442317	0.602578	1.09536	0.59422	0.821189	1.31767	0.812849	0.969081	1.47132	0.924222	0.175639	0.67023	0.110458	0.235269	0.731099	0.171758	0.719487	1.21629	0.67492	0.540811	1.03701	0.486268	0.875466	0.320359	1.27498e-06	0.564104	0.350316	0.000165633
Q63610	Tropomyosin alpha-3 chain OS=Rattus norvegicus OX=10116 GN=Tpm3 PE=1 SV=2 - [TPM3_RAT]	11	886	0.878448	1.20549	0.0175637	1.08829	1.39479	0.388433	1.36855	1.59197	0.656612	0.767187	1.10667	0.0381082	0.469541	0.798486	-0.32141	0.358612	0.567714	-0.347418	0.408737	0.845779	-0.278176	0.26939	0.645723	-0.221009	0.875176	0.519429	0.000113077	0.266331	0.445169	0.0625066
D3ZCW5	Mannosyltransferase OS=Rattus norvegicus OX=10116 GN=Alg9 PE=1 SV=1 - [D3ZCW5_RAT]	2	2	0.334885	0.740818	2.21977	0.267767	0.662603	2.17743	-0.498049	-0.0995088	1.41163	0.316114	0.720416	2.18928	0.134258	0.530908	1.9871	-0.95472	-0.55683	0.899792	0.0361768	0.435043	1.90963	-0.785922	-0.387662	1.07756	0.870263	0.92513	0.00761716	0.360445	0.976401	0.227289
D4AA11	Mediator complex subunit 21 OS=Rattus norvegicus OX=10116 GN=Med21 PE=4 SV=3 - [D4AA11_RAT]	3	5	0.581236	0.496586	0.992913	0.664765	0.569019	0.0972161	1.61586	1.52382	0.468816	1.03676	0.950476	1.43671	0.862368	0.768436	1.242	1.11283	1.02013	0.389073	0.551577	0.45986	-0.198719	0.485816	0.393493	-0.273563	0.869515	0.473673	5.37732e-05	0.567775	0.472867	0.00159103
F1LW90	Family with sequence similarity 184, member A OS=Rattus norvegicus OX=10116 GN=Fam184a PE=4 SV=3 - [F1LW90_RAT]	2	8	1.18585	1.1771	1.21279	-0.123338	-0.143186	-0.071617	1.52192	1.50577	1.57366	0.863068	0.852684	0.878287	0.937399	0.919364	0.932297	0.638226	0.62143	0.634794	1.46538	1.44956	1.48089	-0.295695	-0.31212	-0.29016	0.869416	0.642172	0.000660831	0.68178	0.668944	0.00471008
A0A0G2K747	Single-stranded DNA binding protein 1, isoform CRA_b OS=Rattus norvegicus OX=10116 GN=Ssbp1 PE=1 SV=1 - [A0A0G2K747_RAT]	7	32	0.98801	1.01411	0.667771	1.3244	1.30415	0.899024	1.25097	1.24222	0.850985	0.361098	0.45251	0.0484255	0.28768	0.409641	-0.0407811	0.270555	0.336653	-0.062183	0.418154	0.427721	0.0171764	0.171014	0.100596	-0.14168	0.866973	0.411605	1.54969e-05	0.182879	0.204234	0.0100701
Q7TP36	Protein Shroom2 OS=Rattus norvegicus OX=10116 GN=Shroom2 PE=1 SV=1 - [SHRM2_RAT]	7	15	1.30733	1.4824	0.798577	0.624826	0.787922	0.235801	0.991812	1.17104	0.592268	0.926897	1.08907	0.347921	0.262769	0.337154	-0.506061	0.13604	0.470984	-0.527327	0.799212	0.902052	0.277581	0.719469	0.89842	0.424377	0.862989	0.374925	6.74106e-06	0.349556	0.47914	0.0281117
Q5BK78	Sulfatase-modifying factor 2 OS=Rattus norvegicus OX=10116 GN=Sumf2 PE=1 SV=1 - [Q5BK78_RAT]	3	4				1.19592	1.42274	0.750034	0.863185	1.0937	0.417312	0.750984	0.987261	0.268593	0.62482	0.853445	0.122107	0.212464	0.442329	-0.288579	0.34054	0.571382	-0.141559				0.861081	0.365725	0.00010576	0.304105	0.368767	0.0384722
D3ZIS5	COX19 cytochrome c oxidase assembly factor OS=Rattus norvegicus OX=10116 GN=Cox19 PE=1 SV=1 - [D3ZIS5_RAT]	4	9	0.572332	0.827547	0.304135	1.35836	1.38421	1.07601	1.05543	1.31993	0.991362	0.504499	0.637232	0.283066	0.527209	0.631834	0.329073	0.318251	0.459276	0.147415	0.566203	0.705531	0.327386	0.511452	0.761338	0.094331	0.859509	0.397543	1.21571e-05	0.448275	0.209687	1.35025e-05
G3V6Z8	Arachidonate 15-lipoxygenase B OS=Rattus norvegicus OX=10116 GN=Alox15b PE=3 SV=1 - [G3V6Z8_RAT]	2	4	1.19889	1.37625	0.614726	1.25589	1.42215	0.696505	1.33959	1.50956	0.780222	0.177891	0.353618	-0.417996				0.188027	0.357342	-0.426511	0.857214	1.02751	0.26162				0.858941	0.599564	0.000426955	0.377533	0.519385	0.135108
Q5M7T1	Probable cytosolic iron-sulfur protein assembly protein CIAO1 OS=Rattus norvegicus OX=10116 GN=Ciao1 PE=2 SV=1 - [CIAO1_RAT]	6	12	0.44342	0.866735	0.25191	1.26239	1.6846	1.10156	0.904967	1.28327	0.850513	0.456765	0.907351	0.270495	0.324254	0.804812	0.0596179	0.323299	0.805098	0.0511287	0.118343	0.534593	-0.0402466	0.283178	0.765347	0.0749062	0.856998	0.440775	3.2203e-05	0.342028	0.313472	0.00304888
A0A0G2K6U2	Uncharacterized protein OS=Rattus norvegicus OX=10116 PE=4 SV=1 - [A0A0G2K6U2_RAT]	4	30	0.834442	1.18365	0.331688	1.22938	1.6319	0.749345	1.14345	1.53165	0.575557	0.456236	0.783889	-0.177406	0.509694	0.715943	-0.135642	-0.0194221	0.396284	-0.583697	0.266901	0.736968	-0.258631	-0.111394	0.264994	-0.697549	0.856149	0.521035	0.000139813	0.0903708	0.471104	0.520051
D3ZYT8	Phosphoinositide kinase, FYVE-type zinc finger-containing OS=Rattus norvegicus OX=10116 GN=Pikfyve PE=1 SV=2 - [D3ZYT8_RAT]	2	3	0.417013	1.3187	0.357514	0.80646	1.69705	0.77174	1.14708	2.04137	1.11237	-0.0750331	0.825018	-0.146254	0.176325	1.06873	0.0847822	-0.777175	0.116465	-0.867048	1.70717	1.42994	1.63624	0.995182	1.88919	0.914277	0.856085	0.660581	0.000917192	0.69784	0.94088	0.0260836
D3ZN64	Collagen type XXVIII alpha 1 chain OS=Rattus norvegicus OX=10116 GN=Col28a1 PE=4 SV=3 - [D3ZN64_RAT]	3	5	1.73769	1.23737	0.954534	0.464758	-0.0466585	-0.293618	1.89321	1.38549	1.13485	1.03181	0.529862	0.236936	1.12891	0.619308	0.313712	0.61928	0.110916	-0.194249	0.587391	0.0800045	-0.207193	0.602861	0.0948679	-0.2017	0.855519	0.685992	0.00121432	0.296176	0.420474	0.032819
A0A0G2JY53	Myosin, heavy chain 15 OS=Rattus norvegicus OX=10116 GN=Myh15 PE=3 SV=1 - [A0A0G2JY53_RAT]	4	284	0.905349	1.40497	0.524239	0.0707196	0.604651	-0.200875	1.43998	1.78981	0.880984	0.926435	1.36774	0.548597	0.322707	0.809947	-0.141773	0.30756	0.819525	-0.268908	0.982511	1.39625	0.602443	0.208902	0.761569	0.0102109	0.855216	0.586645	0.000372076	0.484245	0.496018	0.00612213
D3ZBH5	Lemur tyrosine kinase 2 OS=Rattus norvegicus OX=10116 GN=Lmtk2 PE=1 SV=1 - [D3ZBH5_RAT]	2	3	0.387457	1.14624	0.984626	0.693207	1.44089	1.31516	0.632126	0.833791	1.25409	0.0744547	0.831606	0.659902	0.0108478	0.760348	0.575974	-0.310405	0.440334	0.256391	0.453131	1.20485	1.03887	0.248888	0.999998	0.824652	0.854463	0.399849	1.35533e-05	0.54199	0.449158	0.00153639
P09495	Tropomyosin alpha-4 chain OS=Rattus norvegicus OX=10116 GN=Tpm4 PE=1 SV=3 - [TPM4_RAT]	10	700	0.888473	1.19273	0.0376051	1.13313	1.4256	0.355956	1.25413	1.55193	0.350169	0.82928	1.14839	-0.0182451	0.591202	0.898598	-0.354613	0.23971	0.612023	-0.620122	0.528416	0.844148	-0.405573	0.155101	0.536177	-0.638534	0.845764	0.537964	0.000202024	0.198878	0.564098	0.247502
M0RCX0	Pterin-4 alpha-carbinolamine dehydratase 2 OS=Rattus norvegicus OX=10116 GN=Pcbd2 PE=1 SV=1 - [M0RCX0_RAT]	4	12	0.448763	0.853114	0.530621	0.824742	1.19556	0.960749	1.45543	1.48709	1.21516	0.309411	0.505123	0.360446	0.602945	0.791005	0.501166	0.33152	0.52082	0.412374	0.191124	-0.195166	-0.285644	0.396458	0.286143	-0.00865325	0.845517	0.421219	2.41182e-05	0.295341	0.32196	0.00879713
D3ZK09	SCY1-like pseudokinase 3 OS=Rattus norvegicus OX=10116 GN=Scyl3 PE=1 SV=1 - [D3ZK09_RAT]	2	2	1.07645	0.488808	1.48751	1.38893	0.790198	1.82478	1.05898	0.463946	1.49484	0.08506	-0.50421	0.484405	0.247026	-0.349895	0.62605	0.226747	-0.368935	0.607441	-0.14481	-0.739515	0.254828	0.36287	-0.232441	0.752532	0.844975	0.673747	0.00116606	0.103491	0.465947	0.457852
P04692	Tropomyosin alpha-1 chain OS=Rattus norvegicus OX=10116 GN=Tpm1 PE=1 SV=3 - [TPM1_RAT]	5	2583	0.919577	1.23557	0.0139056	1.13317	1.3895	0.254786	1.30971	1.55566	0.411903	0.860866	1.18318	-0.130871	0.497989	0.71039	-0.503043	0.373094	0.734107	-0.592693	0.854165	1.12658	-0.0498738	0.533802	0.850165	-0.389036	0.844746	0.568267	0.000318496	0.345471	0.584904	0.0654187
P97615	Thioredoxin, mitochondrial OS=Rattus norvegicus OX=10116 GN=Txn2 PE=2 SV=1 - [THIOM_RAT]	2	10	0.653417	1.11059	-0.109559	1.31173	1.75781	0.499743	1.3833	1.83308	0.712123	0.558797	0.691899	-0.282503	0.424941	0.667937	-0.457632	0.0532887	0.179979	-0.784765	0.536938	0.892742	-0.2372	0.26783	0.657022	-0.546382	0.843368	0.66394	0.00106273	0.137892	0.539576	0.394951
P30543	Adenosine receptor A2a OS=Rattus norvegicus OX=10116 GN=Adora2a PE=1 SV=2 - [AA2AR_RAT]	2	2	0.578844	0.994706	0.784645	0.39705	0.801815	0.62763	0.852614	1.26108	1.08321	0.70243	1.11666	0.896509	0.117367	0.523945	0.291124	0.0471654	0.454984	0.222593	-0.118188	0.290607	0.0761836	0.328368	0.736556	0.512763	0.841433	0.24739	1.40392e-07	0.290289	0.240852	0.00154923
F7FF45	Nuclear mitotic apparatus protein 1 OS=Rattus norvegicus OX=10116 GN=Numa1 PE=1 SV=2 - [F7FF45_RAT]	3	293	0.565322	0.645602	2.16676	-0.0724447	-0.113238	1.4438	1.12277	0.816729	1.91035	0.136029	-0.0227995	1.48827	0.0647311	-0.243199	0.998133	0.463977	0.140521	1.24663	0.997608	0.691894	2.09507	0.596131	0.228847	1.71736	0.840595	0.790036	0.00358938	0.749809	0.695602	0.00330013
Q9Z0V5	Peroxiredoxin-4 OS=Rattus norvegicus OX=10116 GN=Prdx4 PE=2 SV=1 - [PRDX4_RAT]	7	93	0.806422	0.665561	1.17602	1.43269	1.21706	1.79049	0.313032	0.145423	0.868734	0.536239	0.266565	0.847988	-0.101417	0.126852	0.67356	0.384234	0.284528	0.713574	0.354382	0.167451	0.565643	0.742629	0.545591	0.980585	0.838852	0.497581	0.000112519	0.453134	0.307211	0.000338962
F1M095	Vitrin OS=Rattus norvegicus OX=10116 GN=Vit PE=4 SV=3 - [F1M095_RAT]	2	2	1.60753	1.25553	0.801025	1.1304	0.767306	0.348676	1.70811	1.34871	0.926395	0.441904	0.0882699	-0.376325	0.539162	0.177876	-0.29939	0.474766	0.114721	-0.362114	0.719552	0.360483	-0.0983848	0.620813	0.261137	-0.2071	0.837294	0.62647	0.00072856	0.191793	0.36855	0.0988661
A0A0G2K6P2	Coiled-coil alpha-helical rod protein 1 OS=Rattus norvegicus OX=10116 GN=Cchcr1 PE=4 SV=1 - [A0A0G2K6P2_RAT]	2	6	0.539234	0.167803	0.767622	0.820493	0.768049	0.813117	1.23563	1.18689	1.22827	0.889153	0.51609	1.10582	0.859472	0.478758	1.05582	0.70826	0.328785	0.906274	0.744505	0.366007	0.961464	0.812678	0.763657	0.759117	0.836513	0.324636	2.27186e-06	0.728733	0.22836	2.69154e-07
A0A0G2JTT6	HECT and RLD domain-containing E3 ubiquitin protein ligase family member 1 OS=Rattus norvegicus OX=10116 GN=Herc1 PE=1 SV=1 - [A0A0G2JTT6_RAT]	2	3							1.22108	1.59921	1.72335	-0.126524	0.257368	0.339233				-0.302424	0.0750552	0.144681							0.83562	0.777973	0.0464777	-0.0275627	0.240569	0.861039
Q63265	Rat insulin-like growth factor II (Fragment) OS=Rattus norvegicus OX=10116 PE=2 SV=1 - [Q63265_RAT]	2	11	0.826094	0.499063	0.633646	1.13478	0.725636	0.781717	1.27097	1.00451	0.76376	1.05712	0.796426	0.513395	0.319132	0.00781798	0.0141982	0.237019	-0.0730561	0.0813223	0.53531	0.226212	0.252432	0.594048	0.261621	0.0406338	0.833927	0.240505	1.15195e-07	0.208058	0.207851	0.00526267
D4A5T1	Splicing factor 3B subunit 5 OS=Rattus norvegicus OX=10116 GN=Sf3b5 PE=1 SV=1 - [D4A5T1_RAT]	4	17	0.441964	0.635825	0.699352	0.825957	0.926674	0.909742	0.918721	1.00057	1.25709	0.655026	0.86824	0.866765	0.262099	0.338503	0.299422	0.237149	0.238554	0.382057	0.484964	0.444089	0.519604	-0.0612983	-0.07329	0.0938853	0.833826	0.207515	2.4973e-08	0.263812	0.194756	0.000658207
C7E1V1	Inositol 1,4,5-trisphosphate receptor type 3 OS=Rattus norvegicus OX=10116 GN=Itpr3 PE=1 SV=1 - [C7E1V1_RAT]	3	6	0.857977	0.809004											0.330748	0.0496209		0.407347	0.127459								0.83349	0.0346294	0.0186976	0.228794	0.167976	0.0722974
A0A0G2K140	ERC protein 2 OS=Rattus norvegicus OX=10116 GN=Erc2 PE=1 SV=1 - [A0A0G2K140_RAT]	2	15	0.894907	0.827416	1.7865	0.27408	0.195493	1.19045	0.611975	0.537091	1.52836	0.441963	0.37284	1.32183	-0.0170644	-0.0938382	0.842482	0.0187224	-0.0568118	0.879939	0.41056	0.336003	1.29072	-0.130431	-0.343932	1.3108	0.831909	0.520763	0.000177	0.370596	0.576003	0.0476281
B2GV96	Coiled-coil domain-containing 115 OS=Rattus norvegicus OX=10116 GN=Ccdc115 PE=1 SV=1 - [B2GV96_RAT]	5	8	0.603791	0.988227	0.592168	0.772308	0.985599	0.798264	0.830232	0.926718	0.735697	0.88588	1.08481	0.766924	0.104672	0.259861	0.00466094	0.844403	1.10935	0.695744	0.252155	0.427373	0.127405	0.584069	0.740868	0.446593	0.830885	0.151233	9.09382e-10	0.46643	0.336762	0.000555185
Q9QX67	Death-associated protein 1 OS=Rattus norvegicus OX=10116 GN=Dap PE=1 SV=3 - [DAP1_RAT]	6	19	1.16673	1.32813	1.05288	0.423945	0.574256	0.334883	1.66466	1.81867	1.57561	0.340985	-0.271532	-0.0709676	0.626179	0.778303	0.480293	0.634842	0.766545	0.204238	-0.609493	-0.455153	-0.734764	0.60789	0.761623	0.472642	0.828187	0.699408	0.00175363	0.294429	0.565052	0.0984869
D3ZI35	Centrosomal protein 135 OS=Rattus norvegicus OX=10116 GN=Cep135 PE=1 SV=1 - [D3ZI35_RAT]	8	14	0.541523	0.996156	0.45666	0.453518	0.831779	0.581712	1.04493	1.26241	0.97049	0.77541	1.31964	0.694875	0.816533	1.20743	0.456322	0.365215	0.932663	-0.26578	0.917292	1.42926	0.789915	0.617325	0.834522	0.177151	0.827426	0.296559	1.03792e-06	0.689821	0.458612	0.000289719
F1LQ66	PR domain zinc finger protein 2 OS=Rattus norvegicus OX=10116 GN=Prdm2 PE=1 SV=1 - [F1LQ66_RAT]	3	8	1.44455	1.10536	0.770801	1.02891	0.317985	0.379938	1.05533	0.574958	0.406384	1.45894	0.582669	0.773469	0.368186	0.11109	-0.337605	0.640106	0.498804	-0.0989035	1.02969	0.774813	0.344516	0.519373	0.263887	-0.17578	0.824941	0.394988	1.67621e-05	0.328181	0.403095	0.0166583
Q5M8C7	Thioredoxin domain containing 9 OS=Rattus norvegicus OX=10116 GN=Txndc9 PE=1 SV=1 - [Q5M8C7_RAT]	2	3	0.157747	1.95519	0.271484	0.383947	2.17029	0.522463	0.267877	2.05793	0.406411	-0.0646264	1.73118	0.0373887	-1.09872	0.689443	-1.01702	-1.01065	0.787653	-0.927285	0.119959	1.91033	0.222267	0.0296413	1.78101	0.121973	0.824773	0.87196	0.00737764	0.134051	1.04027	0.663976
P0C5I0	Cerebral dopamine neurotrophic factor OS=Rattus norvegicus OX=10116 GN=Cdnf PE=3 SV=1 - [CDNF_RAT]	2	3	0.913506	1.40858	0.599267	1.26264	1.74663	0.973186	0.898315	1.386	0.608873	-0.034976	0.458469	-0.360936	-0.560461	-0.0746671	-0.906743	0.14285	0.629883	-0.201762	-0.0336063	0.454404	-0.359274	0.00372124	0.491125	-0.331923	0.821629	0.611203	0.00069741	-0.0622045	0.451401	0.642446
M0RDY6	Uncharacterized protein OS=Rattus norvegicus OX=10116 PE=1 SV=2 - [M0RDY6_RAT]	39	100	0.713159	1.10931	0.321188	0.881788	1.2697	0.520657	1.21497	1.67746	0.901619	0.374361	0.754346	0.0920894	0.394451	0.757758	-0.0386721	0.24136	0.653657	-0.0982988	0.246941	0.765204	-0.0302109	0.0646615	0.405032	-0.194122	0.819221	0.454296	6.28907e-05	0.26398	0.336234	0.0199424
F1M6Z4	Proline rich basic protein 1 OS=Rattus norvegicus OX=10116 GN=Prob1 PE=1 SV=2 - [F1M6Z4_RAT]	4	8	0.274825	1.42178	-0.575551	1.1659	2.30175	0.340301	1.06084	1.00607	0.140926	0.863162	1.39435	0.432409	0.589619	1.11316	0.138544	0.287207	1.42611	-0.593542	0.603079	0.817473	-0.353064	0.170075	0.695224	-0.270363	0.818897	0.750029	0.0030356	0.385294	0.605664	0.049764
A0A0G2JYD4	Vacuolar protein sorting 13 homolog D OS=Rattus norvegicus OX=10116 GN=Vps13d PE=1 SV=1 - [A0A0G2JYD4_RAT]	9	10	0.848008	1.37808	0.857818	0.884703	1.42852	0.838337	0.316315	0.665721	0.500503	0.97838	0.731201	0.396502	0.206727	0.620302	0.265752	0.0890953	0.484891	-0.15146	-0.0729932	0.786123	0.0882315	0.262018	0.25235	0.221181	0.818674	0.34117	4.52934e-06	0.254351	0.269706	0.00750655
P18418	Calreticulin OS=Rattus norvegicus OX=10116 GN=Calr PE=1 SV=1 - [CALR_RAT]	27	553	0.768503	0.753061	0.291037	1.07557	1.06874	0.619582	1.23837	1.22077	0.753965	0.821432	0.839943	0.365798	0.613626	0.594891	0.0839379	0.571079	0.615764	0.0422619	0.633496	0.635748	0.133571	0.605045	0.657052	0.149939	0.818064	0.301655	1.37517e-06	0.444701	0.254963	8.40446e-05
Q6AXW2	RCG25684, isoform CRA_a OS=Rattus norvegicus OX=10116 GN=Tmod3 PE=1 SV=1 - [Q6AXW2_RAT]	18	55	1.00241	1.16723	0.0885208	0.917447	1.14141	0.0581307	1.50942	1.58228	0.532145	0.824442	1.09567	-0.120767	0.388102	0.554247	-0.538958	0.340758	0.49285	-0.629095	0.932127	1.01725	-0.163259	0.530176	0.653562	-0.269876	0.816529	0.562648	0.000385653	0.275657	0.547938	0.10923
Q91XN7	Tropomyosin alpha isoform OS=Rattus norvegicus OX=10116 GN=Tpm1 PE=2 SV=1 - [Q91XN7_RAT]	3	1554	0.967551	1.01035	0.0184735	0.842996	1.23708	0.133302	1.44073	1.60928	0.562404	0.963588	1.04684	-0.0423132	0.335862	0.85386	-0.430654	0.119943	0.398393	-0.703001	0.808652	0.963072	-0.120355	0.391516	0.560336	-0.431687	0.815857	0.542433	0.000289842	0.228828	0.549035	0.176673
A0A0G2K365	MICAL-like protein 2 OS=Rattus norvegicus OX=10116 GN=Micall2 PE=1 SV=1 - [A0A0G2K365_RAT]	5	6	1.23139	0.962754	0.490352	1.08913	0.96108	-0.0155916	1.54062	1.00299	0.824376	0.970976	0.852391	-0.170246	0.499426	0.37319	-0.662118	0.350949	0.225953	-0.808924	0.483805	0.359785	-0.657125	0.887207	0.76258	-0.263699	0.811685	0.490383	0.000131469	0.129252	0.579085	0.455703
Q6IUR5	Neudesin OS=Rattus norvegicus OX=10116 GN=Nenf PE=2 SV=1 - [NENF_RAT]	6	59	0.831679	0.955865	0.0934803	1.21519	1.46393	0.642798	1.33419	1.4388	0.7468	0.472295	0.709611	-0.185331	0.618058	0.742395	-0.195107	0.447218	0.590711	-0.255812	0.579367	0.723427	-0.154904	0.21971	0.570776	-0.368511	0.809943	0.517325	0.000209058	0.293111	0.420767	0.0344233
P21571	ATP synthase-coupling factor 6, mitochondrial OS=Rattus norvegicus OX=10116 GN=Atp5j PE=1 SV=1 - [ATP5J_RAT]	10	443	0.802506	1.15871	0.00632369	1.12638	1.45055	0.342959	1.44344	1.79353	0.58887	0.524009	0.832578	-0.351268	0.205492	0.51336	-0.690514	0.158142	0.514238	-0.659943	0.929048	1.23744	-0.0221706	0.692454	1.07412	-0.241036	0.809882	0.628447	0.000955999	0.309219	0.635778	0.120152
A0A0G2JXY1	Hyaluronan-mediated motility receptor OS=Rattus norvegicus OX=10116 GN=Hmmr PE=4 SV=1 - [A0A0G2JXY1_RAT]	14	34	1.04569	0.786246	0.269219	1.19526	0.960201	0.196051	1.66077	1.38782	0.817142	0.857906	0.503085	0.0302167	0.947546	0.691929	0.115576	1.014	0.789246	0.105933	0.802674	0.459299	-0.190605	1.09017	1.08751	0.140538	0.809133	0.491635	0.000137942	0.587817	0.446033	0.000809631
A0JN30	Canopy 2 homolog (Zebrafish) OS=Rattus norvegicus OX=10116 GN=Cnpy2 PE=1 SV=1 - [A0JN30_RAT]	11	42	0.925978	1.18074	0.238224	1.13991	1.33134	0.454884	1.23399	1.50834	0.52188	0.531116	0.819023	-0.181014	0.561509	0.768986	-0.225168	0.071351	0.719885	-0.493162	0.602112	0.820486	-0.247443	0.274178	0.650847	-0.340502	0.808701	0.504072	0.000170807	0.26359	0.48634	0.0872043
F1LQT0	DnaJ homolog subfamily C member 25 OS=Rattus norvegicus OX=10116 GN=Dnajc25 PE=1 SV=1 - [F1LQT0_RAT]	2	2	1.56937	1.0794	0.909739	0.0593762	-0.0855549	-0.219338	1.70769	2.25311	1.44648	0.52591	0.31625	0.136502	0.621161	0.704492	0.512073	0.254851	0.621112	0.429124	0.982044	1.52779	0.684607	-0.127639	0.369515	0.186124	0.808243	0.806548	0.00522721	0.563771	0.417776	0.000677399
D4A4Z9	Kinectin 1 OS=Rattus norvegicus OX=10116 GN=Ktn1 PE=1 SV=2 - [D4A4Z9_RAT]	75	249	1.08087	0.982596	0.647131	0.680218	0.644717	0.319658	1.41528	1.3017	1.07431	0.676485	0.630781	0.241297	0.348157	0.337836	-0.0503847	0.326124	0.305841	-0.0647175	0.601737	0.539969	0.23497	0.322016	0.264166	-0.0672384	0.80792	0.365014	9.75851e-06	0.258206	0.219252	0.00182157
G3V8B0	Myosin-7 OS=Rattus norvegicus OX=10116 GN=Myh7 PE=1 SV=1 - [G3V8B0_RAT]	60	19562	0.839174	1.19017	0.609083	0.276189	0.603868	0.106581	1.15034	1.48196	0.893031	0.770375	1.15033	0.603199	0.43535	0.801824	0.256534	0.318951	0.664786	0.117661	0.679195	1.00347	0.516819	0.084156	0.409305	-0.0965481	0.806191	0.397975	2.21886e-05	0.432625	0.320382	0.000674045
P17325	Transcription factor AP-1 OS=Rattus norvegicus OX=10116 GN=Jun PE=1 SV=1 - [JUN_RAT]	2	7	1.19834	1.34616	0.813899	0.0554338	0.182415	0.200657	1.48672	1.19406	1.08357	0.57205	0.916926	0.610015	0.705971	0.834766	0.333577	0.164809	0.450101	0.238909	0.751476	0.69566	0.21287	-0.703841	-0.365006	-0.524725	0.805021	0.4825	0.000122902	0.232881	0.517025	0.146975
P68943	Mediator of RNA polymerase II transcription subunit 28 OS=Rattus norvegicus OX=10116 GN=Med28 PE=1 SV=1 - [MED28_RAT]	2	2	1.33326	0.844987	0.786487	1.39516	0.895796	0.873171				0.720257	0.230356	0.161765	1.22237	0.724822	0.64356	0.268079	-0.228234	-0.309064							0.804582	0.417332	0.000412741	0.386923	0.592445	0.170551
E9PSL7	Citron rho-interacting serine/threonine kinase OS=Rattus norvegicus OX=10116 GN=Cit PE=1 SV=1 - [E9PSL7_RAT]	14	23	0.917627	0.831953	0.648705	0.890957	0.8161	0.692985	1.23583	1.14496	0.852314	0.841764	0.534529	0.244766	0.64204	0.507106	0.193968	0.755443	0.374153	0.173414	0.484758	0.673965	0.302055	0.201355	0.287751	-0.328003	0.804374	0.261062	3.84026e-07	0.355667	0.292505	0.00145555
Q2VUH7	Dixin OS=Rattus norvegicus OX=10116 GN=Dixdc1 PE=2 SV=1 - [DIXC1_RAT]	2	2	0.482327		-0.0624737	1.92759		1.40757	0.682854		0.16285	1.19519		0.638669	0.950993		0.374149				1.24849		0.692258				0.804322	0.664091	0.0110497	0.816472	0.372296	0.0219476
M0R3K2	Glutamyl-tRNA(Gln) amidotransferase subunit C, mitochondrial OS=Rattus norvegicus OX=10116 GN=Gatc PE=1 SV=2 - [M0R3K2_RAT]	4	8	0.802794	1.10832	0.207871	0.989341	1.27028	0.412485	1.39046	1.49979	0.564455	0.596137	0.856001	-0.0636193	0.343905	0.706029	-0.303828	0.341081	0.389465	-0.453686	0.297847	0.860342	-0.0477506	0.282685	0.599679	-0.34841	0.80286	0.480259	0.00012087	0.22228	0.42449	0.0970295
D4A4L5	Iron-sulfur cluster assembly 2 OS=Rattus norvegicus OX=10116 GN=Isca2 PE=1 SV=1 - [D4A4L5_RAT]	8	31	0.635496	0.872938	0.0305299	1.19373	1.39055	0.655884	1.23141	1.63631	0.671063	0.56297	0.825874	-0.0818829	0.556591	0.822211	-0.155691	0.480657	0.685125	-0.223142	0.399973	0.841323	-0.164679	0.245452	0.651121	-0.281992	0.802072	0.512186	0.000208682	0.321412	0.424185	0.0236249
Q63083	Nucleobindin-1 OS=Rattus norvegicus OX=10116 GN=Nucb1 PE=1 SV=1 - [NUCB1_RAT]	27	125	0.745084	0.888942	-0.131714	1.17668	1.30287	0.303688	1.48623	1.61423	0.635108	0.819422	0.858705	-0.0888835	0.59131	0.656603	-0.302285	0.369218	0.493493	-0.519781	0.663695	0.766896	-0.213176	0.486149	0.532507	-0.4314	0.800863	0.562067	0.000445518	0.257769	0.4772	0.0881349
G3V7Y3	ATP synthase subunit delta, mitochondrial OS=Rattus norvegicus OX=10116 GN=Atp5f1d PE=1 SV=1 - [G3V7Y3_RAT]	4	201	0.73643	1.12932	0.0172302	0.970538	1.43061	0.393809	1.19529	1.61568	0.530266	0.617731	1.03078	-0.070813	0.331883	0.726726	-0.347313	0.314527	0.689593	-0.41543	0.613895	0.936744	-0.191682	0.501421	0.917112	-0.241245	0.79974	0.527094	0.000270099	0.319686	0.497391	0.0478213
G3V7I0	Peroxiredoxin 3 OS=Rattus norvegicus OX=10116 GN=Prdx3 PE=1 SV=1 - [G3V7I0_RAT]	10	184	0.733921	0.501867	1.00133	1.41729	1.2766	1.65881	0.631294	0.505378	0.915714	0.356798	0.131757	0.459728	0.197023	0.0350132	0.422773	0.321179	0.178916	0.572564	0.270087	0.176839	0.505347	0.548002	0.441253	0.670834	0.799207	0.463871	9.34213e-05	0.361652	0.194677	4.83918e-05
Q5PPJ2	Serine/Arginine-related protein 53 OS=Rattus norvegicus OX=10116 GN=Rsrc1 PE=2 SV=1 - [RSRC1_RAT]	5	8	0.652704	0.81164	0.239617	0.934121	0.821038	0.511445	1.14602	1.33628	0.79645	0.876242	0.973441	0.490156	0.376865	0.217455	-0.250912	0.268817	0.307637	-0.286716	1.29489	1.14256	0.798411	0.884681	0.652523	0.175045	0.799096	0.297991	1.53634e-06	0.465105	0.501293	0.00824621
D4A1W5	RCG48334, isoform CRA_b OS=Rattus norvegicus OX=10116 GN=Rbm4 PE=1 SV=2 - [D4A1W5_RAT]	5	32	0.264169	0.584585	0.581351	0.892405	1.20173	0.7068	0.887311	1.47811	0.217319	0.726264	1.85062	0.19096	0.375826	0.68696	0.671874	0.605975	1.1937	-0.231478	0.282142	0.662047	-0.369973	0.61196	1.37626	0.176509	0.798468	0.508746	0.000204876	0.503483	0.50658	0.00549625
D4AC65	Cytochrome c oxidase assembly factor 7 OS=Rattus norvegicus OX=10116 GN=Coa7 PE=1 SV=1 - [D4AC65_RAT]	6	17	0.781271	1.05594	0.241477	1.14223	1.39809	0.609618	1.08053	1.28106	0.526652	0.626506	0.805743	0.0281367	0.275183	0.563824	-0.392411	0.43066	0.728736	-0.19383	0.51277	0.827865	0.0274152	0.326805	0.561689	-0.181252	0.798105	0.415559	3.59655e-05	0.290621	0.392239	0.0262062
Q91Y80	SH3 domain-binding protein 5 OS=Rattus norvegicus OX=10116 GN=Sh3bp5 PE=1 SV=2 - [3BP5_RAT]	3	12	0.524628	0.825228	0.642806	0.588879	1.14047	1.4757	0.782858	1.08106	0.981031	0.191348	0.446914	0.817347	-0.815345	-0.261942	0.0146524	-0.166178	0.388465	0.539027	0.0783079	0.311686	0.530828	0.256997	0.81201	1.09763	0.791522	0.347047	7.35459e-06	0.232178	0.510887	0.143721
G3V6A8	Golgi autoantigen, golgin subfamily b, macrogolgin 1, isoform CRA_c OS=Rattus norvegicus OX=10116 GN=Golgb1 PE=1 SV=1 - [G3V6A8_RAT]	111	241	0.958357	1.07088	0.225878	0.831906	0.962339	0.197367	1.37655	1.52171	0.689846	0.723082	0.867402	0.063552	0.427375	0.613245	-0.212404	0.442448	0.529343	-0.289974	0.788941	0.897155	0.0566421	0.414697	0.521611	-0.185054	0.790739	0.450838	8.00866e-05	0.333669	0.397342	0.0142147
Q5PQN6	Spermatogenesis-defective protein 39 homolog OS=Rattus norvegicus OX=10116 GN=Vipas39 PE=1 SV=1 - [SPE39_RAT]	2	2	0.452945	0.633418	0.368664	0.561245	0.43256	0.501743	1.0907	1.26378	1.03121	1.0224	1.20124	0.926392	0.0719461	0.243136	-0.0443792					-0.0408593		0.35106	0.52386	0.245373	0.790524	0.32941	4.52558e-06	0.192877	0.210318	0.0514171
P11240	Cytochrome c oxidase subunit 5A, mitochondrial OS=Rattus norvegicus OX=10116 GN=Cox5a PE=1 SV=1 - [COX5A_RAT]	9	508	0.751003	0.940242	0.386377	1.03668	1.20452	0.680335	1.10467	1.22166	0.683386	0.590565	0.736375	0.149999	0.37768	0.532667	0.0124291	0.349541	0.484803	-0.0413419	0.524823	0.664061	0.114535	0.47379	0.627909	0.115186	0.790485	0.327619	4.29657e-06	0.353007	0.243392	0.000387468
G3V7U4	Lamin-B1 OS=Rattus norvegicus OX=10116 GN=Lmnb1 PE=1 SV=1 - [G3V7U4_RAT]	41	447	0.730429	0.903082	0.239591	0.800948	0.938256	0.216433	1.20764	1.35212	0.663371	0.941943	1.03772	0.446068	0.426288	0.558568	-0.0812901	0.395203	0.488076	-0.171485	0.850235	0.996393	0.277659	0.456379	0.557344	-0.123161	0.7898	0.354137	9.0878e-06	0.385851	0.364872	0.00373316
D4ACX8	Protocadherin-16 OS=Rattus norvegicus OX=10116 GN=Dchs1 PE=3 SV=2 - [PCD16_RAT]	13	22	0.74143	1.03562	0.434311	0.244194	0.986578	0.336565	1.12162	1.39693	1.03184	0.607282	1.13134	0.409726	0.375232	0.62529	0.168941	0.314271	0.786603	0.194796	0.527433	0.636988	-0.0240396	0.267971	0.578884	-0.0807159	0.789786	0.376911	1.62593e-05	0.364304	0.273216	0.000741573
P97576	GrpE protein homolog 1, mitochondrial OS=Rattus norvegicus OX=10116 GN=Grpel1 PE=1 SV=2 - [GRPE1_RAT]	17	112	0.68341	0.909204	0.310553	1.03092	1.19191	0.72621	1.0631	1.19279	0.733963	0.604001	0.753509	0.268866	0.466088	0.697863	0.0158861	0.333015	0.482817	-0.0694753	0.503382	0.660449	0.154892	0.354308	0.569644	-0.130552	0.789036	0.305486	2.21985e-06	0.336526	0.282037	0.0016626
Q5VJM4	Cardiac titin fetal N2BA PEVK isoform (Fragment) OS=Rattus norvegicus OX=10116 GN=Ttn PE=2 SV=1 - [Q5VJM4_RAT]	22	270	1.26139	1.17361	0.843376	-0.0920672	-0.121491	-0.297373	1.64378	1.4513	1.36072	0.86674	0.885294	0.485859	0.656163	0.673323	0.222241	0.673508	0.67451	0.263386	0.949168	0.973297	0.572509	0.656399	0.504521	0.202443	0.788428	0.658019	0.00161472	0.585122	0.2532	6.49183e-06
A1L1L5	Ccnk protein OS=Rattus norvegicus OX=10116 GN=Ccnk PE=1 SV=1 - [A1L1L5_RAT]	4	8	0.618839	0.358541	0.818164	1.32033	0.970681	1.15561	0.882798	0.472357	1.29488	0.481211	0.309304	0.758836	0.0722575	-0.327172	0.351411	0.624152	0.225962	0.365786	0.389639	0.212297	0.667557	0.723442	0.545493	0.991384	0.786796	0.351037	8.67098e-06	0.403517	0.344114	0.00187647
D4A8D5	Filamin B OS=Rattus norvegicus OX=10116 GN=Flnb PE=1 SV=1 - [D4A8D5_RAT]	91	379	0.934261	0.975081	0.617424	0.851842	0.843206	0.565024	1.13889	1.21086	0.892753	0.584461	0.552054	0.270085	0.269863	0.224076	-0.0711912	0.083559	0.0491684	-0.229982	0.351182	0.347676	0.0488417	0.459227	0.476922	0.200568	0.786329	0.27312	7.59277e-07	0.184159	0.215023	0.0128169
Q3MID6	Calumenin OS=Rattus norvegicus OX=10116 GN=Calu PE=1 SV=1 - [Q3MID6_RAT]	2	134	0.787215	1.16818	-0.0375076	1.16975	1.53962	0.369809	1.41417	1.78774	0.614245	0.356264	0.735595	-0.480181	0.395993	0.767673	-0.460773	-0.0633398	0.30958	-0.918436	0.574767	0.948664	-0.261385	0.179176	0.552466	-0.666953	0.785408	0.669508	0.00187113	0.113119	0.589997	0.520262
P04937	Fibronectin OS=Rattus norvegicus OX=10116 GN=Fn1 PE=1 SV=2 - [FINC_RAT]	3	933	1.11394	0.88234	1.10953	0.886603	0.571965	0.888316	0.904025	0.703247	1.10439	0.530178	0.245581	0.480267	0.453341	0.216097	0.631423	0.280823	-0.0108267	0.216722	0.717432	0.398097	0.679489	0.784072	0.576798	0.861387	0.785032	0.279774	9.81083e-07	0.483738	0.268528	6.34524e-05
Q5XI66	Ss18 protein (Fragment) OS=Rattus norvegicus OX=10116 GN=Ss18 PE=2 SV=1 - [Q5XI66_RAT]	3	8	0.570231	0.747618	0.0989783	0.990119	1.28343	0.572877	0.9624	1.25516	0.532052	0.887889	1.11586	0.39147	0.407676	0.754511	-0.109065	0.342701	0.669262	-0.17237	0.490279	0.865413	0.106132	0.697111	1.05731	0.302988	0.784007	0.362449	1.21032e-05	0.450996	0.381138	0.00176231
Q4V7C1	FGFR1 oncogene partner OS=Rattus norvegicus OX=10116 GN=Fgfr1op PE=1 SV=1 - [FR1OP_RAT]	3	5	0.628353	0.451688	0.586589	1.56912	1.374	0.726154	1.246	0.927042	0.72067	0.993611	0.101176	0.0780108	0.653932	0.852188	0.0421586	0.648823	0.517119	-0.19013	0.800437	0.75642	0.339839	0.410887	0.610752	-0.543724	0.783534	0.46593	0.000114937	0.408225	0.431301	0.00734995
Q7M743	PBPC1BS OS=Rattus norvegicus OX=10116 PE=2 SV=1 - [Q7M743_RAT]	2	2	-0.0661692	0.120291		2.08265	2.25802		0.75392	0.932988		0.000423292	0.185253		0.120113	0.297291		-0.0582278	0.12019		-0.105711	0.073684		-0.466164	-0.287376		0.783422	0.927217	0.0481838	-0.0382749	0.246525	0.6738
D4A7J3	ATP-binding cassette subfamily A member 12 OS=Rattus norvegicus OX=10116 GN=Abca12 PE=4 SV=3 - [D4A7J3_RAT]	2	2	1.11135	0.961846	0.244132	1.43178	1.27118	0.589341	1.16282	1.00592	0.320393	0.773987	0.622849	-0.104956	0.680312	0.521523	-0.218953	0.791374	0.633825	-0.10622	0.95175	0.795177	0.0731001	1.35394	1.19677	0.465319	0.782553	0.462117	0.000108314	0.594826	0.486325	0.00139599
Q6P6S4	Nucleotide exchange factor SIL1 OS=Rattus norvegicus OX=10116 GN=Sil1 PE=2 SV=1 - [SIL1_RAT]	4	11	1.17058	1.14953	0.623048	1.4885	1.17156	0.96574	0.634286	1.13459	0.111548	0.3472	0.595642	-0.00369612	-0.0606756	0.180116	-0.431893	0.00226059	0.0853864	-0.575647	0.527744	0.36941	-0.0312194	0.132007	0.00158249	-0.436933	0.782377	0.470274	0.000125924	-0.0198219	0.32765	0.837835
D0UFD0	Prostate leucine zipper variant 2 OS=Rattus norvegicus OX=10116 GN=PrLZ PE=2 SV=1 - [D0UFD0_RAT]	7	12	0.613178	0.853262	0.295148	0.804346	1.0296	0.551767	1.16868	1.41319	0.934654	0.69709	0.939492	0.0825356	0.26892	0.593871	0.0286422	0.41085	0.701642	0.290087	0.428509	0.657791	0.101125	0.4401	0.706628	0.366842	0.781912	0.366544	1.37775e-05	0.416251	0.222795	4.60086e-05
D3ZVI2	Family with sequence similarity 208, member B OS=Rattus norvegicus OX=10116 GN=Fam208b PE=1 SV=3 - [D3ZVI2_RAT]	2	2	0.702192	0.913019	0.206879	1.1631	1.36283	0.692569	1.05824	1.26167	0.587723	0.570796	0.779992	0.0637614	-0.218263	-0.0167181	-0.745619	0.192048	0.394832	-0.333639	1.0596	1.26336	0.552856	0.934578	1.13773	0.417859	0.780232	0.398803	3.04449e-05	0.386552	0.63831	0.0598264
A0JPN4	Endoribonuclease ZC3H12A OS=Rattus norvegicus OX=10116 GN=Zc3h12a PE=2 SV=1 - [ZC12A_RAT]	2	2	1.03468	0.460756	0.652842							1.16612	0.590572	0.772567	1.02886	0.445661	0.614986							1.43242	0.850831	1.02918	0.779589	0.271284	0.000893528	0.900325	0.34838	0.00145065
F1LW91	Nuclear mitotic apparatus protein 1 OS=Rattus norvegicus OX=10116 GN=Numa1 PE=1 SV=2 - [F1LW91_RAT]	4	288	1.56347	1.18906	0.78088	0.994088	0.752912	-0.124068	1.14714	0.765337	0.38935	1.02117	0.645124	0.226857	1.00369	0.76433	-0.171286	0.320077	-0.0623805	-0.492887	0.567741	0.18626	-0.226279	0.402694	0.164941	-0.761646	0.779277	0.458753	0.000105475	0.141271	0.5142	0.361679
A9UMW3	Alpha hemoglobin-stabilizing protein OS=Rattus norvegicus OX=10116 GN=Ahsp PE=1 SV=1 - [A9UMW3_RAT]	6	32	0.812105	0.486895	0.599547	1.05549	0.817416	1.00484	1.11906	0.885539	0.86798	0.729222	0.489207	0.476618	0.907718	0.698705	0.641819	0.528866	0.377057	0.422316	-0.33163	-0.462942	-0.466592	0.835648	0.541411	0.561831	0.77866	0.225701	1.21322e-07	0.354517	0.49223	0.0297729
B0K013	Chchd8 protein OS=Rattus norvegicus OX=10116 GN=Coa4 PE=2 SV=1 - [B0K013_RAT]	3	12	0.528538	0.968334	0.488638	0.737744	1.01619	0.57343	1.38681	1.6563	1.06421	0.338453	0.626164	-0.0440347	0.581031	0.9033	0.121021	-0.0419636	0.239336	-0.153858	0.234856	0.642628	-0.207702	0.0043393	0.436463	-0.407346	0.778398	0.46694	0.000123792	0.196009	0.388188	0.108077
D3ZU21	Progesterone immunomodulatory-binding factor 1 OS=Rattus norvegicus OX=10116 GN=Pibf1 PE=1 SV=1 - [D3ZU21_RAT]	8	11	0.377441	0.0872307	-0.30798	1.1969	1.20898	0.332913	1.54702	1.61473	0.814469	1.01395	1.22434	0.205277	0.583391	0.447441	-0.130462	0.43308	0.544082	-0.0316458	0.545876	0.195884	-0.060997	0.627312	0.617803	-0.136297	0.776273	0.621727	0.00120419	0.302955	0.312558	0.00639015
D3ZA85	Histone cell cycle regulation defective interacting protein 5 (Predicted), isoform CRA_a OS=Rattus norvegicus OX=10116 GN=Nfu1 PE=1 SV=1 - [D3ZA85_RAT]	5	31	0.723723	1.0406	0.0375346	0.989327	1.30196	0.322024	1.1666	1.55591	0.562732	0.689759	1.03748	-0.114103	0.430451	0.777097	-0.178789	0.284104	0.649876	-0.400919	0.597031	0.976322	-0.0663817	0.405811	0.659724	-0.122609	0.776129	0.506388	0.000248818	0.33431	0.43409	0.0218782
Q5U204	Ragulator complex protein LAMTOR3 OS=Rattus norvegicus OX=10116 GN=Lamtor3 PE=2 SV=1 - [LTOR3_RAT]	2	6	0.543887	0.619443	0.690287	1.5326	1.61197	1.61657	0.527442	0.813674	0.852379	0.0141426	0.257372	0.216006	-0.131867	-0.0655939	-0.0741043	-0.118907	0.0666331	0.237608	0.0820355	0.368594	0.457494	0.518942	0.804894	0.872847	0.774647	0.547355	0.000469683	0.251548	0.353401	0.0313587
P02401	60S acidic ribosomal protein P2 OS=Rattus norvegicus OX=10116 GN=Rplp2 PE=1 SV=2 - [RLA2_RAT]	10	291	0.686127	0.86945	-0.0947443	1.18441	1.42251	0.406077	1.25437	1.43216	0.504293	0.730116	0.935527	-0.0550099	0.593095	0.776082	-0.252727	0.479321	0.72461	-0.256193	0.52157	0.737125	-0.218243	0.494648	0.676483	-0.34749	0.77294	0.517674	0.000307421	0.327357	0.45111	0.0287916
M0R6R8	Caspase recruitment domain family, member 14 OS=Rattus norvegicus OX=10116 GN=Card14 PE=4 SV=2 - [M0R6R8_RAT]	2	4	0.883911	1.09195	1.11051	0.62923	0.826175	0.880608	1.47568	1.67633	1.72707	-0.48923	-0.28282	-0.274354	-0.552714	-0.353955	-0.358159	-0.462725	-0.262727	-0.2665	0.426651	0.627626	0.64182	0.338552	0.53892	0.543744	0.771255	0.756062	0.00468418	0.0717112	0.480539	0.615426
D3ZME7	HscB mitochondrial iron-sulfur cluster co-chaperone OS=Rattus norvegicus OX=10116 GN=Hscb PE=1 SV=1 - [D3ZME7_RAT]	6	14	0.61146	0.733436	0.146545	1.02649	1.18321	0.63827	1.22792	1.45973	0.889138	0.565915	0.727857	0.0421501	0.240923	0.32396	-0.153409	0.465907	0.589484	0.0445501	0.543851	0.812631	0.0666534	0.343732	0.596164	0.0804736	0.771011	0.420157	5.39364e-05	0.329577	0.284485	0.00203976
F1LX47	IQ and AAA domain-containing protein 1 OS=Rattus norvegicus OX=10116 GN=Iqca PE=4 SV=3 - [F1LX47_RAT]	2	2	0.885749	0.529358	0.495808	0.855823	0.488336	0.490661	1.3549	0.991113	0.989752	0.970774	0.612752	0.569111	0.89349	0.527817	0.471505	0.144873	-0.219561	-0.275442	0.987831	0.624374	0.58646	0.668541	0.304478	0.257195	0.769511	0.278942	1.16124e-06	0.414297	0.393121	0.00381608
D3ZXF9	Mitochondrial ribosomal protein L12 OS=Rattus norvegicus OX=10116 GN=Mrpl12 PE=1 SV=1 - [D3ZXF9_RAT]	8	97	0.842298	1.1507	0.0232744	1.05128	1.4186	0.256258	1.29608	1.64926	0.504225	0.476668	0.794908	-0.261258	0.313515	0.542887	-0.537582	0.365022	0.678273	-0.476463	0.652213	0.947999	-0.123734	0.0877806	0.445533	-0.699816	0.766858	0.583253	0.000823924	0.182969	0.533933	0.260198
P19944	60S acidic ribosomal protein P1 OS=Rattus norvegicus OX=10116 GN=Rplp1 PE=3 SV=1 - [RLA1_RAT]	2	50	0.410846	0.600531	-0.113911	1.17867	1.16672	0.840167	1.13903	1.25014	0.697767	0.782651	0.96362	0.273	0.569909	0.731833	-0.0757007	0.810602	0.843989	0.246854	0.577461	0.58582	0.0245233	0.741784	0.923893	0.245419	0.765769	0.418298	5.50847e-05	0.518866	0.331262	0.000208296
Q8K4K7	Actin-binding Rho-activating protein OS=Rattus norvegicus OX=10116 GN=Abra PE=1 SV=2 - [ABRA_RAT]	5	9	1.15565	0.247672	0.546681	0.846142	0.0300915	0.409833	1.81021	0.793574	1.08731	1.25207	0.277596	0.714973	1.07977	0.193299	0.379808	0.96601	0.0483214	0.591421	1.16467	0.596673	0.853852	0.607179	-0.111239	0.343002	0.764316	0.505889	0.000279531	0.559398	0.406531	0.000583776
B2GV97	O-phosphoseryl-tRNA(Sec) selenium transferase OS=Rattus norvegicus OX=10116 GN=Sepsecs PE=1 SV=1 - [B2GV97_RAT]	3	3	0.765585	1.12644	0.420275	0.4667	0.659919	0.205797	1.13637	1.40424	0.730268	0.606711	1.12633	0.484005	0.269708	0.609052	-0.0692929	0.0744296	0.495332	-0.159229	0.393837	0.908017	0.271424	0.582758	0.973339	0.290411	0.761052	0.362358	1.59146e-05	0.386649	0.351021	0.00286439
G3V9W9	FAT atypical cadherin 1 OS=Rattus norvegicus OX=10116 GN=Fat1 PE=1 SV=1 - [G3V9W9_RAT]	30	54	0.807482	1.01397	0.772249	0.427759	0.633077	0.511154	1.10615	1.24108	1.03644	0.531044	0.635866	0.413647	0.169373	0.338937	-0.0673128	0.174329	0.352525	0.159632	0.425344	0.551642	0.274805	0.139617	0.340536	0.149176	0.760826	0.281356	1.41473e-06	0.250717	0.163037	0.000242153
Q91ZZ8	Centrosomal protein centrin 3 (Fragment) OS=Rattus norvegicus OX=10116 PE=2 SV=1 - [Q91ZZ8_RAT]	2	2	0.11698	-0.378696		0.704705	0.197934		2.14523	1.64216		1.07461	0.577302								1.06876	0.566019		0.32878	-0.174568		0.760028	0.83311	0.0364557	0.447248	0.516744	0.181879
Q6PCT3	Tumor protein D54 OS=Rattus norvegicus OX=10116 GN=Tpd52l2 PE=1 SV=1 - [TPD54_RAT]	15	48	0.538302	0.754732	0.478305	0.867261	1.13015	0.747193	1.07619	1.22822	0.832716	0.521656	0.568662	0.372175	0.2143	0.453898	0.174179	0.368374	0.696465	0.264244	0.270358	0.389063	0.171409	-1.6169	-1.17782	-1.82142	0.75963	0.277248	1.24251e-06	-0.134488	0.870156	0.603031
D4A3V5	Cingulin-like 1 OS=Rattus norvegicus OX=10116 GN=Cgnl1 PE=1 SV=1 - [D4A3V5_RAT]	24	49	0.715429	0.892918	0.29255	0.544104	0.728207	0.0844989	1.12898	1.35859	0.710051	1.0103	1.11444	0.509591	0.562103	0.628821	0.0175212	0.567862	0.648394	0.031424	0.932618	1.03953	0.545993	0.28603	0.382046	-0.236283	0.757472	0.368034	1.91832e-05	0.450505	0.375645	0.00160436
E9PT23	Putative sodium-coupled neutral amino acid transporter 10 OS=Rattus norvegicus OX=10116 GN=Slc38a10 PE=1 SV=2 - [S38AA_RAT]	12	21	1.00183	0.854827	0.628702	0.478832	0.260523	0.250185	1.45199	1.37406	1.05064	0.755661	0.666151	0.315169	0.411039	0.17473	-0.0790628	0.333598	0.208072	-0.0548369	0.685426	0.548207	0.119585	0.408395	0.346314	-0.0767571	0.75738	0.406779	4.74348e-05	0.252059	0.248298	0.00482741
D3ZAB6	Ring finger protein 219 OS=Rattus norvegicus OX=10116 GN=Rnf219 PE=4 SV=1 - [D3ZAB6_RAT]	7	13	0.588076	0.925964	-0.0710704	0.77108	1.46505	0.433158	1.26736	1.25906	0.514467	0.87948	0.903619	0.151897	0.426019	0.514904	-0.150651	0.119525	0.813728	-0.297255	0.566729	0.761929	-0.171379	0.277414	0.533188	-0.429126	0.757345	0.459564	0.000136424	0.247085	0.424048	0.068596
M0R9E4	Coiled-coil domain-containing protein 57 OS=Rattus norvegicus OX=10116 GN=Ccdc57 PE=4 SV=2 - [M0R9E4_RAT]	2	6	0.67496	0.910054	0.740676	0.765569	0.989567	0.856064	0.350006	0.577708	0.440519	0.828704	1.06217	0.882698	0.305741	0.531552	0.339413	0.476373	0.703425	0.511716	0.768658	0.996685	0.822944	0.578014	0.805435	0.622324	0.756558	0.214564	9.69382e-08	0.621857	0.205806	4.67654e-07
D4AAK2	Nucleolar and spindle associated protein 1 (Predicted), isoform CRA_a OS=Rattus norvegicus OX=10116 GN=Nusap1 PE=1 SV=1 - [D4AAK2_RAT]	2	3	0.92344	0.38447	-0.125796	1.23735	0.687289	0.212898	1.55288	1.00651	0.528437	1.42361	0.883009	0.362652	1.27986	0.731611	0.198584	0.819073	0.27206	-0.260536	0.841558	0.295522	-0.219107	0.107682	-0.43896	-0.962959	0.756396	0.508217	0.000315414	0.222033	0.633107	0.249849
P12075	Cytochrome c oxidase subunit 5B, mitochondrial OS=Rattus norvegicus OX=10116 GN=Cox5b PE=1 SV=2 - [COX5B_RAT]	7	421	0.699429	0.899374	0.331953	1.08804	1.22083	0.738885	0.942289	1.09946	0.65468	0.570609	0.679262	0.148564	0.264135	0.444126	-0.0988672	0.287286	0.378859	-0.172463	0.538831	0.671766	0.0716418	0.42107	0.523778	0.0303232	0.756114	0.316565	4.73572e-06	0.280041	0.26813	0.00404075
P0DP29	Calmodulin-1 OS=Rattus norvegicus OX=10116 GN=Calm1 PE=1 SV=1 - [CALM1_RAT]	12	373	0.637046	0.999751	-0.0904731	1.02593	1.30538	0.349828	1.22643	1.48834	0.539328	0.701897	0.983037	-0.100434	0.497136	0.782158	-0.317328	0.403216	0.662352	-0.363973	0.543069	0.806808	-0.190054	0.359359	0.594286	-0.431843	0.755505	0.515422	0.000356274	0.278765	0.468231	0.0636036
Q32Q07	Leucine-rich repeat neuronal protein 1 OS=Rattus norvegicus OX=10116 GN=Lrrn1 PE=2 SV=1 - [LRRN1_RAT]	2	2	0.605089	0.636024	0.459003	0.859611	0.879449	0.738304	1.23634	1.25989	1.11505	0.463003	0.492307	0.305195	0.212598	0.23425	0.0344683	0.0883712	0.111263	-0.0880885	0.521641	0.545509	0.364125	0.0660497	0.0893117	-0.101442	0.754106	0.319627	5.32708e-06	0.173171	0.211972	0.0163718
D3ZS76	Similar to mKIAA0227 protein (Predicted), isoform CRA_b OS=Rattus norvegicus OX=10116 GN=Ttc9 PE=1 SV=1 - [D3ZS76_RAT]	5	8	0.781082	0.397263	0.987658	0.824026	0.667037	1.15808	0.947014	0.626888	0.930464	0.46264	0.47173	0.793478	0.185953	-0.0319073	0.435041	0.0776082	-0.243168	0.356509	-0.165158	-0.224181	0.227989	0.416488	0.408309	0.892984	0.753947	0.235297	2.58195e-07	0.194706	0.334297	0.0686979
Q5EB95	DiGeorge syndrome critical region gene 14 OS=Rattus norvegicus OX=10116 GN=Ess2 PE=1 SV=1 - [Q5EB95_RAT]	4	5	0.756306	0.975434	0.0509076	0.767142	0.975174	0.0865227	1.39261	1.33822	0.600379	1.00722	0.937361	0.15724	0.657247	0.519512	-0.273279	0.586496	0.79718	-0.149276	0.684674	0.44915	-0.325243	0.586805	0.709248	-0.139999	0.75371	0.453732	0.000127553	0.341876	0.428424	0.0184137
D3ZZ37	Mitochondrial assembly of ribosomal large subunit 1 OS=Rattus norvegicus OX=10116 GN=Malsu1 PE=3 SV=1 - [D3ZZ37_RAT]	3	4	0.327924	0.398885	0.461242	0.962523	0.79288	1.12062	1.07543	0.86745	1.23354	0.536574	0.605647	0.658169	0.24695	0.271761	0.0502251	0.384751	0.471543	0.189697	0.446478	0.534246	0.270368	0.448404	0.391746	0.262318	0.753407	0.301114	3.02524e-06	0.330707	0.138999	4.91584e-06
D4A542	G protein-coupled receptor-associated sorting protein 2 OS=Rattus norvegicus OX=10116 GN=Gprasp2 PE=4 SV=2 - [D4A542_RAT]	2	2	-0.273034	-0.257299	-0.0373106				1.22434	1.23269	1.48486	1.05244	1.06654	1.27644	-0.456651	-0.450199	-0.252972										0.752186	0.720059	0.013934	-0.386607	0.115777	0.0286168
A0A0G2K434	Trafficking kinesin-binding protein 2 OS=Rattus norvegicus OX=10116 GN=Trak2 PE=4 SV=1 - [A0A0G2K434_RAT]	8	16	0.57209	1.20033	0.267994	0.595192	1.03903	0.208854	1.0848	1.69481	0.794667	0.443167	1.11312	0.00975721	0.363999	0.896809	-0.0316249	0.117053	0.615988	-0.338675	0.525358	0.9798	-0.0403934	-0.0258986	0.365788	-0.521793	0.751984	0.49062	0.000248758	0.242201	0.46574	0.0990755
D3ZY35	Intraflagellar transport 43 OS=Rattus norvegicus OX=10116 GN=Ift43 PE=1 SV=1 - [D3ZY35_RAT]	2	4	1.18598	1.1103	0.488485	0.860438	0.773658	0.18772	1.12568	1.0426	0.452978	0.860327	0.783012	0.151108	0.568443	1.00092	0.356349	0.743738	0.660011	0.0158673	0.258681	0.17593	-0.450246				0.751857	0.357271	1.56252e-05	0.369966	0.434408	0.0339115
Q8CIR5	MNAT1, CDK-activating kinase assembly factor OS=Rattus norvegicus OX=10116 GN=Mnat1 PE=1 SV=1 - [Q8CIR5_RAT]	3	3	0.976798	0.95425	0.0464317	1.25156	1.21792	0.345975	1.46546	1.43552	0.559889	0.577407	0.553229	-0.36468	-0.441557	-0.473387	-1.40397	0.244936	0.214345	-0.715804	0.986235	0.956622	0.0444403	0.546825	0.516605	-0.404947	0.751646	0.568159	0.000786689	0.00586221	0.71527	0.977859
A0A0G2K2S2	Solute carrier family 2, facilitated glucose transporter member 1 OS=Rattus norvegicus OX=10116 GN=Slc2a1 PE=1 SV=1 - [A0A0G2K2S2_RAT]	6	20	1.03584	0.628591	1.72119	0.612136	0.10758	1.04384	-0.185109	-0.643525	0.511323	1.38594	0.871157	1.93013	0.21113	-0.159411	0.837548	0.702898	0.248092	1.0616	0.120235	-0.346695	0.622557	0.749985	0.333106	1.07598	0.751591	0.753343	0.00537048	0.454752	0.459831	0.00566451
B2GV12	Pphln1 protein (Fragment) OS=Rattus norvegicus OX=10116 GN=Pphln1 PE=2 SV=1 - [B2GV12_RAT]	6	9	0.837476	0.892837	0.184457	0.97161	0.678782	0.164181	1.30105	1.45023	0.884555	0.588709	1.01992	0.0444942	0.491719	0.519931	6.28119e-05	0.375011	0.265808	-0.257778	0.701547	0.540426	-0.196017	0.796195	1.01459	0.161052	0.751526	0.442506	0.000105659	0.367712	0.390712	0.00759649
D4A4W6	RCG20695, isoform CRA_b OS=Rattus norvegicus OX=10116 GN=Slirp PE=1 SV=1 - [D4A4W6_RAT]	2	13	0.490376	0.552577	0.401151	0.819386	1.02378	1.00445	0.795884	1.16803	1.14812	0.336803	0.648341	0.625509	-0.0326998	-0.24268	-0.00908625	0.310215	0.62294	0.360715	0.309248	0.555104	0.775646	0.510897	0.807674	0.577365	0.7512	0.286751	1.93275e-06	0.378778	0.33096	0.00221648
O08775	Vascular endothelial growth factor receptor 2 OS=Rattus norvegicus OX=10116 GN=Kdr PE=1 SV=1 - [VGFR2_RAT]	2	3		0.731506			0.767078															0.930529					0.749292	0.0251532	0.0151087	0.930529	#DIV/0!	#DIV/0!
Q6AY24	Bone marrow stromal cell-derived ubiquitin-like protein OS=Rattus norvegicus OX=10116 GN=Ubl7 PE=1 SV=1 - [Q6AY24_RAT]	3	7	0.380436	0.476451	0.173853	0.953217	0.925063	0.703591	0.977192	1.15292	0.713019	0.810668	1.10813	0.593877	0.226208	0.306776	-0.414666	0.407883	0.351502	0.15329	0.203052	0.159353	-0.176622	-0.00339594	0.0787813	-0.246499	0.747368	0.29985	3.14002e-06	0.0871386	0.253042	0.257999
P04785	Protein disulfide-isomerase OS=Rattus norvegicus OX=10116 GN=P4hb PE=1 SV=2 - [PDIA1_RAT]	38	447	0.918155	1.06869	0.0584167	0.9965	1.09611	0.189577	1.32572	1.47271	0.465086	0.656081	0.840111	-0.130008	0.55229	0.694239	-0.28433	0.440347	0.61575	-0.416822	0.573048	0.664057	-0.322932	0.350312	0.502332	-0.463995	0.746429	0.507121	0.000344698	0.242025	0.464729	0.0986457
D3ZCZ9	NADH dehydrogenase [ubiquinone] iron-sulfur protein 6, mitochondrial OS=Rattus norvegicus OX=10116 GN=LOC100912599 PE=1 SV=1 - [D3ZCZ9_RAT]	7	63	0.878982	0.981747	0.220579	1.05362	1.04065	0.247598	1.30601	1.34642	0.475781	0.73898	0.722331	-0.0606862	0.475432	0.552404	-0.307362	0.451356	0.649311	-0.259785	0.488505	0.640688	-0.259838	0.138884	0.410865	-0.400408	0.746	0.444937	0.000117891	0.215004	0.407744	0.0949913
A0A0G2K5A0	Exosome component 8 OS=Rattus norvegicus OX=10116 GN=Exosc8 PE=1 SV=1 - [A0A0G2K5A0_RAT]	3	5	0.0261177	0.783574	1.03971	0.625317	1.37168	1.66369	0.45171	1.20177	1.4901	-0.486544	0.269281	0.515328	0.579702	1.32788	1.56125	-0.0816408	0.667773	0.90158	0.107293	0.857684	1.10946	0.207481	0.957265	1.19967	0.745978	0.639727	0.00195031	0.782949	0.506573	0.00023237
Q9WVT0	Adhesion G protein-coupled receptor F5 OS=Rattus norvegicus OX=10116 GN=Adgrf5 PE=1 SV=1 - [AGRF5_RAT]	6	9	0.529967	0.845775	0.532471	0.950633	1.05541	1.08822	0.870123	1.33651	0.718912	0.164978	0.372895	0.485202	0.422362	0.280091	0.249144	0.126761	0.619922	0.246966	0.525622	0.535545	0.0747046	0.399753	1.11718	0.736713	0.745925	0.33933	1.04092e-05	0.444564	0.290446	0.000251545
D3ZGQ8	Remodeling and spacing factor 1 OS=Rattus norvegicus OX=10116 GN=Rsf1 PE=1 SV=2 - [D3ZGQ8_RAT]	19	45	0.931246	0.990612	0.287226	0.65492	0.647176	0.00870836	1.38325	1.34061	0.608967	0.887154	0.944385	0.265046	0.535204	0.571264	-0.097189	0.492864	0.320855	-0.288936	0.840965	0.847457	0.121535	0.444371	0.42123	-0.34765	0.745775	0.419449	7.1149e-05	0.321831	0.398248	0.0172933
F1LQN1	Polypeptide N-acetylgalactosaminyltransferase OS=Rattus norvegicus OX=10116 GN=Galnt16 PE=3 SV=1 - [F1LQN1_RAT]	3	4					1.00669	0.738228					0.776217	0.461789		-0.0644961	-0.391595		0.90888	0.582213		1.15214	0.843435		1.46423	1.14616	0.745731	0.223389	0.00685193	0.70512	0.637118	0.0166023
A0A0G2K2A7	Mediator of RNA polymerase II transcription subunit 11 OS=Rattus norvegicus OX=10116 GN=Med11 PE=1 SV=1 - [A0A0G2K2A7_RAT]	2	3	0.529097	0.957895	0.297984	1.01914	1.43684	0.812803	0.654443	1.07585	0.448126	0.500377	0.927544	0.257542	0.536178	0.955693	0.273021	0.325175	0.74593	0.0636882	0.255963	0.677695	0.0134211	0.513255	0.93438	0.260736	0.743136	0.355052	1.64312e-05	0.462928	0.316142	0.000359176
D3ZZR9	Peptidylprolyl isomerase OS=Rattus norvegicus OX=10116 GN=Fkbp2 PE=1 SV=1 - [D3ZZR9_RAT]	5	15	0.896461	0.807522	0.941083	1.25494	1.31986	1.30436	0.317304	0.318767	0.472081	0.338433	0.557616	0.384336	0.397451	0.276429	0.407022	0.242143	0.136378	0.41088	0.189986	-0.0541241	0.0180114	0.232526	-0.00186215	0.161236	0.742731	0.397516	4.59816e-05	0.20134	0.159279	0.00110118
Q561Q8	Mediator of RNA polymerase II transcription subunit 4 OS=Rattus norvegicus OX=10116 GN=Med4 PE=2 SV=1 - [MED4_RAT]	6	14	0.792146	0.790363	-0.0849807	1.06547	1.05259	0.817904	1.04381	1.05273	0.528749	0.915419	0.81733	0.1126	0.345274	0.444043	-0.102012	0.333112	0.389843	0.00868619	0.133396	0.306594	-0.28254	0.420538	0.439053	0.164185	0.742011	0.376663	2.86056e-05	0.216681	0.236375	0.00883185
D3ZL57	USP6 N-terminal like (Predicted), isoform CRA_a OS=Rattus norvegicus OX=10116 GN=Usp6nl PE=1 SV=1 - [D3ZL57_RAT]	4	6	0.774151	0.428458	-0.00407989	1.24316	0.961821	0.0424057	1.42635	1.07326	1.08868	1.11953	0.847659	-0.117723				0.86453	0.435344					1.05946	0.630643		0.740307	0.525352	0.000485728	0.747494	0.272098	0.0118637
A0A0G2K3H0	Protein tyrosine phosphatase, receptor type, U OS=Rattus norvegicus OX=10116 GN=Ptpru PE=4 SV=1 - [A0A0G2K3H0_RAT]	2	4	0.492122	0.720515	0.183552	0.777298	0.994596	0.493508	0.932557	1.15356	0.648783	0.857149	1.08391	0.536857	0.917512	1.13662	0.576899	0.797091	1.01744	0.458147	0.175048	0.396376	-0.144951	0.188357	0.409078	-0.141619	0.739534	0.284144	2.06023e-06	0.482167	0.425208	0.00235961
A0A0G2K0I6	Cadherin 5 OS=Rattus norvegicus OX=10116 GN=Cdh5 PE=1 SV=1 - [A0A0G2K0I6_RAT]	20	56	0.79783	0.9276	0.0859441	0.996778	1.11504	0.461723	1.28861	1.3603	0.644452	0.607873	0.679858	-0.0933299	0.245135	0.383277	-0.321847	0.106369	0.31754	-0.4572	0.456771	0.563258	-0.111003	0.349523	0.457548	-0.211774	0.739389	0.443204	0.000123001	0.148133	0.341523	0.161114
D3ZLC1	Lamin B2 OS=Rattus norvegicus OX=10116 GN=Lmnb2 PE=1 SV=2 - [D3ZLC1_RAT]	34	132	0.661451	0.899855	0.141923	0.593742	0.818407	0.0849111	1.15318	1.35043	0.687211	0.939271	1.16582	0.368208	0.412524	0.681939	-0.0830312	0.358994	0.583467	-0.178786	0.92677	1.11046	0.293577	0.495856	0.7461	-0.0670603	0.738701	0.39903	4.99086e-05	0.440067	0.40505	0.00313512
B0K037	General transcription factor 3C subunit 6 OS=Rattus norvegicus OX=10116 GN=Gtf3c6 PE=1 SV=1 - [B0K037_RAT]	2	7	0.383956	0.512714	-0.189506	1.0527	1.17036	0.504013	1.25793	1.37929	0.709262	0.844175	0.971301	0.25899	0.625854	0.74533	0.0203479	0.35948	0.480195	-0.244356	0.80179	0.923482	0.216898	0.41661	0.537695	-0.178258	0.737932	0.462665	0.000179335	0.392089	0.376531	0.00411741
F1LXS6	THO complex 7 OS=Rattus norvegicus OX=10116 GN=Thoc7 PE=1 SV=2 - [F1LXS6_RAT]	6	8	0.681931	0.638616	0.330695	0.691299	0.671211	0.495112	1.05635	1.11909	0.758272	0.882914	0.87229	0.650226	0.381361	0.423434	0.216504	0.297784	0.329297	-0.0626502	0.2803	0.510793	0.374271	0.262808	0.402145	0.172951	0.737334	0.22121	1.72675e-07	0.299083	0.147553	2.2067e-05
Q5FVP9	Cfh protein OS=Rattus norvegicus OX=10116 GN=LOC100361907 PE=2 SV=1 - [Q5FVP9_RAT]	4	16	0.541917	0.612676	0.0491374	0.866738	0.899366	0.451938	1.30285	1.41203	0.737628	0.819719	0.903369	0.240378	0.967855	1.11908	0.34965	0.878012	0.986536	0.0410111	0.614631	0.765629	0.377897	0.189035	0.636896	-0.0949677	0.736479	0.394061	4.58695e-05	0.569272	0.396058	0.000416027
A0A0G2K1P8	TRIO and F-actin-binding protein OS=Rattus norvegicus OX=10116 GN=Triobp PE=1 SV=1 - [A0A0G2K1P8_RAT]	28	60	0.755695	0.983145	0.245953	0.790931	1.00154	0.325638	1.04758	1.15301	0.476611	0.825551	0.982569	0.246213	0.471194	0.663256	-0.0830268	0.479922	0.651097	-0.19183	0.592199	0.740805	-0.046627	0.252851	0.396251	-0.295323	0.736203	0.328981	8.80035e-06	0.302564	0.365708	0.0153515
A0A0G2JZ48	RCG56136, isoform CRA_a OS=Rattus norvegicus OX=10116 GN=Tmf1 PE=1 SV=1 - [A0A0G2JZ48_RAT]	27	45	0.712557	0.842547	-0.079791	0.986875	1.17572	0.275983	1.20043	1.39129	0.42944	0.870532	0.932757	0.0955977	0.521845	0.554539	-0.286485	0.344803	0.462161	-0.51644	0.571654	0.610309	-0.119402	0.528489	0.442528	-0.34332	0.736161	0.462338	0.000181878	0.23089	0.418645	0.082469
D4A1U4	Codanin 1 OS=Rattus norvegicus OX=10116 GN=Cdan1 PE=4 SV=2 - [D4A1U4_RAT]	6	7	0.680785	0.627215	0.254155	0.636988	0.601737	1.12301	0.912212	0.851249	0.510378	1.0415	0.986296	0.603146	0.792295	0.729442	0.333621	0.394796	0.362598	0.825664	-0.287928	-0.319149	0.161884	0.730803	0.66956	0.282768	0.735722	0.251093	6.36927e-07	0.389696	0.392096	0.00549647
D3ZCL3	U1 small nuclear ribonucleoprotein C OS=Rattus norvegicus OX=10116 GN=Snrpc PE=3 SV=1 - [RU1C_RAT]	3	33	0.697206	0.978156	0.346215	0.684048	1.12948	0.338577	1.04874	1.35466	0.70356	0.56147	0.894506	0.0883281	0.391072	0.581451	-0.280381	0.266034	0.661622	-0.0251967	0.575728	0.906061	-0.199369	-0.0904334	0.21728	-0.405708	0.735412	0.367325	2.46991e-05	0.216513	0.418699	0.100764
D3ZHC4	Heme binding protein 2 (Predicted), isoform CRA_b OS=Rattus norvegicus OX=10116 GN=Hebp2 PE=1 SV=1 - [D3ZHC4_RAT]	3	5	0.0309564	1.68532	-0.617871	0.589662	2.27131	0.0420828	0.653275	2.37672	0.10512	0.210627	1.93983	-0.475264	-0.2482	1.57254	-0.937358	-0.39188	1.16278	-1.13808	-0.12298	1.70015	-0.821999	0.128265	1.75362	-0.541767	0.734314	1.0609	0.0353748	0.176258	1.07904	0.582855
D4A9L2	RCG34610, isoform CRA_c OS=Rattus norvegicus OX=10116 GN=Srsf1 PE=1 SV=1 - [D4A9L2_RAT]	17	188	0.807223	0.952946	0.305856	0.757335	0.810543	0.278274	1.23589	1.33521	0.667025	0.670356	0.761954	0.20001	0.491467	0.569991	-0.0484397	0.27528	0.405924	-0.225433	0.708962	0.749806	0.183261	0.482506	0.457586	-0.179595	0.731885	0.351419	1.72028e-05	0.32261	0.328093	0.00586445
Q6AXW0	Borealin OS=Rattus norvegicus OX=10116 GN=Cdca8 PE=1 SV=1 - [BOREA_RAT]	2	3	0.278512	-0.495052	1.16954	0.73474	-0.0499197	1.65055	0.588124	-0.192832	1.50395	1.16344	0.388241	2.04274	0.491235	-0.291612	1.35022	1.11099	0.329384	1.97165	0.21705	-0.563579	1.09665	0.47267	-0.308566	1.3423	0.731836	0.789256	0.00827479	0.601532	0.781915	0.0219912
B2BKY8	Centrobin, centriole duplication and spindle assembly protein OS=Rattus norvegicus OX=10116 GN=Cntrob PE=1 SV=1 - [B2BKY8_RAT]	6	10	0.760686	0.733454	0.154608	1.39886	0.378175	0.118883	1.2667	1.09068	0.544024	0.752043	1.13811	0.436671	0.591039	0.221578	-0.38003	0.644488	0.937905	0.612892	0.356482	0.453995	0.154465	0.0759511	-0.229823	-0.822403	0.731074	0.424525	9.37991e-05	0.218045	0.498632	0.158016
Q00238	Intercellular adhesion molecule 1 OS=Rattus norvegicus OX=10116 GN=Icam1 PE=2 SV=1 - [ICAM1_RAT]	2	3	0.417996	0.0473775	0.0904368	1.19595	0.814237	0.893172	1.34217	0.96416	1.03941	0.888958	0.516708	0.549677	0.68348	0.303579	0.323877	0.00899684	-0.369665	-0.348936	0.891501	0.513816	0.552513	0.590172	0.21188	0.241207	0.730021	0.410298	7.07114e-05	0.300202	0.38808	0.0214205
B5DFH8	Cleavage stimulation factor, 3' pre-RNA subunit 2, tau OS=Rattus norvegicus OX=10116 GN=Cstf2t PE=2 SV=1 - [B5DFH8_RAT]	4	22	0.717337	0.719241	0.701762	0.700044	0.690852	0.709249	1.05559	1.0501	1.06481	0.454946	0.455219	0.42765	0.535294	0.140855	0.192088	0.640359	0.373893	0.425557	0.506087	0.500925	0.479083	0.200502	0.0510231	0.111285	0.7289	0.227048	2.5325e-07	0.346413	0.196786	7.75889e-05
B0BMY6	LOC64038 protein OS=Rattus norvegicus OX=10116 GN=Otulin PE=1 SV=1 - [B0BMY6_RAT]	3	8	-0.963079	0.71653	0.285009		0.97159	1.02282		1.43534	1.443	0.356724	1.23007	0.788458	-0.217793	0.401983	-0.188806	-1.0685	0.298093	-0.155758	0.540251	1.14162	0.705732		0.39252	0.354253	0.728646	0.715503	0.0104832	0.200326	0.585733	0.28312
Q9JI56	SNAP-29 protein OS=Rattus norvegicus OX=10116 GN=Snap29 PE=1 SV=1 - [Q9JI56_RAT]	12	42	0.746087	0.999247	0.158549	0.992543	1.08048	0.192549	1.14623	1.37203	0.584786	0.580879	0.804085	0.0816109	0.356	0.591299	-0.219723	0.389544	0.711275	-0.243659	0.502278	0.862565	-0.0189928	0.337269	0.534235	-0.130809	0.728256	0.419367	8.72827e-05	0.30594	0.373121	0.0160708
D4AA75	Similar to thyroid hormone receptor interactor 3, isoform CRA_d OS=Rattus norvegicus OX=10116 GN=Znhit3 PE=1 SV=1 - [D4AA75_RAT]	2	3	0.971888	1.02149	0.0471456	0.779811	0.818319	-0.120152	1.36122	1.40343	0.461273	0.959686	1.00766	0.0232217	0.420408	0.46073	-0.536378	0.0924788	0.13404	-0.862637	-0.0438711	-0.00133308	-0.980042	0.740402	0.782333	-0.205746	0.727916	0.513128	0.000461144	3.20091e-05	0.573059	0.999849
Q3SWT0	Platelet endothelial cell adhesion molecule OS=Rattus norvegicus OX=10116 GN=Pecam1 PE=1 SV=1 - [PECA1_RAT]	10	25	0.834898	0.612057	0.705692	0.955868	0.745701	0.897772	0.779452	0.402896	0.68639	0.842339	0.605249	0.663756	0.221167	0.0086302	0.0462601	0.264181	0.0244016	0.0452136	0.50902	0.476338	0.473106	0.434131	0.23676	0.361444	0.727672	0.150383	3.52172e-09	0.258388	0.192445	0.000703819
A0A0G2JXS2	KRI1 homolog OS=Rattus norvegicus OX=10116 GN=Kri1 PE=4 SV=1 - [A0A0G2JXS2_RAT]	4	5	0.702094	0.798964	0.500636	0.753605	0.839379	0.576926	0.816106	0.905583	0.639444	0.764288	0.859527	0.551108	0.448856	0.536443	0.215354	-0.00773767	0.081089	-0.239569	0.504002	0.593806	0.291115	0.263077	0.352274	0.0402128	0.725638	0.131518	8.6902e-10	0.256577	0.251534	0.00468554
Q5XIP2	Phosphatidylinositol glycan anchor biosynthesis, class K OS=Rattus norvegicus OX=10116 GN=Pigk PE=1 SV=1 - [Q5XIP2_RAT]	2	2	0.406304	0.167352	2.01048	0.499713	0.249665	2.12866	-0.0357822	-0.282127	1.59319	0.204011	-0.0365732	1.79646	-0.243329	-0.491565	1.3288	0.317619	0.0706231	1.89142	0.550237	0.304219	2.14298	-0.0769985	-0.323624	1.50577	0.725112	0.887194	0.0163358	0.581345	0.907544	0.0484501
D4A985	PR/SET domain 11 OS=Rattus norvegicus OX=10116 GN=Prdm11 PE=4 SV=2 - [D4A985_RAT]	3	6	0.932373	0.8609	1.8168	0.854763	0.772194	1.76397	0.359928	0.704672	0.218664	0.0807264	0.431231	-0.0970569	0.745013	1.08787	0.546908	-0.0501098	0.293983	-0.246545	0.325273	0.670343	0.147783	0.840734	1.60881	-0.397224	0.724931	0.596906	0.00146796	0.464403	0.57439	0.0172509
P10818	Cytochrome c oxidase subunit 6A1, mitochondrial OS=Rattus norvegicus OX=10116 GN=Cox6a1 PE=1 SV=2 - [CX6A1_RAT]	2	24	1.35143	0.358247	0.756897	0.569733	0.817585	0.690882				0.779964	0.724985	0.474068	0.83387	0.0618975	0.808013	-0.353448	0.579628	-0.19727	-0.220722	0.668165	-0.135782	0.345753	0.35157	0.120355	0.724866	0.280128	5.41935e-05	0.238502	0.42001	0.0749033
Q6PCU8	NADH dehydrogenase [ubiquinone] flavoprotein 3, mitochondrial OS=Rattus norvegicus OX=10116 GN=Ndufv3 PE=3 SV=1 - [NDUV3_RAT]	2	99	1.15073	1.47473	-0.266217	1.20774	1.35614	-0.124541	1.39277	1.88204	0.111862	0.533693	0.753203	-0.787803	0.602397	0.785143	-0.879282	0.496364	0.620855	-0.444188	0.772641	1.11185	-0.34827	0.101474	0.0163153	-0.811064	0.723696	0.829321	0.0115954	0.168686	0.6649	0.398275
B1WC84	Canopy 4 homolog (Zebrafish) OS=Rattus norvegicus OX=10116 GN=Cnpy4 PE=1 SV=1 - [B1WC84_RAT]	8	19	0.730868	0.92099	0.230038	1.0447	1.31623	0.596467	1.14392	1.48544	0.765941	0.362101	0.370154	-0.284049	0.385236	0.908177	0.0392464	0.288742	0.467275	-0.198544	0.455892	0.616252	-0.34747	0.208777	0.276541	-0.381916	0.723566	0.502984	0.000413294	0.226517	0.390153	0.0694563
D4A676	GrpE protein homolog OS=Rattus norvegicus OX=10116 GN=Grpel2 PE=3 SV=1 - [D4A676_RAT]	2	3	0.0809839	0.606487	0.290134	0.658796	1.1732	0.892725	0.264936	0.783046	0.498882	0.902709	1.42658	1.10014	-0.193235	0.322985	-0.0161294	-0.177522	0.339938	0.00125471	0.332463	0.8509	0.530183	0.32668	0.844511	0.514424	0.723218	0.402487	6.48797e-05	0.306371	0.351987	0.0117567
Q63625	PHD and RING finger domain-containing protein 1 OS=Rattus norvegicus OX=10116 GN=Phrf1 PE=1 SV=2 - [PHRF1_RAT]	7	13	0.955541	0.942205	0.434	0.692517	0.159909	-0.0362851	1.6424	1.1135	0.913619	0.874153	0.443096	0.528871	0.41048	-0.120315	-0.375145	0.194629	-0.242839	-0.0711956	1.13578	0.713382	0.184153	0.73342	0.204235	-0.0415672	0.721961	0.452584	0.000179114	0.227085	0.449341	0.107804
D3ZPY0	WT1-associated protein OS=Rattus norvegicus OX=10116 GN=Wtap PE=1 SV=1 - [D3ZPY0_RAT]	15	26	0.880909	1.05098	0.0636185	0.697631	0.801889	0.0287508	1.17855	1.32556	0.479618	0.949509	1.03889	0.143505	0.633282	0.669341	0.046873	0.520045	0.576691	-0.419383	0.85721	0.815541	-0.030224	0.23088	0.180197	-0.629527	0.71995	0.444437	0.000157575	0.287577	0.478698	0.0615856
D4ABA9	Xin actin-binding repeat containing 1 OS=Rattus norvegicus OX=10116 GN=Xirp1 PE=1 SV=2 - [D4ABA9_RAT]	61	433	0.650238	0.892595	0.135313	0.774381	0.912615	0.311119	1.07124	1.3858	0.680819	0.682516	0.897286	0.23831	0.389329	0.578251	-0.106346	0.367061	0.562214	-0.131142	0.620609	0.735554	0.083732	0.303459	0.579514	0.0467338	0.719353	0.358888	2.44399e-05	0.335747	0.297852	0.00245607
O35410	Transcription factor USF-1 OS=Rattus norvegicus OX=10116 GN=Usf1 PE=1 SV=1 - [O35410_RAT]	3	3	0.726177	0.466156	0.397313	1.0667	0.795581	0.762613	1.0439	0.776491	0.739836	0.819098	0.557446	0.478512	0.594747	0.325444	0.233839	0.343911	0.075847	-0.0153266	0.26289	-0.00419671	-0.077403	0.503466	0.235772	0.153196	0.719152	0.213069	1.51889e-07	0.219349	0.206457	0.00362323
A0A0G2K9F7	Zinc finger, MYND-type-containing 8 OS=Rattus norvegicus OX=10116 GN=Zmynd8 PE=1 SV=1 - [A0A0G2K9F7_RAT]	2	42	1.12992	1.12863	0.20874	0.611427	0.599042	-0.284977	1.24381	1.23513	0.347428	1.11422	1.1113	0.181316	0.682927	0.672355	-0.388204	0.59412	0.584788	-0.357436	0.94419	0.935836	0.220019	0.740195	0.731234	-0.202394	0.718833	0.514344	0.000517885	0.429802	0.487513	0.0109682
Q4KM71	Splicing factor proline/glutamine rich (Polypyrimidine tract binding protein associated) OS=Rattus norvegicus OX=10116 GN=Sfpq PE=2 SV=1 - [Q4KM71_RAT]	25	233	0.773073	0.789437	0.238152	0.830158	0.781491	0.314846	1.1425	1.14563	0.676312	0.820799	0.848539	0.263011	0.517116	0.539985	-0.0971807	0.40239	0.474251	-0.0624422	0.745882	0.696102	0.195888	0.412481	0.472409	-0.0738247	0.718663	0.304057	5.23621e-06	0.351921	0.294034	0.00162718
B5DFB2	RB-binding protein 4, chromatin-remodeling factor OS=Rattus norvegicus OX=10116 GN=Rbbp4 PE=1 SV=1 - [B5DFB2_RAT]	6	56	0.243047	0.871918	-0.327532	0.822942	1.44852	0.407064	0.908101	1.49201	0.476927	0.808599	1.13001	0.313849	0.543743	1.00885	0.0757722	-0.0300972	0.470309	-0.330498	0.446752	0.530117	-0.102761	0.315941	0.504979	-0.2699	0.716288	0.52383	0.00061256	0.263601	0.397209	0.0421139
D4AE99	Cell cycle progression 1 OS=Rattus norvegicus OX=10116 GN=Ccpg1 PE=1 SV=2 - [D4AE99_RAT]	2	6	1.2567	1.5852	0.936289				0.675049	0.996157	0.189174	0.357497	0.684367	-0.245047	0.222339	0.669112	-0.69059				-0.0982471	0.223188	-0.443585	-0.567524	-0.374251		0.715044	0.559826	0.00500525	-0.132445	0.470882	0.452422
P07323	Gamma-enolase OS=Rattus norvegicus OX=10116 GN=Eno2 PE=1 SV=2 - [ENOG_RAT]	13	177	0.611259	0.570368	0.118553	1.11898	1.2154	0.682037	0.891649	0.883014	0.490321	0.835836	0.827501	0.316004	0.527277	0.495874	0.0977431	0.43097	0.489416	0.0125203	0.325891	0.34096	-0.233802	0.227048	0.343924	-0.249592	0.713409	0.316004	8.09961e-06	0.234019	0.271521	0.0123937
A0A0G2JXM0	Melanoma inhibitory activity 2 OS=Rattus norvegicus OX=10116 GN=Mia2 PE=1 SV=1 - [A0A0G2JXM0_RAT]	27	52	0.533106	0.556948	0.443564	0.922554	0.922656	0.806344	0.961074	1.03803	0.845977	0.510303	0.578389	0.421225	0.067183	0.309532	0.0207118	0.236274	0.324001	0.0787899	0.415032	0.47574	0.381745	0.431266	0.428907	0.266893	0.711681	0.224636	2.89671e-07	0.28634	0.156487	5.53196e-05
Q5PPI1	Serine/arginine-rich splicing factor 9 OS=Rattus norvegicus OX=10116 GN=Srsf9 PE=1 SV=1 - [SRSF9_RAT]	13	25	0.781969	0.93346	0.208517	0.618755	0.815604	0.162608	1.07067	1.29026	0.533865	0.814426	1.06197	0.214523	0.504205	0.735805	-0.00530942	0.229992	0.479077	-0.324633	0.857803	0.932224	0.29042	0.596576	0.61455	-0.0589857	0.708886	0.369741	3.65265e-05	0.40431	0.387078	0.00403829
D3ZF13	Acyl carrier protein OS=Rattus norvegicus OX=10116 GN=Ndufab1 PE=1 SV=1 - [D3ZF13_RAT]	6	150	0.621282	0.973818	0.0799501	1.04385	1.37685	0.537933	1.16833	1.44114	0.5596	0.291814	0.579558	-0.181654	0.136492	0.506109	-0.353348	-0.101326	0.306412	-0.626862	0.686918	1.06282	0.146645	0.608838	0.940117	-0.0212866	0.707705	0.505813	0.000513398	0.274294	0.510953	0.0898703
G3V955	Membrane spanning 4-domains A14 OS=Rattus norvegicus OX=10116 GN=Ms4a14 PE=1 SV=1 - [G3V955_RAT]	2	7	1.14315	0.93643	0.486301	0.620768	0.402949	-0.0113051	0.515683	0.301567	-0.116373	1.69425	1.48589	1.02567	1.8751	1.65909	1.1862	1.63022	1.41545	0.942993	-0.632426	-0.846216	-1.30071	-1.36449	-1.57889	-2.04275	0.707082	0.561591	0.00113337	0.0786311	1.49202	0.858463
D4ABJ4	RCG54895, isoform CRA_b OS=Rattus norvegicus OX=10116 GN=Reck PE=4 SV=1 - [D4ABJ4_RAT]	3	3	0.900034	0.800045	1.08496	0.965936	0.854851	1.17564	0.159885	0.0525041	0.36961				0.403473	0.294202	0.556358	0.00459522	-0.103436	0.15915	-0.175918	-0.282973	-0.00241881	1.07569	0.968031	1.23921	0.707052	0.409091	0.00083756	0.344664	0.514365	0.040491
P63039	60 kDa heat shock protein, mitochondrial OS=Rattus norvegicus OX=10116 GN=Hspd1 PE=1 SV=1 - [CH60_RAT]	42	1146	0.703315	0.699796	0.339557	0.830429	0.877622	0.524349	1.06346	1.04625	0.734376	0.657902	0.692922	0.305029	0.366154	0.389984	-0.00158596	0.329521	0.43584	-0.0233434	0.55443	0.634494	0.230029	0.373122	0.422493	0.0194057	0.706251	0.237387	5.46551e-07	0.310879	0.214579	0.000390815
Q568Z0	T-complex protein 11-like protein 2 OS=Rattus norvegicus OX=10116 GN=Tcp11l2 PE=1 SV=1 - [T11L2_RAT]	2	2	0.258347	-0.0922399	0.0517668	1.66313	1.30145	1.33062	0.823407	0.465427	0.199435	1.18841	0.836196	0.444473	0.199268	-0.160601	-0.548691	-0.459598	-0.851123	-0.397036	0.310808	-0.0797401	0.392314	-0.254585	-0.612845	-0.998358	0.705869	0.569909	0.00127605	-0.288349	0.442727	0.0453956
D3ZV15	Cbl proto-oncogene OS=Rattus norvegicus OX=10116 GN=Cbl PE=1 SV=1 - [D3ZV15_RAT]	6	10	0.347833	0.443148	0.989879	0.617721	0.701941	1.28455	0.833119	0.592843	1.17176	0.254268	0.347953	0.884593	0.108672	0.194705	0.718674	-0.0426546	0.0446179	0.569018	-0.25518	-0.16693	0.375438	0.175482	0.0411668	0.574165	0.705801	0.334466	1.52332e-05	0.194764	0.306697	0.0501004
A0A0G2K2M9	Serine/arginine repetitive matrix 2 OS=Rattus norvegicus OX=10116 GN=Srrm2 PE=1 SV=1 - [A0A0G2K2M9_RAT]	60	167	0.875941	0.752362	0.501128	0.67971	0.684987	0.172525	1.22713	1.09323	0.708727	0.73965	0.75627	0.267673	0.425799	0.3187	-0.113497	0.336574	0.416038	-0.0188827	0.731476	0.728051	0.268746	0.275826	0.254678	-0.149238	0.704944	0.297876	5.17325e-06	0.289523	0.282385	0.00453882
P30121	Metalloproteinase inhibitor 2 OS=Rattus norvegicus OX=10116 GN=Timp2 PE=1 SV=3 - [TIMP2_RAT]	3	4	1.07261	0.591806	0.725033	1.06697	0.686404	0.7558	0.827906	0.521568	0.524306	0.67753	0.361728	0.647148	0.932476	0.499166	0.553974	1.01438	0.47576	0.677115	0.711882	0.433651	0.361396	0.953223	0.370575	0.417102	0.704901	0.210117	1.61622e-07	0.616725	0.237513	2.10792e-06
Q6IN10	Endothelin converting enzyme 1, isoform CRA_a OS=Rattus norvegicus OX=10116 GN=Ece1 PE=1 SV=1 - [Q6IN10_RAT]	12	26	0.40894	0.0642486	0.47569	0.899263	0.609255	0.974654	0.788354	0.526478	0.895943	1.05911	0.675777	1.06961	0.247526	-0.0723864	0.255982	0.190881	-0.123906	0.218536	0.373767	0.0555648	0.320326	0.214461	-0.187579	0.101301	0.703944	0.302245	6.02604e-06	0.132873	0.18004	0.0266812
F1LWK7	Uncharacterized protein (Fragment) OS=Rattus norvegicus OX=10116 PE=1 SV=3 - [F1LWK7_RAT]	11	114	0.772592	0.976236	0.447803	0.814242	1.0614	0.52883	1.02265	1.29875	0.661599	0.36548	0.536056	-0.0525336	0.000822242	0.387242	-0.303516	0.0987964	0.185659	-0.404378	0.849723	0.971521	0.395289	0.346499	0.450506	-0.0772801	0.702759	0.367697	3.75679e-05	0.24174	0.415571	0.0689956
Q5U312	Ankycorbin OS=Rattus norvegicus OX=10116 GN=Rai14 PE=1 SV=2 - [RAI14_RAT]	40	79	0.830327	0.976414	0.0572716	0.757559	0.942852	-0.0290314	1.19605	1.32631	0.475622	0.855734	0.988585	0.0551954	0.526976	0.712727	-0.230487	0.331288	0.580337	-0.356253	0.515484	0.720298	-0.14071	0.407363	0.515734	-0.337183	0.70274	0.458471	0.000248667	0.270464	0.413898	0.044805
B1WC42	LOC686323 protein OS=Rattus norvegicus OX=10116 GN=Trip6 PE=2 SV=1 - [B1WC42_RAT]	4	5	1.16835	0.653728	0.20314	1.17667	0.650961	0.236248	1.29608	0.774067	0.355669	1.13579	0.619541	0.158863	1.22247	0.698572	0.225223	0.77535	0.252689	-0.220229	0.772765	0.251081	-0.20387	0.473173	-0.0491172	-0.513438	0.702425	0.413582	0.00010563	0.307056	0.505153	0.0590208
A0A0G2K0U9	Uncharacterized protein OS=Rattus norvegicus OX=10116 PE=1 SV=1 - [A0A0G2K0U9_RAT]	3	6	0.422154	1.14081	0.287862	0.850461	1.26985	0.607273	0.973854	1.52334	0.67605	0.151449	0.706699	-0.182873	0.767429	1.25183	0.540457	0.439979	0.988817	0.0870048	-0.0503363	0.499479	-0.384366	-0.528496	0.182487	-0.684194	0.702244	0.489076	0.000419425	0.259174	0.603132	0.164699
Q10758	Keratin, type II cytoskeletal 8 OS=Rattus norvegicus OX=10116 GN=Krt8 PE=1 SV=3 - [K2C8_RAT]	6	50	1.75066	0.692963	-0.0105033	2.02081	1.231	0.482011	1.45972	0.483077	-0.0561307	0.843365	0.167175	-0.638576	1.60302	0.644187	0.185847	0.867578	-0.124421	-0.50194	1.87151	1.11344	0.285309	1.31553	0.349822	0.0249579	0.70213	0.796293	0.0109597	0.636237	0.729823	0.0116579
G3V946	AIP1, isoform CRA_a OS=Rattus norvegicus OX=10116 GN=Dpy30 PE=1 SV=1 - [G3V946_RAT]	5	11	0.618425	0.727789	-0.105957	1.14587	1.22858	0.509847	1.09375	1.23921	0.41215	0.734309	0.836977	-0.0273322	0.450493	0.528769	-0.310666	0.305727	0.407048	-0.42873	0.546613	0.625274	-0.172672	0.336377	0.416264	-0.346307	0.701134	0.452159	0.000226243	0.196516	0.391329	0.109797
B0BMY5	Chchd5 protein OS=Rattus norvegicus OX=10116 GN=Chchd5 PE=1 SV=1 - [B0BMY5_RAT]	3	7	0.680878	0.166038	0.131549	1.596	1.43591	0.850617	1.10075	0.442754	0.532078	0.387432	0.583397	0.504201	0.493865	0.0498286	-0.0357936	0.061199	0.0251595	-0.217693	0.401198	0.450632	-0.148429	0.376527	0.362225	-0.00338367	0.700967	0.465176	0.000285504	0.151278	0.249339	0.0594222
F1LZJ4	Putative hydroxypyruvate isomerase OS=Rattus norvegicus OX=10116 GN=Hyi PE=1 SV=2 - [F1LZJ4_RAT]	10	27	0.667565	0.478379	0.947472	1.14133	1.13736	1.7337	1.18726	1.12467	1.65008	-0.807607	-0.630197	-0.234926	-0.0134605	-0.210742	0.688988	-0.120245	-0.291287	0.224467	-0.715186	-0.982867	-0.251234	-0.422944	-0.477485	-0.0257462	0.699591	0.842227	0.0150401	-0.216479	0.432205	0.110621
D4ABX6	Multimerin 2 OS=Rattus norvegicus OX=10116 GN=Mmrn2 PE=1 SV=1 - [D4ABX6_RAT]	15	47	0.715978	0.752222	0.695296	1.01381	0.970859	1.05153	0.750325	0.86794	0.657928	0.31109	0.30356	0.297603	-0.127636	-0.0453547	-0.248081	-0.0557482	-0.0904915	-0.187303	0.436213	0.420734	0.291367	0.316656	0.262667	0.422159	0.699011	0.26989	2.16112e-06	0.116265	0.263497	0.154621
Q78PB6	Nuclear distribution protein nudE-like 1 OS=Rattus norvegicus OX=10116 GN=Ndel1 PE=1 SV=1 - [NDEL1_RAT]	6	11	0.909783	0.975411	0.101865	0.94407	0.908758	0.634292	0.999388	1.41536	0.604257	0.361716	0.508616	0.0145118	0.555632	0.611978	0.0322296	0.529109	0.602885	-0.0601451	0.24776	0.21786	-0.191803	-0.109707	-0.0825876	-0.491795	0.698169	0.406376	9.57215e-05	0.155118	0.362935	0.16679
Q99068	Alpha-2-macroglobulin receptor-associated protein OS=Rattus norvegicus OX=10116 GN=Lrpap1 PE=1 SV=2 - [AMRP_RAT]	21	60	0.899979	0.996991	-0.0532864	0.917026	1.09593	0.0414347	1.30127	1.43673	0.435444	0.736228	0.750999	-0.195394	0.504091	0.575966	-0.418654	0.425539	0.486296	-0.461091	0.581333	0.67321	-0.36463	0.37368	0.346927	-0.65721	0.696945	0.531979	0.000846196	0.172121	0.490993	0.250034
B1WC34	Protein kinase C substrate 80K-H OS=Rattus norvegicus OX=10116 GN=Prkcsh PE=1 SV=1 - [B1WC34_RAT]	22	133	0.851479	0.884541	0.0514888	0.922302	1.01691	0.281725	1.25202	1.41056	0.535479	0.604436	0.683271	-0.133345	0.516924	0.604353	-0.272369	0.432403	0.547046	-0.317757	0.539583	0.611206	-0.26501	0.519647	0.66571	-0.231003	0.696739	0.4615	0.000281197	0.279228	0.411178	0.0383216
A0A0G2K548	A-kinase-anchoring protein 9 OS=Rattus norvegicus OX=10116 GN=Akap9 PE=1 SV=1 - [A0A0G2K548_RAT]	104	226	0.871036	0.925832	0.269152	0.572649	0.613181	0.0907702	1.30366	1.37109	0.859845	0.662886	0.750842	0.0569829	0.567016	0.558081	-0.101794	0.422094	0.465443	-0.14797	0.8206	0.827525	0.190936	0.313844	0.326144	-0.254834	0.695661	0.417605	0.00012454	0.332257	0.356718	0.00806446
P52555	Endoplasmic reticulum resident protein 29 OS=Rattus norvegicus OX=10116 GN=Erp29 PE=1 SV=2 - [ERP29_RAT]	10	74	0.674294	0.899124	0.326929	0.914217	0.862055	0.449892	1.06041	1.2202	0.682721	0.510703	0.651177	0.0928469	0.444681	0.55803	0.0790179	0.419887	0.479412	0.126651	0.682713	0.669808	0.213399	0.417957	0.384389	0.0666827	0.695381	0.319317	1.13643e-05	0.378552	0.214287	7.5253e-05
O54715	V-type proton ATPase subunit S1 OS=Rattus norvegicus OX=10116 GN=Atp6ap1 PE=2 SV=1 - [VAS1_RAT]	2	3					0.555892	0.657288		0.731268	0.828978								0.237475	0.280666							0.693356	0.11551	0.00124345	0.259071	0.0305403	0.0529441
D3ZM91	Syncoilin (Predicted) OS=Rattus norvegicus OX=10116 GN=Sync PE=1 SV=1 - [D3ZM91_RAT]	21	53	0.70954	0.910686	0.034999	0.792	1.23002	0.196316	1.00242	1.62669	0.437853	0.525016	0.870531	-0.0556835	0.469762	0.822625	-0.287586	0.393714	0.728096	-0.261198	0.794027	1.09664	0.195289	0.538689	0.670538	-0.234041	0.690032	0.493438	0.000515469	0.410546	0.464826	0.01086
D4A6D7	Tetratricopeptide repeat protein 19, mitochondrial OS=Rattus norvegicus OX=10116 GN=Ttc19 PE=3 SV=1 - [TTC19_RAT]	6	13	0.328742	0.249143	1.08835	0.919823	0.866843	1.69105	0.177619	0.160066	1.10875	0.323413	0.233838	1.13222	0.0754004	-0.136129	0.870758	0.186187	0.130325	0.928102	0.463771	0.377107	1.40284	0.205363	0.118092	1.04881	0.689988	0.506905	0.000634286	0.472552	0.476461	0.00556694
F1M953	Stress-70 protein, mitochondrial OS=Rattus norvegicus OX=10116 GN=Hspa9 PE=1 SV=1 - [F1M953_RAT]	53	1033	0.535876	0.738502	0.135403	0.901779	1.03658	0.519244	0.941025	1.10005	0.616486	0.670947	0.840605	0.238675	0.357314	0.524617	-0.064594	0.379207	0.612453	-0.0489192	0.565759	0.740781	0.143738	0.352273	0.578639	-0.0255745	0.689598	0.300167	6.8644e-06	0.342974	0.28056	0.00140122
D4A9A3	Centromere protein V OS=Rattus norvegicus OX=10116 GN=Cenpv PE=1 SV=3 - [D4A9A3_RAT]	2	3	0.834267	0.105323	1.42485	1.09072	0.350681	1.70609	1.23062	0.494284	1.846	-0.22536	-0.955935	0.353503	0.852543	0.114317	1.41108	0.544199	-0.192789	1.10441	1.17177	0.435758	1.75092	1.19243	0.45581	1.76161	0.687921	0.827806	0.0150055	0.883505	0.623676	0.000466194
A0A0G2JZF6	NADH:ubiquinone oxidoreductase complex assembly factor 2 OS=Rattus norvegicus OX=10116 GN=Ndufaf2 PE=1 SV=1 - [A0A0G2JZF6_RAT]	12	23	0.55292	0.558803	0.575764	0.894434	0.744582	0.815274	1.13294	1.08999	0.938277	0.34249	0.29341	0.311669	0.341477	0.280716	0.204324	0.377301	0.342763	0.105692	0.580907	0.36913	0.505912	0.719432	0.542314	0.278432	0.687545	0.293637	5.72787e-06	0.387367	0.172258	8.40534e-06
D3ZH41	Cytoskeleton-associated protein 4 OS=Rattus norvegicus OX=10116 GN=Ckap4 PE=1 SV=2 - [D3ZH41_RAT]	24	302	0.732244	0.867818	0.393024	0.684688	0.809076	0.46295	0.922488	1.01721	0.595416	0.631047	0.798511	0.332243	0.51034	0.61089	0.12226	0.290207	0.453541	-0.0469078	0.476195	0.654756	0.188229	0.39842	0.47827	0.0353986	0.687226	0.213322	2.44421e-07	0.347633	0.227665	0.000256508
D3ZZ61	Centrosomal protein 68 OS=Rattus norvegicus OX=10116 GN=Cep68 PE=1 SV=1 - [D3ZZ61_RAT]	5	8	0.870653	1.18425	0.425385	0.319733	0.712213	0.225001	0.976497	1.11062	0.76779	0.549358	0.850914	0.252568	0.242773	0.512399	-0.269223	0.111556	0.520469	-0.17542	0.358858	0.778875	0.186256	0.578877	0.98816	0.300869	0.687082	0.330664	1.75704e-05	0.344537	0.363793	0.00732411
M0R5N4	Prefoldin subunit 4 OS=Rattus norvegicus OX=10116 GN=Pfdn4 PE=1 SV=2 - [M0R5N4_RAT]	5	28	0.404229	0.995888	-0.324044	1.03337	1.55189	0.285859	1.07305	1.58694	0.33417	0.481164	1.15472	-0.338888	0.539341	1.09875	-0.305178	0.318193	1.0134	-0.381527	0.0576171	0.497965	-0.740341	-0.100058	0.648936	-0.918878	0.686529	0.648319	0.00370082	0.144018	0.653037	0.460964
P07756	Carbamoyl-phosphate synthase [ammonia], mitochondrial OS=Rattus norvegicus OX=10116 GN=Cps1 PE=1 SV=1 - [CPSM_RAT]	2	3	0.588686	0.824007	0.16509	0.319675	0.543901	-0.0791419	1.18757	1.4155	0.788768	0.887043	1.12073	0.451725	0.696004	0.922043	0.240365	0.378091	0.605369	-0.075879	1.29744	1.52569	0.862411	0.852603	1.08025	0.407601	0.684463	0.438827	0.000215623	0.732666	0.455352	0.000166717
G3V8L3	Lamin A, isoform CRA_b OS=Rattus norvegicus OX=10116 GN=Lmna PE=1 SV=1 - [G3V8L3_RAT]	54	613	0.945818	1.06259	0.303522	0.569446	0.691595	-0.0328289	1.23186	1.3416	0.601658	0.661768	0.791311	0.0356212	0.479509	0.652424	-0.152038	0.250623	0.394091	-0.448265	0.721133	0.823161	0.0429207	0.294688	0.36806	-0.444907	0.683663	0.432271	0.000192315	0.24845	0.423916	0.067222
Q66H94	Peptidyl-prolyl cis-trans isomerase FKBP9 OS=Rattus norvegicus OX=10116 GN=Fkbp9 PE=2 SV=1 - [FKBP9_RAT]	17	77	0.549102	0.5741	0.598982	0.839278	0.781362	0.947853	0.954495	0.908552	1.0476	0.335901	0.353443	0.311856	0.193342	0.161376	0.353046	0.36637	0.43304	0.434046	0.407771	0.432028	0.407169	0.343642	0.438962	0.422332	0.683543	0.26379	2.15087e-06	0.366094	0.0942774	3.56743e-08
F7EMB2	RNA transcription, translation and transport factor OS=Rattus norvegicus OX=10116 GN=Rtraf PE=1 SV=1 - [F7EMB2_RAT]	13	50	0.431772	0.269256	0.699976	0.888541	0.941465	1.40433	0.797683	0.721813	1.17497	0.108321	0.250748	0.50094	-0.0616888	0.00740704	0.236957	0.252269	0.150259	0.50955	0.276741	0.0734257	0.425975	0.0417169	0.154545	0.538783	0.682485	0.389743	8.12085e-05	0.217162	0.195239	0.00268521
F1MA98	Nucleoprotein TPR OS=Rattus norvegicus OX=10116 GN=Tpr PE=1 SV=1 - [TPR_RAT]	113	354	0.713619	0.912887	-0.104224	0.899025	1.10133	0.117045	1.18571	1.35937	0.392522	0.732421	0.929424	-0.0585251	0.479009	0.69774	-0.387645	0.277352	0.50613	-0.558544	0.635843	0.801137	-0.237502	0.341656	0.482541	-0.482742	0.681717	0.488324	0.000522318	0.212915	0.491081	0.161272
A0A0G2K728	Cadherin-4 OS=Rattus norvegicus OX=10116 GN=Cdh4 PE=4 SV=1 - [A0A0G2K728_RAT]	2	23	0.441498	0.913635	0.544223	0.484484	1.03841	0.735364	0.529417	1.06865	0.784374	0.311148	0.762085	0.532513	0.0749334	0.10577	-0.0692175	-0.117992	0.196248	-0.106878	0.402731	0.646415	0.42257	0.213969	0.674619	0.401444	0.678816	0.24286	1.0196e-06	0.237051	0.274987	0.0123813
P61954	Guanine nucleotide-binding protein G(I)/G(S)/G(O) subunit gamma-11 OS=Rattus norvegicus OX=10116 GN=Gng11 PE=3 SV=1 - [GBG11_RAT]	2	7	0.838296	0.976175	-0.00600359	1.00969	1.08627	0.190173	1.14126	1.41293	0.479044	0.548704	0.727995	-0.259601	0.356989	0.518294	-0.476937	0.135003	0.406025	-0.595547	0.468401	0.607461	-0.387328	0.285896	0.57463	-0.579809	0.678745	0.503603	0.000683824	0.109423	0.477128	0.443737
F1M7P1	DDB1 and CUL4-associated factor 13 OS=Rattus norvegicus OX=10116 GN=Dcaf13 PE=1 SV=1 - [F1M7P1_RAT]	2	2	0.994724	0.500911	0.636315	1.20771	0.702806	0.874085	0.947699	0.446494	0.614087	0.69494	0.199496	0.324809	0.774382	0.271286	0.383928	0.370378	-0.131478	-0.0184049	0.974641	0.473762	0.604802	0.522359	0.0208735	0.142544	0.678673	0.291935	6.13327e-06	0.365756	0.330827	0.00279516
P15087	Carboxypeptidase E OS=Rattus norvegicus OX=10116 GN=Cpe PE=1 SV=1 - [CBPE_RAT]	5	7		0.632777			0.7245																				0.678638	0.064858	0.0429567	#DIV/0!	#DIV/0!	#DIV/0!
D3ZV60	Centromere protein E OS=Rattus norvegicus OX=10116 GN=Cenpe PE=3 SV=3 - [D3ZV60_RAT]	10	56	0.786363	0.726882	0.379241	0.468229	0.572421	0.365308	1.25919	1.31751	0.847175	0.694734	0.724137	-0.00628069	0.694699	0.765644	0.067193	0.477264	0.928223	0.573988	0.503071	0.568199	0.355874	0.149892	0.248815	-0.280471	0.677909	0.369563	5.41184e-05	0.421033	0.33447	0.0011351
A0A096MIX0	MORC family CW-type zinc finger 3 OS=Rattus norvegicus OX=10116 GN=Morc3 PE=1 SV=1 - [A0A096MIX0_RAT]	2	2	0.784064	1.11498	0.862766	0.0539202	1.03967	0.157402	0.673778	0.997304	0.777277	0.309455	0.956586	0.376435	0.485829	0.776585	0.532488	-0.0704869	0.252389	-0.0221581	-0.19607	0.127783	-0.128797	-0.503724	-0.180478	-0.446428	0.675303	0.362286	4.69602e-05	0.0522444	0.394972	0.655722
Q5HZA4	LysM and putative peptidoglycan-binding domain-containing protein 1 OS=Rattus norvegicus OX=10116 GN=Lysmd1 PE=1 SV=1 - [LYSM1_RAT]	3	5	0.793512	0.862412	-0.0669791	0.904544	0.962348	0.0688324	1.26106	1.32257	0.425364	0.790537	0.857805	-0.0816762	0.98347	1.04309	0.0909352	0.510875	0.571732	-0.37999	0.135267	0.197101	-0.736653	0.613282	0.674509	-0.268615	0.675027	0.481177	0.000502935	0.28625	0.549011	0.0983006
D4A2W1	Ectonucleotide pyrophosphatase/phosphodiesterase 4 OS=Rattus norvegicus OX=10116 GN=Enpp4 PE=1 SV=2 - [D4A2W1_RAT]	4	7	0.43304	0.530372	0.507155	0.723585	0.566576	0.903545	1.00785	0.99398	1.28451	0.328501	0.424201	0.390894	-0.242083	-0.257845	-0.596143	0.0213103	0.00678839	-0.33108	0.340195	0.32665	0.633931	0.561652	0.394553	0.246583	0.674518	0.304765	9.7649e-06	0.0920427	0.386729	0.427191
F1M6Q3	Collagen type IV alpha 2 chain OS=Rattus norvegicus OX=10116 GN=Col4a2 PE=1 SV=3 - [F1M6Q3_RAT]	19	101	0.830288	0.79368	0.554494	1.13164	1.16357	0.709548	0.913773	0.812523	0.531891	0.28112	0.363563	0.00794298	0.176474	0.158944	-0.119519	-0.0959749	-0.00216679	-0.406567	0.525228	0.570491	0.111689	0.54	0.62049	0.218697	0.674503	0.343067	2.91183e-05	0.191482	0.322413	0.064159
A0A0G2K2L1	Podocalyxin OS=Rattus norvegicus OX=10116 GN=Podxl PE=1 SV=1 - [A0A0G2K2L1_RAT]	6	20	0.684423	0.749808	0.441115	1.00278	0.975166	0.594788	0.565152	0.634979	0.420933	0.734731	0.796844	0.485711	0.109914	0.164377	-0.175712	0.0583529	0.0640439	-0.225448	0.479651	0.498603	0.25251	0.811673	0.830018	0.46583	0.673869	0.18993	9.09303e-08	0.277818	0.345002	0.0176017
Q63362	NADH dehydrogenase [ubiquinone] 1 alpha subcomplex subunit 5 OS=Rattus norvegicus OX=10116 GN=Ndufa5 PE=1 SV=3 - [NDUA5_RAT]	9	94	0.700279	0.613184	0.803972	1.00081	0.769241	1.12669	0.891535	0.659511	0.981218	0.184803	0.0465808	0.304749	-0.00468902	-0.0996472	0.0571541	0.270073	0.0744853	0.227307	0.303971	0.142904	0.487807	0.176669	0.108425	0.302526	0.673548	0.337546	2.54583e-05	0.170582	0.159391	0.00345726
A7BFV9	Epidermal growth factor receptor pathway substrate 15 OS=Rattus norvegicus OX=10116 PE=1 SV=1 - [A7BFV9_RAT]	21	52	0.690017	0.557867	0.375641	0.884013	0.829716	0.699681	1.09162	1.06891	0.914582	0.377665	0.428429	0.16148	0.386253	0.315149	0.13139	0.42085	0.453899	0.129681	0.307889	0.390836	0.000297231	0.32341	0.181806	0.0422379	0.673302	0.297077	7.80623e-06	0.256975	0.153823	0.000121569
A0A140TAF0	RCG62531, isoform CRA_g OS=Rattus norvegicus OX=10116 GN=Tpm3 PE=1 SV=1 - [A0A140TAF0_RAT]	5	1188	1.13505	1.04574	0.353312	1.05569	0.996859	0.111026	0.875462	1.13529	0.367456	0.44907	0.574415	-0.027666	0.345573	0.479369	-0.443831	-0.109715	0.170671	-0.573262	0.596772	0.606911	0.016449	0.350961	0.443931	-0.142415	0.672642	0.417855	0.000166079	0.145118	0.396412	0.230933
Q6IN37	GM2 ganglioside activator OS=Rattus norvegicus OX=10116 GN=Gm2a PE=1 SV=1 - [Q6IN37_RAT]	4	31	0.430744	0.831959	0.155555	0.625736	0.92573	0.542453	0.891118	1.24431	0.697634	0.525165	0.904241	0.274655	0.174596	0.480719	-0.161537	0.157057	0.550228	-0.0915973	0.411171	0.696885	0.0776793	0.387648	0.777093	0.115135	0.670775	0.307981	1.13517e-05	0.297923	0.299473	0.00546481
Q29RW1	Myosin-4 OS=Rattus norvegicus OX=10116 GN=Myh4 PE=1 SV=1 - [MYH4_RAT]	2	4188	0.524458	0.816415	0.61852	0.241586	0.297968	0.172907	0.892401	1.14613	0.724388	0.865051	1.07918	0.667749	0.453493	0.688148	0.511516	0.496751	0.733705	0.378664	0.603791	0.881001	0.474403	0.321898	0.578517	0.199811	0.670563	0.316072	1.44959e-05	0.526808	0.186599	9.23009e-07
Q2LC86	Numb isoform o/o OS=Rattus norvegicus OX=10116 GN=rCG_20893 PE=2 SV=1 - [Q2LC86_RAT]	5	12	0.84454	0.89855	0.257563	0.803597	0.988759	0.606767	0.957484	1.06203	0.409511	0.607655	0.592251	0.00180905	0.15472	-0.123048	-0.369224	0.397308	0.561086	-0.0934906	0.467104	0.616988	-0.00648022	-0.230721	-0.374556	-0.767698	0.66921	0.321482	1.72801e-05	0.0193323	0.430023	0.879064
D3ZJ92	Pre-mRNA processing factor 40 homolog A (Yeast) (Predicted) OS=Rattus norvegicus OX=10116 GN=Prpf40a PE=1 SV=1 - [D3ZJ92_RAT]	21	57	0.761071	0.84565	0.297763	0.754735	0.827087	0.354916	0.891308	0.992065	0.611108	0.660202	0.745836	0.251011	0.338114	0.482256	-0.139208	0.279439	0.360265	-0.312938	0.636105	0.839013	0.303337	0.0930281	0.159984	-0.346011	0.666063	0.24238	1.20666e-06	0.224449	0.359559	0.0534799
B4F7A5	CD99 molecule (Xg blood group) OS=Rattus norvegicus OX=10116 GN=Cd99 PE=1 SV=1 - [B4F7A5_RAT]	4	43	0.429086	0.74316	0.230276	0.347176	0.814563	0.388988	0.851718	1.31237	0.864424	0.407171	1.17655	0.424029	0.219194	0.627069	-0.20307	0.0245304	0.520416	0.00771682	0.524902	0.98588	0.489053	0.348616	0.642948	0.090284	0.665793	0.347753	3.69895e-05	0.356462	0.338303	0.00382045
A0A0G2K5C8	Stromal interaction molecule 1 OS=Rattus norvegicus OX=10116 GN=Stim1 PE=1 SV=1 - [A0A0G2K5C8_RAT]	6	10	0.667029	0.999288	0.490889	0.130549	0.230579	-0.352568	1.47122	1.61247	0.890383	0.861638	0.741757	0.244279	0.437094	0.49095	-0.235719	0.562651	0.703244	-0.0733597	1.07453	1.2161	0.457464	0.491987	0.423967	-0.354963	0.665626	0.561809	0.00174678	0.432829	0.471618	0.00877377
P19234	NADH dehydrogenase [ubiquinone] flavoprotein 2, mitochondrial OS=Rattus norvegicus OX=10116 GN=Ndufv2 PE=1 SV=2 - [NDUV2_RAT]	11	222	0.712388	0.829322	0.314379	0.929956	1.04118	0.586414	0.873808	1.02075	0.543558	0.534101	0.531287	0.0697324	0.258433	0.409141	-0.0842963	0.269623	0.345324	-0.137923	0.573769	0.566634	0.124721	0.457287	0.383218	-0.117585	0.665572	0.292998	7.63958e-06	0.254029	0.254688	0.00537906
D4A511	Signal recognition particle 9 kDa protein OS=Rattus norvegicus OX=10116 GN=Srp9 PE=1 SV=1 - [D4A511_RAT]	3	8	0.41503	0.705644	0.625601	1.01	1.05866	1.22879	0.55535	0.674288	0.88383	0.145118	0.250017	0.432328	0.1031	0.247521	0.213529	0.00141968	0.213989	0.209775	0.25293	0.333084	0.283272	-0.0352005	0.0636567	-0.0703821	0.665387	0.332231	2.46194e-05	0.151391	0.13405	0.00242508
O35867	Neurabin-1 OS=Rattus norvegicus OX=10116 GN=Ppp1r9a PE=1 SV=1 - [NEB1_RAT]	6	13	0.768378	0.847107	0.359282	0.736295	0.573716	0.0673676	1.03317	1.19357	0.505739	0.830731	0.797774	0.26678	0.277254	0.495758	-0.0692265	0.507555	0.531394	-0.00433335	0.74639	0.606028	0.298003	0.107012	0.305552	-0.173233	0.664992	0.323597	1.94553e-05	0.302346	0.288962	0.00399451
D3ZLD6	Guanine nucleotide-binding protein subunit gamma OS=Rattus norvegicus OX=10116 GN=Gngt2 PE=1 SV=1 - [D3ZLD6_RAT]	2	3	0.635116	0.484619	-0.276631	1.09748	0.935883	0.210508	1.06533	0.907442	0.17838	1.27025	1.11812	0.34678	0.125622	-0.0341572	-0.818169	-0.115988	-0.274528	-1.05811	0.443129	0.285566	-0.480048	0.738443	0.580273	-0.194711	0.66444	0.478238	0.000542057	-0.0668898	0.545173	0.679012
A0A0H2UHM4	Outer dense fiber protein 2 OS=Rattus norvegicus OX=10116 GN=Odf2 PE=1 SV=1 - [A0A0H2UHM4_RAT]	7	12	1.15178	0.774763	-0.270614	0.764947	0.568678	-0.632667	1.88765	1.2175	0.490054	1.19977	1.05537	-0.234349	0.852532	0.883336	-0.601905	0.572261	0.335515	-0.880505	1.2468	0.619131	-0.18702	0.512009	0.250141	-0.93179	0.664407	0.73271	0.00938869	0.222542	0.717077	0.305358
A0A0G2JZ17	GLI family zinc finger 3 OS=Rattus norvegicus OX=10116 GN=Gli3 PE=4 SV=1 - [A0A0G2JZ17_RAT]	2	2	0.270324	0.161513	-0.494271	1.12491	1.00501	0.385098	1.80022	1.68401	1.06042	0.620522	0.51008	-0.155795	-0.428291	-0.546384	-1.22493	0.0317588	-0.0850949	-0.76321	0.857179	0.741302	0.0811545	0.757672	0.641188	-0.0283291	0.664336	0.696862	0.00704771	0.0028347	0.664005	0.988466
P52944	PDZ and LIM domain protein 1 OS=Rattus norvegicus OX=10116 GN=Pdlim1 PE=1 SV=4 - [PDLI1_RAT]	15	125	0.602246	0.782788	-0.0636191	1.13644	1.35596	0.462037	1.27492	1.4999	0.624503	0.175413	0.486776	-0.373974	0.305624	0.539106	-0.446785	-0.0812878	0.275888	-0.722705	0.207643	0.482702	-0.450401	0.499242	0.680663	-0.302314	0.663616	0.580844	0.00224271	0.0822812	0.46616	0.553332
D4ADI8	Cell division cycle-associated 2 OS=Rattus norvegicus OX=10116 GN=Cdca2 PE=1 SV=1 - [D4ADI8_RAT]	2	5	0.20974	0.427038	0.369441	0.982085	1.28074	1.15857	0.427649	0.655286	0.704797	0.470382	0.711438	0.563702	-0.0490783	0.163096	0.0785786	-0.101452	0.302087	0.111503	0.144492	0.582232	0.377417	-0.0816787	0.239942	0.14127	0.663406	0.327915	2.24534e-05	0.159034	0.198215	0.0179245
A0A0G2KB73	Replication timing regulatory factor 1 OS=Rattus norvegicus OX=10116 GN=Rif1 PE=1 SV=1 - [A0A0G2KB73_RAT]	13	16	0.882103	0.599794	0.249565	0.73909	0.243829	0.149565	1.36686	0.888778	0.921702	0.880409	0.526063	0.51043	0.70327	0.529523	0.123155	0.541418	0.307286	-0.179025	0.762008	0.446985	0.213196	0.604494	0.422412	0.387548	0.663182	0.352994	4.37878e-05	0.405189	0.262776	0.000236869
D3ZTG5	Protein tyrosine phosphatase, receptor type, B OS=Rattus norvegicus OX=10116 GN=Ptprb PE=1 SV=2 - [D3ZTG5_RAT]	4	4	0.871605	0.172611	0.595788				1.21775	0.511367	0.966733	0.710527	0.0295644	0.883577	-0.1036	-0.792214	0.0491278	0.518667	-0.149044	1.13366	-0.0418627	-0.72826	0.13148	-0.0885264	-0.77553	0.0748398	0.66217	0.381389	0.0008138	-0.0642724	0.550361	0.693567
Q4V7D3	Macoilin OS=Rattus norvegicus OX=10116 GN=Maco1 PE=1 SV=1 - [MACOI_RAT]	3	7	0.872333	0.786254	0.160143	0.737389	1.34702	-0.00500672	1.08346	0.989986	0.396064	0.789948	0.702238	0.0660366	0.540703	0.445342	-0.20353	0.364447	0.270326	-0.378116	0.542001	0.737906	0.0171825	-0.279294	-0.373045	-1.01289	0.660488	0.422161	0.000210266	0.0559195	0.515676	0.714324
Q5M9I5	Cytochrome b-c1 complex subunit 6, mitochondrial OS=Rattus norvegicus OX=10116 GN=Uqcrh PE=3 SV=1 - [QCR6_RAT]	7	85	0.773775	1.20286	0.19759	0.880026	1.32082	0.296826	0.968363	1.42809	0.386673	0.191762	0.570147	-0.310959	0.0310831	0.494172	-0.599973	-0.220764	0.127312	-0.810245	0.511572	0.951891	-0.0119604	0.220631	0.666425	-0.574495	0.658831	0.528143	0.00121205	0.0654709	0.544888	0.685248
F1LVL5	Shroom family member 4 OS=Rattus norvegicus OX=10116 GN=Shroom4 PE=1 SV=2 - [F1LVL5_RAT]	8	13	0.88931	1.07048	0.440498	0.677411	0.781827	0.316424	0.76811	0.776517	0.71066	0.707297	0.271315	0.493311	0.245479	0.315989	-0.276995	0.324508	0.129186	-0.0128984	0.347413	0.356146	0.191685	0.281884	0.337872	-0.168506	0.658597	0.235748	1.02488e-06	0.172647	0.214815	0.0177734
F1LTR1	WD repeat-containing protein 26 OS=Rattus norvegicus OX=10116 GN=Wdr26 PE=3 SV=2 - [WDR26_RAT]	3	5	0.916781	1.19782	-0.302249	0.717769	0.976968	-0.230232	1.00622	1.50176	0.0338837	0.875316	1.23611	-0.0303085	0.322815	0.485612	-0.730752	0.526196	0.690233	-0.586819	0.920873	1.09699	-0.0136845	0.354142	0.415994	-0.442322	0.65832	0.621774	0.0037044	0.253273	0.583688	0.160959
D4A1G8	Centrosomal protein 170B OS=Rattus norvegicus OX=10116 GN=Cep170b PE=1 SV=1 - [D4A1G8_RAT]	10	19	0.939675	0.599123	0.492926	0.526355	0.660687	0.436017	1.06279	0.611005	0.811865	0.452879	0.741577	0.564151	0.475874	0.365407	-0.0715891	0.595331	0.182786	-0.311228	0.953402	0.649642	0.302929	0.659434	0.300243	-0.0881879	0.658254	0.196394	1.63159e-07	0.334504	0.364646	0.00879638
D3ZF11	Hepatitis B virus x interacting protein (Predicted), isoform CRA_a OS=Rattus norvegicus OX=10116 GN=Lamtor5 PE=1 SV=1 - [D3ZF11_RAT]	2	5	0.888915	0.841692	0.592466	1.35225	0.709034	0.748367	1.40273	0.991429	0.774392	0.0690677	-0.182689	-0.295186	0.640992	-0.0515438	-0.153144	0.126878	-0.334899	-0.606456	0.725018	0.506756	0.253167	-0.152013	-0.515817	-0.778776	0.657705	0.541514	0.00146722	-0.0283198	0.492269	0.845674
A0A0G2JZL9	Endothelial cell-selective adhesion molecule OS=Rattus norvegicus OX=10116 GN=Esam PE=1 SV=1 - [A0A0G2JZL9_RAT]	8	17	0.561445	0.525103	0.818778	0.869068	0.725344	1.05034	0.502244	0.369492	0.716949	0.669005	0.43798	0.646446	0.0287689	0.0435069	0.239302	-0.00744134	-0.260083	-0.0547417	0.476106	0.451381	0.737291	0.17448	0.248777	0.416079	0.657683	0.194348	1.47879e-07	0.207785	0.278316	0.0253076
P17955	Nuclear pore glycoprotein p62 OS=Rattus norvegicus OX=10116 GN=Nup62 PE=1 SV=1 - [NUP62_RAT]	10	61	0.5828	0.827872	-0.213219	0.92332	1.22962	0.165548	1.14445	1.3628	0.4573	0.644351	0.838173	-0.0748234	0.339088	0.360786	-0.463625	0.129033	0.396738	-0.515279	0.550553	0.757991	-0.241603	0.506682	0.616055	-0.290675	0.657349	0.502405	0.000854387	0.178812	0.444435	0.190916
A0A0G2QC40	Makorin ring finger protein 1 OS=Rattus norvegicus OX=10116 GN=Mkrn1 PE=1 SV=1 - [A0A0G2QC40_RAT]	2	3	1.33164	0.701289	0.350225	1.59102	0.949574	0.634386	1.24371	0.605965	0.28709	0.605442	-0.0265386	-0.387693	0.926638	0.287007	-0.0868179	0.604015	-0.0343765	-0.407771				0.723652	0.0856307	-0.279166	0.657175	0.568462	0.00206949	0.20209	0.463982	0.227635
Q920Q0	Paralemmin-1 OS=Rattus norvegicus OX=10116 GN=Palm PE=1 SV=1 - [PALM_RAT]	15	49	0.625353	0.751702	0.181596	0.776458	1.01459	0.383874	0.972042	1.02994	0.504254	0.639423	0.92966	0.0675571	0.412184	0.546064	-0.166405	0.358953	0.529444	-0.18907	0.469793	0.707149	-0.00833193	0.477372	0.615446	-0.152388	0.65637	0.321428	2.06176e-05	0.300018	0.331836	0.00954455
G3V6E1	Myosin-4 OS=Rattus norvegicus OX=10116 GN=Myh2 PE=1 SV=3 - [G3V6E1_RAT]	8	3624	0.978333	1.12723	0.678232	0.0395669	0.297499	-0.248706	1.2445	1.34356	0.978106	0.455581	0.746744	0.224656	0.405426	0.581651	0.0952208	0.290069	0.498342	-0.12547	0.748791	0.972838	0.605176	0.010444	0.178343	-0.121765	0.655443	0.505492	0.000913609	0.344922	0.350637	0.00584956
F1MAA7	Laminin subunit gamma 1 OS=Rattus norvegicus OX=10116 GN=Lamc1 PE=1 SV=1 - [F1MAA7_RAT]	64	402	0.79892	1.03692	0.434212	0.401596	0.560281	0.0159014	1.22317	1.32717	0.827298	0.485198	0.654686	0.0982481	0.120727	0.304207	-0.246069	0.133486	0.296875	-0.234455	0.526266	0.670912	0.214084	0.165268	0.366931	-0.218386	0.6553	0.408999	0.000172705	0.174987	0.292901	0.0628213
D3ZQN7	Laminin subunit beta 1 OS=Rattus norvegicus OX=10116 GN=Lamb1 PE=1 SV=3 - [D3ZQN7_RAT]	58	424	0.90451	0.956887	0.637253	0.337242	0.439108	0.13539	1.15529	1.23883	0.897261	0.416823	0.563258	0.168105	0.230913	0.341731	-0.000583437	0.155435	0.306823	-0.0735903	0.575867	0.680666	0.282166	0.19821	0.305148	-0.00818542	0.654163	0.372134	7.85445e-05	0.24955	0.224324	0.0026825
Q6IMZ5	Tropomodulin-1 OS=Rattus norvegicus OX=10116 GN=Tmod1 PE=1 SV=1 - [Q6IMZ5_RAT]	18	170	0.495137	0.64545	0.494088	0.693007	0.703731	0.648135	0.90628	0.804893	0.85805	0.578448	0.585256	0.430742	0.0478611	0.153658	0.0908657	0.202736	0.254349	0.063188	0.776611	0.830838	0.539343	0.438124	0.407457	0.396883	0.653601	0.148703	9.73602e-09	0.350159	0.264988	0.000793549
G3V6S3	Calumenin OS=Rattus norvegicus OX=10116 GN=Calu PE=1 SV=1 - [G3V6S3_RAT]	5	171	0.387009	0.57027	-0.117566	0.952147	1.2863	0.428069	1.38888	1.49393	0.674831	0.308928	0.762645	-0.296629	0.215283	0.596141	-0.268757	0.359779	0.61669	-0.326164	0.681052	0.910527	-0.122191	0.212734	0.501015	-0.212556	0.653234	0.563582	0.00203286	0.263629	0.416191	0.0505888
F7FLS6	Leucine zipper putative tumor suppressor 2 OS=Rattus norvegicus OX=10116 GN=Lzts2 PE=1 SV=1 - [F7FLS6_RAT]	5	11	0.370237	0.846735	0.768728	0.550495	0.8851	0.355019	0.457224	1.05207	0.758564	0.554676	0.898745	0.322698	0.27632	0.612738	0.0408379	0.165356	0.407966	0.307629	0.0522427	0.647416	0.294269	0.162615	0.595051	0.307001	0.651691	0.247151	1.81313e-06	0.322454	0.208331	0.000229663
Q66HB8	Methyl-CpG-binding domain protein 1 OS=Rattus norvegicus OX=10116 GN=Mbd1 PE=2 SV=1 - [Q66HB8_RAT]	3	6	0.769135	0.497273	0.470528	0.880653	0.597695	0.606826	0.958945	0.67969	0.685135	0.751662	0.478169	0.441334	0.219227	-0.0619176	-0.111423	0.430675	0.150771	0.101695	0.476288	0.19736	0.166252	0.489067	0.209532	0.169055	0.65142	0.16746	3.50247e-08	0.203049	0.189072	0.00338078
Q9Z2P4	Regulator of cell cycle RGCC OS=Rattus norvegicus OX=10116 GN=Rgcc PE=1 SV=1 - [RGCC_RAT]	4	7	0.588409	0.762503	-0.270332	1.11319	1.18102	0.184059	1.33168	1.59766	0.456386	0.367496	0.842015	-0.341543	0.562392	1.03563	-0.160593	0.284215	0.44665	-0.700067	0.744059	1.02411	-0.0130893	0.211987	0.604523	-0.442045	0.651045	0.60881	0.00347477	0.299815	0.548941	0.0850964
A0A0G2JUM8	Cytochrome c oxidase assembly factor 6 homolog OS=Rattus norvegicus OX=10116 GN=Coa6 PE=1 SV=1 - [A0A0G2JUM8_RAT]	3	11	0.80301	0.933499	-0.0671741	1.19854	1.28886	0.359451	0.975927	1.2013	0.421924	0.500816	0.663321	-0.468325	0.245598	0.184855	-0.551222	-0.0948647	-0.134956	-0.793196	0.539982	0.697052	-0.441596	0.108872	0.544203	-0.232993	0.650929	0.534861	0.00144648	0.00597791	0.466032	0.965354
D3ZAX5	Calcium homeostasis endoplasmic reticulum protein OS=Rattus norvegicus OX=10116 GN=Cherp PE=1 SV=2 - [D3ZAX5_RAT]	13	28	0.731138	0.703399	0.34881	0.75629	0.715052	0.372759	0.971645	0.95385	0.631948	0.646626	0.741794	0.237729	0.360423	0.334144	-0.123346	0.253075	0.186852	-0.151766	0.602923	0.642869	0.29097	0.455112	0.433905	0.148283	0.65092	0.227045	7.91981e-07	0.28612	0.24776	0.0020846
D3ZF50	Cell proliferation-regulating inhibitor of protein phosphatase 2A OS=Rattus norvegicus OX=10116 GN=Cip2a PE=4 SV=1 - [D3ZF50_RAT]	2	3	0.378955	0.256216		1.06854	0.934703		0.696971	0.566839					0.510488	0.378465		0.236981	0.106198		0.368042	0.238236		0.40742	0.277008		0.65037	0.314287	0.00387084	0.315355	0.125708	0.000194439
Q5FWT9	Suppressor of IKBKE 1 OS=Rattus norvegicus OX=10116 GN=Sike1 PE=2 SV=1 - [SIKE1_RAT]	5	14	0.619722	0.929934	0.0429354	1.11539	1.35941	0.446799	1.04926	1.34035	0.567445	0.307823	0.537161	-0.5215	0.487741	0.731616	-0.228596	0.340657	0.642826	-0.251544	0.463851	0.596259	-0.42189	0.493619	0.775024	-0.244866	0.64956	0.552184	0.00183578	0.282058	0.438617	0.0477235
B2RZ20	SS nuclear autoantigen 1 OS=Rattus norvegicus OX=10116 GN=Ssna1 PE=1 SV=1 - [B2RZ20_RAT]	3	8	0.299566	0.694056	-0.294229	0.890439	1.18279	0.396368	1.18347	1.62355	0.578139	0.43171	0.836859	-0.0366693	0.599256	0.818052	0.0143709	0.515712	0.756422	-0.0675023	0.163622	0.589249	-0.296803	0.198471	0.626108	-0.306053	0.648837	0.540532	0.00159422	0.300909	0.40134	0.0248155
Q498T3	Inhibitor of growth protein 3 OS=Rattus norvegicus OX=10116 GN=Ing3 PE=2 SV=1 - [ING3_RAT]	3	6	0.229885	0.347077	-0.282994	0.826205	0.864177	0.372899	1.09311	1.30343	0.961424	0.732837	0.871331	0.459697	0.494455	0.667641	0.226826	0.263841	0.37299	-0.167314	0.876395	1.08704	0.656472	0.248011	0.572823	-0.147981	0.648256	0.437428	0.000326419	0.429266	0.376513	0.0022748
G3V8D6	Tripartite motif protein 3, isoform CRA_a OS=Rattus norvegicus OX=10116 GN=Trim3 PE=1 SV=1 - [G3V8D6_RAT]	6	9	0.53333	0.696609	1.02576	0.415901	0.293039	0.536645	1.00807	1.16396	1.52529	0.0625629	-0.0343297	0.543272	0.518766	0.101719	0.979153	0.284246	0.0621591	0.349836	-0.0730707	0.0831432	0.407931	0.222696	0.378303	0.693721	0.647509	0.460757	0.000496163	0.33405	0.295233	0.00239467
B1WC51	Cyclin-dependent kinases regulatory subunit OS=Rattus norvegicus OX=10116 GN=Cks2 PE=2 SV=1 - [B1WC51_RAT]	2	6	0.542204	0.448705	-0.476331	1.44756	1.34297	0.453809	1.20555	1.10466	0.211814	0.871278	0.776147	-0.158979	1.35805	1.25527	0.30747	0.967083	0.86554	-0.0818254	0.362412	0.261846	-0.667552	1.19818	1.09701	0.158244	0.647449	0.595603	0.0031239	0.590144	0.627842	0.00765178
F1M6T3	Junctional cadherin 5-associated OS=Rattus norvegicus OX=10116 GN=Jcad PE=1 SV=3 - [F1M6T3_RAT]	20	45	0.772417	0.764	0.149247	0.624664	0.779323	0.128527	1.43495	1.07232	0.539728	0.66278	0.636169	0.197964	0.46199	0.406179	-0.208189	0.53666	0.542709	-0.159862	0.709394	0.639369	-0.134257	0.335846	0.0909866	-0.352839	0.646841	0.378906	0.000101097	0.238999	0.371732	0.0477609
A0A0G2JV77	Misshapen-like kinase 1 OS=Rattus norvegicus OX=10116 GN=Mink1 PE=1 SV=1 - [A0A0G2JV77_RAT]	5	17	0.657729	1.37019	0.452316	-0.141981	0.709461	0.0883679	0.596034	1.45118	0.826401	0.227854	1.08876	0.421702	0.315703	1.16896	0.489229	0.332387	1.18688	0.507584	-0.0954684	0.760004	0.0986721	-1.10857	-0.253709	-0.92441	0.645668	0.48641	0.000767056	0.206438	0.720807	0.342464
A0A0G2K033	Ubiquitin-specific peptidase 36 OS=Rattus norvegicus OX=10116 GN=Usp36 PE=3 SV=1 - [A0A0G2K033_RAT]	3	3				-0.625849	0.533932	-0.536579	0.604105	1.76759	0.693392	0.713733	1.88298	0.766501	-0.704533	0.457061	-0.672087				0.0395213	1.20333	0.0925823				0.644422	0.854387	0.053492	0.0693126	0.719206	0.822746
Q5U2Z2	LIM domain-containing protein ajuba OS=Rattus norvegicus OX=10116 GN=Ajuba PE=1 SV=1 - [AJUBA_RAT]	4	8	0.435382	0.598431	0.204157	0.917258	0.567611	0.397083	0.707652	0.863309	0.423128	1.03249	0.969801	0.615969	0.18671	0.340477	-0.402598	0.450541	0.128295	-0.137097	0.346169	0.502153	-0.222525	-0.126613	-0.199423	-0.856055	0.644356	0.259251	3.227e-06	0.000836166	0.400141	0.994354
Q5FVM4	Non-POU domain-containing octamer-binding protein OS=Rattus norvegicus OX=10116 GN=Nono PE=1 SV=3 - [NONO_RAT]	24	111	0.684776	0.83426	0.363271	0.608169	0.634604	0.266939	0.976951	0.947718	0.533587	0.783789	0.785703	0.308392	0.390659	0.509349	0.0159822	0.289375	0.418577	-0.0389968	0.728563	0.887246	0.386107	0.21901	0.314496	-0.0312249	0.644013	0.238892	1.4583e-06	0.340762	0.285129	0.00164404
C6L8E0	Drebrin E OS=Rattus norvegicus OX=10116 GN=Dbn1 PE=2 SV=1 - [C6L8E0_RAT]	22	76	0.768949	0.948333	0.0458696	0.848741	0.90509	0.104077	1.08769	1.25702	0.43564	0.622318	0.783497	-0.089563	0.685479	0.780453	-0.139762	0.381479	0.549548	-0.248933	0.616794	0.566752	-0.22152	0.636228	0.667174	-0.127338	0.643138	0.430823	0.000307902	0.34553	0.403639	0.0128507
F1M9D8	Family with sequence similarity 198, member A OS=Rattus norvegicus OX=10116 GN=Fam198a PE=4 SV=2 - [F1M9D8_RAT]	2	3	0.0576923	-0.20675	0.950796	0.219736	-0.0558023	1.13762				1.02142	0.755343	1.9028	0.159087	-0.114638	1.02015	0.376497	0.104012	1.23923	0.246403	-0.0251053	1.12808	1.54104	1.26892	2.41274	0.642539	0.69051	0.0235009	0.7797	0.775322	0.00511534
D4A652	Zinc finger CCCH domain-containing protein 14 OS=Rattus norvegicus OX=10116 GN=Zc3h14 PE=1 SV=3 - [D4A652_RAT]	16	33	0.732771	0.730207	0.0682803	0.737786	0.837664	0.350962	1.02844	1.04715	0.651389	0.751882	0.683017	0.0876985	0.555839	0.323411	-0.00413474	0.330734	0.348634	-0.31682	0.680987	0.814286	0.194054	0.382881	0.199246	-0.466341	0.642271	0.317936	2.27574e-05	0.253565	0.374356	0.0387353
G3V8Q9	Adenomatosis polyposis coli, isoform CRA_a OS=Rattus norvegicus OX=10116 GN=Apc PE=1 SV=1 - [G3V8Q9_RAT]	12	19	0.638418	0.241689	0.0949929	0.84305	0.781587	0.62536	1.17731	1.06926	0.773493	0.478324	0.691125	0.287627	0.101461	0.477393	-0.185526	0.36417	0.316413	-0.0884543	0.513592	0.636562	0.259402	0.599842	0.350274	0.333175	0.641853	0.324855	2.78471e-05	0.306525	0.255035	0.00158
G3V644	NADH dehydrogenase (Ubiquinone) flavoprotein 3-like, isoform CRA_a OS=Rattus norvegicus OX=10116 GN=Ndufv3 PE=1 SV=1 - [G3V644_RAT]	12	69	0.755427	1.10767	0.0649915	0.656814	1.14044	-0.0630148	1.03391	1.2009	0.431712	0.673155	0.713342	-0.0190413	0.409515	0.783013	-0.225691	0.426712	0.845082	-0.146177	0.536644	0.977608	-0.130786	-0.00369225	0.16157	-0.462167	0.641359	0.453429	0.000471735	0.264303	0.468229	0.0764122
B2RZ79	Iron-sulfur cluster assembly enzyme OS=Rattus norvegicus OX=10116 GN=Iscu PE=1 SV=1 - [B2RZ79_RAT]	9	30	0.698688	1.09367	0.0373586	0.757998	1.12358	0.121774	1.02472	1.51484	0.519548	0.367165	0.714732	-0.295791	0.181192	0.526736	-0.494456	0.0656134	0.392784	-0.566156	0.30569	0.616006	-0.295465	-0.197199	0.376149	-0.693333	0.639857	0.519821	0.00133398	0.0181301	0.452391	0.892095
G3V7X5	SPARC-like 1 (Mast9, hevin), isoform CRA_a OS=Rattus norvegicus OX=10116 GN=Sparcl1 PE=1 SV=1 - [G3V7X5_RAT]	5	12	1.00611	1.10548	0.225018	0.533472	0.830904	-0.131393	1.30104	1.41554	0.683249	0.43161	0.854835	-0.591724	0.455994	0.574043	-0.459551	0.114865	0.0263903	-0.887587	0.738613	0.887241	0.000570112	0.460521	0.416691	-0.661238	0.638678	0.588741	0.00316601	0.138879	0.562025	0.410258
P11762	Galectin-1 OS=Rattus norvegicus OX=10116 GN=Lgals1 PE=1 SV=2 - [LEG1_RAT]	11	450	0.672749	1.00442	-0.0114525	0.8316	1.19879	0.196307	0.945199	1.2145	0.268576	0.588453	0.870586	-0.118305	0.443473	0.740798	-0.221002	0.25501	0.599962	-0.410322	0.437982	0.735953	-0.270496	0.241265	0.547803	-0.486238	0.638452	0.456873	0.000518273	0.217849	0.44919	0.121097
P97554	DnaJ homolog subfamily B member 9 OS=Rattus norvegicus OX=10116 GN=Dnajb9 PE=2 SV=2 - [DNJB9_RAT]	2	2	0.73416	0.354253	0.283859	0.68413	0.378287	1.62672	1.3894	1.08726	2.33201	-0.607676	-0.904054	0.298413	0.541324	0.164928	0.0717724	0.674717	0.517109	0.424385	0.551189	0.249376	1.45757	-0.591974	-0.894393	0.304432	0.638064	0.901685	0.0321704	0.289203	0.599851	0.123071
Q4FZX5	Methionine-R-sulfoxide reductase B2, mitochondrial OS=Rattus norvegicus OX=10116 GN=Msrb2 PE=2 SV=1 - [MSRB2_RAT]	2	4	-0.0489094	0.278565	-0.101583	0.76617	1.08255	0.738276	1.08768	1.40776	1.0598	0.374161	0.700004	0.309766	-0.280394	0.0377973	-0.365111	0.192421	0.511852	0.109375	-0.012316	0.308092	-0.0764184	-0.0188034	0.300998	-0.0928824	0.637853	0.479201	0.000751344	0.0512175	0.251062	0.494457
D3ZY71	RCG21156 OS=Rattus norvegicus OX=10116 GN=NEWGENE_1586233 PE=1 SV=1 - [D3ZY71_RAT]	4	9	0.214985	0.870369	0.0866747	0.96631	1.4503	0.86278	0.568963	1.3135	0.41882	0.0480899	0.883697	-0.040028	0.0383022	0.609437	-0.122051	0.0117177	0.688654	-0.146966	0.0423311	0.647762	-0.097408	0.451283	1.06085	0.255575	0.637038	0.498381	0.0010152	0.286624	0.395794	0.0290577
B5DFM8	BCAS2, pre-mRNA-processing factor OS=Rattus norvegicus OX=10116 GN=Bcas2 PE=1 SV=1 - [B5DFM8_RAT]	11	34	0.674814	0.50984	0.071306	1.07883	0.958032	0.434459	0.875412	1.01041	0.416991	0.689853	0.770583	0.153641	0.573871	0.677883	0.0856145	0.528694	0.461579	-0.00617441	0.673927	0.598624	0.232306	0.619043	0.278954	-0.104989	0.637014	0.32695	3.16036e-05	0.384944	0.277841	0.000553835
A0A0G2K977	Golgin subfamily A member 2 OS=Rattus norvegicus OX=10116 GN=Golga2 PE=1 SV=1 - [A0A0G2K977_RAT]	35	92	0.718776	0.890457	-0.00133794	0.705634	0.8607	0.0699622	1.2151	1.33366	0.479438	0.631957	0.797629	-0.0654521	0.386447	0.528864	-0.276347	0.201452	0.333468	-0.414846	0.674487	0.821815	-0.0344426	0.179399	0.416239	-0.504117	0.636377	0.449071	0.000464941	0.192701	0.423701	0.143447
D4A559	Dematin actin-binding protein OS=Rattus norvegicus OX=10116 GN=Dmtn PE=1 SV=1 - [D4A559_RAT]	2	9	0.939166	0.738279	0.0537745	1.43856	1.22657	0.577944	1.24235	0.998595	0.197309	0.510381	0.210911	-0.510406	0.665996	0.455827	-0.251439	0.0994696	-0.43818	-1.25815	0.641942	0.433989	-0.254879	0.373472	0.164913	-0.533325	0.635286	0.575239	0.00281524	0.00830291	0.573274	0.960885
D4A2H4	DENN domain-containing 3 OS=Rattus norvegicus OX=10116 GN=Dennd3 PE=4 SV=1 - [D4A2H4_RAT]	2	3	1.03259	1.59291	1.51376	-0.492562	0.0566691	0.0133926	0.576703	1.12964	1.08268	0.0275689	0.586265	0.497023	-0.629264	-0.0782193	-0.180132	-0.435328	0.116956	0.015474	0.246104	0.799365	0.71585	4.06561	4.61827	4.52538	0.63472	0.6522	0.00623837	1.14834	2.00822	0.0731642
A0A0G2K350	NSF attachment protein gamma OS=Rattus norvegicus OX=10116 GN=Napg PE=1 SV=1 - [A0A0G2K350_RAT]	10	33	0.513559	0.565691	0.23731	0.870308	0.845267	0.463501	0.959175	0.909067	0.584229	0.747463	0.656201	0.249962	0.54926	0.464179	0.0408889	0.453816	0.443095	-0.00131101	0.448301	0.298617	-0.0123461	0.486517	0.420279	-0.00512098	0.633478	0.243237	2.04715e-06	0.298848	0.224224	0.000744022
Q63803	Guanine nucleotide-binding protein G(s) subunit alpha isoforms XLas OS=Rattus norvegicus OX=10116 GN=Gnas PE=1 SV=3 - [GNAS1_RAT]	2	25	1.10305	1.13938	-0.0548373	1.09345	1.11869	-0.0396522	1.39493	1.42387	0.261844	0.42594	0.460639	-0.743665	0.532601	0.559649	-0.657326	0.37312	0.401408	-0.815136	1.01727	1.04653	-0.152044	-0.194588	-0.165931	-1.37388	0.631969	0.685061	0.00852063	0.0476397	0.743005	0.828298
Q496Z2	TLR4 interactor with leucine rich repeats OS=Rattus norvegicus OX=10116 GN=Tril PE=1 SV=1 - [TRIL_RAT]	2	3	0.173012	0.811279	-0.372007	0.245286	0.872457	-0.274954	1.07396	1.70484	0.55374	0.905034	1.54167	0.348293	0.585411	1.21439	0.00834778	0.365088	0.995311	-0.210305	0.781817	1.41302	0.225369	0.110071	0.740665	-0.456353	0.631884	0.647775	0.00615213	0.48107	0.574944	0.014484
A0A0G2K6W4	Hairy and enhancer of split 6 (Drosophila), isoform CRA_a OS=Rattus norvegicus OX=10116 GN=Hes6 PE=4 SV=1 - [A0A0G2K6W4_RAT]	3	3	0.736331	0.929199	-0.384706	1.04021	1.22198	-0.0560445	1.61952	1.805	0.52328	0.362488	0.553724	-0.770271	1.24862	1.4322	0.0955373	1.59053	1.77536	0.439121	-0.286326	-0.100525	-1.41879	0.806125	0.99132	-0.336318	0.631726	0.770424	0.0160685	0.519738	0.958364	0.087036
Q5XI07	Lipoma-preferred partner homolog OS=Rattus norvegicus OX=10116 GN=Lpp PE=1 SV=1 - [LPP_RAT]	15	122	0.604411	0.771299	0.280294	0.750137	0.921987	0.455509	0.986803	0.974783	0.692314	0.38152	0.626833	0.128775	0.231868	0.424142	0.0771387	0.139972	0.220816	-0.264118	0.232211	0.505882	-0.0568932	0.191372	0.385567	-0.105798	0.631222	0.275694	7.08957e-06	0.16518	0.225602	0.0276605
F1LZQ6	Angiomotin-like protein 1 OS=Rattus norvegicus OX=10116 GN=Amotl1 PE=1 SV=3 - [F1LZQ6_RAT]	3	19	0.61305	0.87415	0.0912447	0.599467	0.910541	0.141131	0.940238	1.083	0.398468	0.69436	1.0149	0.199523	0.0515488	0.364437	-0.46361	0.234947	0.549074	-0.278541	0.486407	0.558652	0.0753143	0.573739	0.668838	0.104615	0.630006	0.351806	6.68364e-05	0.243785	0.358446	0.0380824
Q9Z136	Hamartin OS=Rattus norvegicus OX=10116 GN=Tsc1 PE=1 SV=1 - [TSC1_RAT]	8	11	0.724453	0.763031	0.0957043	0.590682	0.618164	-0.0132876	1.42534	1.45652	0.821385	0.560468	0.597414	-0.0800033	0.729117	0.758412	0.0683243	0.850476	0.88101	0.191353	0.88285	0.914361	0.242672	0.31631	0.347215	-0.333845	0.629989	0.48523	0.000904847	0.487355	0.40495	0.00156531
B0BN53	HAUS augmin-like complex, subunit 7 OS=Rattus norvegicus OX=10116 GN=Haus7 PE=1 SV=1 - [B0BN53_RAT]	6	9	-0.0236952	-0.0826072	0.0428275	1.0089	0.856552	0.801982	1.01602	0.862339	0.804083	0.776298	0.694346	0.799888	0.544807	0.386486	0.379336	0.667524	0.632477	0.593133	0.536859	0.449472	0.395701	0.390124	0.448025	0.377313	0.629744	0.403627	0.000215108	0.483438	0.106628	7.01745e-09
F1MA36	Spectrin beta chain OS=Rattus norvegicus OX=10116 GN=Sptbn2 PE=1 SV=2 - [F1MA36_RAT]	2	53	0.719561	0.833023	0.359292	0.706904	0.80927	0.371414	1.10236	1.20843	0.766886	0.309541	0.421372	-0.0624505	0.119219	0.223399	-0.273094	0.166991	0.27241	-0.223652	0.613112	0.733104	0.218405	0.620524	0.585984	0.0618889	0.6288	0.360501	8.40204e-05	0.259858	0.326665	0.0187008
F1M8F6	Myosin-8 OS=Rattus norvegicus OX=10116 GN=Myh8 PE=3 SV=3 - [F1M8F6_RAT]	4	2194	0.558684	0.751358	0.516896	0.29338	0.484335	0.0435441	1.21366	1.21399	0.84741	0.746274	0.65958	0.190829	0.431604	0.287954	-0.0779867	0.266241	0.543244	-0.248148	0.375021	0.840669	0.574109	0.514775	0.487278	-0.120862	0.626661	0.362713	9.12129e-05	0.322825	0.322811	0.0052933
A0JPN6	Mediator of RNA polymerase II transcription subunit 22 OS=Rattus norvegicus OX=10116 GN=Med22 PE=2 SV=1 - [MED22_RAT]	4	7	0.2723	0.474846	0.268549	0.986658	1.17811	1.00769	0.576556	0.771709	0.597601	0.397767	0.598681	0.382294	0.493743	0.687006	0.457948	0.350833	0.545336	0.316709	-0.0421965	0.153283	-0.0573766	0.570259	0.765132	0.545102	0.626063	0.300457	1.7123e-05	0.398815	0.265252	0.000290678
D3ZC89	Uncharacterized protein OS=Rattus norvegicus OX=10116 PE=1 SV=3 - [D3ZC89_RAT]	11	23	0.193922	0.231991	0.0136597	0.889655	1.03142	0.843682	0.841263	0.986768	0.790804	0.700637	0.592724	0.395523	0.452077	0.440871	0.0775218	0.343098	0.388092	0.220386	0.264939	0.284158	0.0928431	0.345943	0.484943	0.228356	0.626004	0.338661	5.05765e-05	0.301936	0.132878	7.61773e-06
B0BMU0	Peptidyl-prolyl cis-trans isomerase E OS=Rattus norvegicus OX=10116 GN=Ppie PE=1 SV=1 - [B0BMU0_RAT]	7	34	0.412412	0.744591	-0.0501498	0.647716	1.04454	0.27414	0.903275	1.32027	0.379885	0.682907	0.950085	0.202084	0.362789	0.712148	-0.200854	0.380419	0.606198	-0.234414	0.462459	0.761242	-0.121752	0.260371	0.58752	-0.292877	0.62598	0.39586	0.000192562	0.273604	0.38787	0.0326151
M0R544	Glucosidase, alpha, acid, isoform CRA_a OS=Rattus norvegicus OX=10116 GN=Gaa PE=1 SV=1 - [M0R544_RAT]	9	23	0.703312	0.640998	0.26475	0.960472	1.26885	0.362819	1.04294	1.34508	0.49328	0.204496	0.450336	-0.229012	0.153365	0.177654	-0.369248	0.151251	0.377633	-0.33089	0.4898	0.708959	-0.0425191	0.0480621	0.593694	-0.209532	0.625693	0.46507	0.000693136	0.145686	0.350937	0.178252
F1M4J1	Dyslexia susceptibility 2-like OS=Rattus norvegicus OX=10116 GN=LOC100294508 PE=1 SV=2 - [F1M4J1_RAT]	3	5	0.698127	0.852167	0.659827	0.352325	0.495268	0.338804	1.37292	1.44554	1.44779	-0.0862227	0.0661854	-0.136245	0.0101691	0.154926	-0.060175	0.286815	0.432811	0.218141	0.311907	0.45888	0.262177	-0.445337	-0.298971	-0.505043	0.625541	0.567172	0.00284019	0.0688582	0.331302	0.486553
F1M9P0	Adaptor-related protein complex 1-associated regulatory protein OS=Rattus norvegicus OX=10116 GN=Ap1ar PE=4 SV=3 - [F1M9P0_RAT]	2	4	0.342123	0.37524	0.575058	0.486662	0.508682	0.907277	0.742999	0.768724	0.873186	0.547303	0.578788	0.79564	0.316196	0.34003	0.541475	0.270613	0.295686	0.585441	0.43956	0.465611	0.791325	0.32676	0.352204	0.639858	0.62514	0.188465	1.8147e-07	0.447063	0.162439	1.18866e-06
B6RK61	Myosin heavy chain 7B OS=Rattus norvegicus OX=10116 GN=Myh7b PE=2 SV=1 - [B6RK61_RAT]	7	1124	0.776065	0.88813	0.144299	0.623698	0.632339	-0.619607	1.67299	1.80443	0.768104	0.491529	0.615029	-0.297088	0.34521	0.402007	-0.68818	0.0641018	0.148615	-0.66202	0.977109	1.12163	0.208606	0.508785	0.755538	-0.715819	0.624993	0.690863	0.00951266	0.205465	0.626001	0.279708
Q5XII0	Mammalian ependymin-related protein 1 OS=Rattus norvegicus OX=10116 GN=Epdr1 PE=2 SV=1 - [EPDR1_RAT]	4	10	1.28745	0.83769	1.41588	1.17721	0.836747	1.46034	0.856898	0.338228	1.01379	-0.496503	-0.920985	-0.314185	0.161523	-0.138437	0.328247	0.0209209	-0.520448	0.10066	0.292224	-0.0881829	0.35078	0.371624	0.155392	0.713477	0.624381	0.796254	0.0200612	0.145648	0.311506	0.133589
F1MAQ7	Son DNA-binding protein OS=Rattus norvegicus OX=10116 GN=Son PE=1 SV=2 - [F1MAQ7_RAT]	36	102	0.615676	0.656633	0.637084	0.414374	0.45978	0.444774	0.87842	0.907699	0.980092	0.462734	0.517477	0.513493	0.102764	0.17628	0.17358	0.194916	0.267701	0.240322	0.503438	0.484029	0.441718	0.171916	0.328012	0.256021	0.62402	0.196774	2.86811e-07	0.278391	0.13304	1.64673e-05
G3V9W0	Centrin 2 OS=Rattus norvegicus OX=10116 GN=Cetn2 PE=1 SV=1 - [G3V9W0_RAT]	5	11	0.445997	0.514324	-0.0754345	0.886714	1.0031	0.143305	1.14277	1.13597	0.609225	0.737048	0.790397	0.148614	0.465795	0.478829	-0.190848	0.216295	0.319506	-0.476256	0.402492	0.417742	-0.310577	-0.115517	-0.0639732	-0.670407	0.623502	0.40166	0.000224248	0.0394234	0.397669	0.737758
Q4V8G3	SRY (Sex determining region Y)-box 6 OS=Rattus norvegicus OX=10116 GN=Sox6 PE=2 SV=1 - [Q4V8G3_RAT]	2	2	0.923414	0.567926	0.100111	0.975473	0.608888	0.176949	1.36757	1.00469	0.569067	0.786955	0.429836	-0.0480699	0.650573	0.285802	-0.204774	0.23186	-0.131671	-0.621817	0.99781	0.635256	0.163078	0.0605596	-0.302602	-0.784149	0.621901	0.416435	0.00030694	0.0816605	0.527471	0.602431
Q8VIL3	ZW10 interactor OS=Rattus norvegicus OX=10116 GN=Zwint PE=1 SV=1 - [ZWINT_RAT]	6	12	0.602361	0.503567	0.355528	0.841727	0.483665	0.37063	1.22712	0.853022	0.935226	0.706671	0.380033	0.199072	0.605767	0.353591	0.0778463	0.775024	0.523358	0.435876	0.631102	0.0591403	0.245408	-0.0189359	-0.114535	-0.148762	0.621552	0.298216	1.70829e-05	0.285407	0.313735	0.00922064
D4ACG8	Fucose mutarotase-like OS=Rattus norvegicus OX=10116 GN=Fuom PE=1 SV=1 - [D4ACG8_RAT]	2	2	0.956111	0.479021	1.39998	0.756784	0.268598	1.22543	0.36662	-0.117863	0.835283	0.444902	-0.0338198	0.877046	0.026124	-0.692124	0.206071	0.104573	-0.261595	0.637031	1.00147	0.517313	1.43391	0.428906	-0.0558571	0.851366	0.621507	0.469925	0.000788394	0.349765	0.58604	0.0630474
P54001	Prolyl 4-hydroxylase subunit alpha-1 OS=Rattus norvegicus OX=10116 GN=P4ha1 PE=2 SV=2 - [P4HA1_RAT]	18	65	0.803709	0.571561	0.831467	0.624898	0.400356	0.49116	0.939786	0.552831	0.612163	0.653783	0.457529	0.518752	0.525927	0.0303619	0.360758	0.528317	0.18627	0.31567	0.435483	0.167973	0.321541	0.766631	0.31738	0.448731	0.6215	0.162447	4.16444e-08	0.367087	0.194272	4.1604e-05
F1LQC5	Receptor protein serine/threonine kinase OS=Rattus norvegicus OX=10116 GN=Bmpr2 PE=1 SV=2 - [F1LQC5_RAT]	3	3	0.0433103	1.33968	1.19166	-0.664125	0.621146	0.509	0.0294243	1.3184	1.20257				-0.887664	0.860499	0.0349763	-0.418739	-0.199656	0.29866	-0.638217	-0.507471	0.400527	0.0516375	1.34033	1.17858	0.621228	0.708388	0.0301369	0.126122	0.717104	0.554731
D3ZYN8	RAN-binding protein 17 OS=Rattus norvegicus OX=10116 GN=Ranbp17 PE=4 SV=1 - [D3ZYN8_RAT]	2	2	0.463856	1.12317	-0.248975	0.825821	1.47403	0.0119326	0.657653	1.30957	0.318776	0.65684	1.31452	-0.460991	0.0754775	0.725504	-0.274761	0.392872	0.622985	-0.171127	0.445112	0.676202	-0.0999431	0.598401	0.828883	0.0433689	0.620517	0.632029	0.0059186	0.321915	0.387077	0.0149463
D4AEJ5	Similar to BH3-only member B protein (Predicted) OS=Rattus norvegicus OX=10116 GN=Wwc2 PE=4 SV=1 - [D4AEJ5_RAT]	3	4	0.29345	0.72936	-0.157949	0.873103	1.29792	0.446483	1.11545	1.54397	0.688845	0.213074	0.651193	-0.250047	-0.223043	0.619979	-0.706486	-0.284769	0.124554	-0.766541	1.0834	0.874123	0.620574	0.870583	1.29882	0.397779	0.620403	0.548137	0.00238952	0.325748	0.692173	0.13132
Q923Z2	Tropomyosin 1, alpha, isoform CRA_a OS=Rattus norvegicus OX=10116 GN=Tpm1 PE=1 SV=1 - [Q923Z2_RAT]	8	1207	0.976129	1.40468	-0.190349	0.693939	1.10633	-0.406282	1.11478	1.50383	-0.114154	0.650688	1.06448	-0.361458	0.846258	1.31384	-0.258033	0.314121	0.738908	-0.828683	0.939399	1.45266	-0.183491	0.515497	0.961408	-0.734527	0.620218	0.702021	0.0108433	0.423113	0.76562	0.0819269
F1LQN3	Reticulon OS=Rattus norvegicus OX=10116 GN=Rtn4 PE=1 SV=1 - [F1LQN3_RAT]	42	482	0.561382	0.760292	0.407023	0.58723	0.816435	0.42177	0.843954	1.08838	0.818699	0.329309	0.546902	0.251546	-0.0210327	0.250183	-0.168508	0.0907424	0.361307	0.0671767	0.436442	0.650008	0.347922	0.373806	0.527137	0.292159	0.61941	0.249006	3.20103e-06	0.267279	0.236349	0.00240341
E9PT24	Zinc finger E-box-binding homeobox 1 OS=Rattus norvegicus OX=10116 GN=Zeb1 PE=1 SV=2 - [E9PT24_RAT]	11	26	0.568267	0.806325	0.0214313	0.509558	0.569211	-0.103615	1.21779	1.22895	0.449534	0.97823	0.988705	0.19552	0.515105	0.530157	-0.228609	0.457968	0.441636	-0.189358	0.826912	0.769144	0.0711877	0.0408255	0.155029	-0.46361	0.619159	0.440635	0.000496619	0.243866	0.409736	0.0636722
A0A0G2JZB4	Arginine/serine-rich coiled-coil protein 2 OS=Rattus norvegicus OX=10116 GN=Rsrc2 PE=1 SV=1 - [A0A0G2JZB4_RAT]	4	6	0.740698	0.617041	0.290633	0.846255	0.247828	0.410417	1.1064	0.781879	0.670583	0.834594	0.508364	0.362255	0.517521	0.573894	-0.146911	0.503452	0.258109	0.0124618	0.733899	0.479877	0.325377	0.415413	-0.255702	-0.0666093	0.618079	0.260583	5.06281e-06	0.279232	0.319162	0.0114348
Q5RKH6	Protein OS-9 OS=Rattus norvegicus OX=10116 GN=Os9 PE=1 SV=1 - [OS9_RAT]	8	16	0.92669	0.77154	0.0911405	0.853552	0.669417	0.0473194	1.22572	1.15701	0.252166	0.744663	0.818277	-0.144775	0.33211	0.740145	-0.542283	0.542939	0.563671	-0.390083	0.839094	0.88344	-0.108942	0.603298	0.444257	-0.487972	0.617727	0.448423	0.000578831	0.284973	0.525548	0.0870755
Q6TMG5	NF-kappa-B essential modulator OS=Rattus norvegicus OX=10116 GN=Ikbkg PE=2 SV=1 - [NEMO_RAT]	12	22	0.669487	1.03432	0.145796	0.563624	0.953172	0.156701	0.892693	1.39694	0.530198	0.408563	0.799676	-0.14884	0.59508	1.01258	0.160242	0.496989	0.946107	0.0229772	0.0784508	0.401856	-0.546574	0.0667249	0.288821	-0.523981	0.616861	0.43504	0.000462787	0.249939	0.488684	0.104103
Q2KN99	Cytospin-A OS=Rattus norvegicus OX=10116 GN=Specc1l PE=1 SV=1 - [CYTSA_RAT]	17	41	0.830667	0.864278	0.187377	0.761135	0.682962	0.206414	1.07243	1.11676	0.601261	0.485494	0.624887	-0.0313842	0.452715	0.558492	-0.215594	0.163002	0.323868	-0.528535	0.52521	0.792495	-0.067192	0.378834	0.431472	-0.24897	0.616857	0.35423	8.52095e-05	0.213816	0.396074	0.0883053
A0A0G2K1W1	RAB11 family-interacting protein 5 OS=Rattus norvegicus OX=10116 GN=Rab11fip5 PE=1 SV=1 - [A0A0G2K1W1_RAT]	9	84	0.706905	0.862361	0.119155	0.635846	0.729026	0.0291755	1.09677	1.15377	0.466503	0.713808	0.881057	0.00379433	0.434083	0.567532	-0.233474	0.376445	0.577544	-0.264195	0.541856	0.777539	-0.154699	0.264434	0.392484	-0.450482	0.616514	0.389714	0.00019191	0.235756	0.403636	0.0680281
B0K024	Aamp protein (Fragment) OS=Rattus norvegicus OX=10116 GN=Aamp PE=2 SV=1 - [B0K024_RAT]	3	7	-0.215532	0.178618	-0.331407	1.04269	1.42575	0.951597	1.1152	1.50196	1.02412	0.146411	0.53893	0.0188139	-0.397366	-0.0124984	-0.545285	-0.245266	0.140841	-0.391515	-0.0398261	0.347258	-0.167131	-0.167535	0.218942	-0.304816	0.61643	0.640631	0.00667284	-0.13035	0.270319	0.123015
A0A0G2JWN9	Bromodomain-containing 8 OS=Rattus norvegicus OX=10116 GN=Brd8 PE=1 SV=1 - [A0A0G2JWN9_RAT]	7	10	0.884447	0.949378	0.484696	0.938759	0.655332	0.146864	1.09932	0.622334	0.767992	0.0945268	0.443739	0.307057	0.192906	0.123239	0.048476	0.238417	0.0167651	0.0280914	0.285638	0.610147	0.585865	0.0237152	-0.197566	-0.266543	0.616203	0.327531	4.32468e-05	0.140763	0.266738	0.0947617
B2RZ16	GINS complex subunit 1 OS=Rattus norvegicus OX=10116 GN=Gins1 PE=2 SV=1 - [B2RZ16_RAT]	2	4	0.245124	0.573264	0.298236	0.637909	0.954953	0.7158	0.656733	0.977479	0.734641	0.410329	0.736837	0.451719	0.905969	1.22483	0.927036	0.0582084	0.378305	0.0809464	0.630356	0.951429	0.672038	0.256982	0.577448	0.288688	0.616085	0.232764	1.74693e-06	0.579352	0.374489	0.000230575
P51868	Calsequestrin-2 OS=Rattus norvegicus OX=10116 GN=Casq2 PE=1 SV=2 - [CASQ2_RAT]	15	238	0.531556	0.384878	0.743488	0.620145	0.470184	0.816964	0.960422	0.893727	1.18037	0.276679	0.133965	0.380339	0.172167	0.0101979	0.359234	0.321348	0.191985	0.42316	0.460586	0.362287	0.568239	0.248307	0.115116	0.215525	0.616059	0.309805	2.62706e-05	0.287346	0.158061	5.85738e-05
D3ZYH8	Myeloperoxidase OS=Rattus norvegicus OX=10116 GN=Mpo PE=1 SV=2 - [D3ZYH8_RAT]	4	7	0.588379	0.271612	1.06671	1.48277	0.762193	1.17689	0.836681	-0.067298	0.847729	0.100933	0.00863866	0.260803	0.300243	-0.328429	0.267991	0.363343	-0.0952482	0.43016	0.673436	0.644931	0.300671	0.661961	0.282776	1.14583	0.611337	0.499013	0.00137993	0.387306	0.379812	0.00469462
B4F7A1	Complex III assembly factor LYRM7 OS=Rattus norvegicus OX=10116 GN=Lyrm7 PE=3 SV=1 - [LYRM7_RAT]	3	5	0.458505	0.627635	0.182578	1.18416	1.34219	0.933013	0.791308	1.07636	0.21225	0.281953	0.57277	-0.333624	0.732722	0.89257	0.424751	0.292027	0.576433	-0.342202	0.371409	0.533473	0.0840527	-0.0795366	0.205239	-0.704798	0.610759	0.484679	0.00112646	0.248845	0.455306	0.0849093
D3ZZH7	Round spermatid basic protein 1-like OS=Rattus norvegicus OX=10116 GN=Rsbn1l PE=4 SV=1 - [D3ZZH7_RAT]	3	3	0.873467	1.42114	1.21348	0.530647	1.06722	0.89544	0.0949218	0.018112	0.52032	0.12189	0.050841	0.510769	1.0004	2.15588	1.24778	-0.00275937	-0.0802197	0.367469	0.27834	0.201857	0.667512	-0.200154	0.956935	0.0578664	0.609854	0.483624	0.00112077	0.554243	0.686478	0.0173734
D3ZZC1	RCG43947 OS=Rattus norvegicus OX=10116 GN=Txndc5 PE=1 SV=1 - [D3ZZC1_RAT]	15	84	0.620882	0.891138	-0.101967	0.87155	0.99248	0.107013	1.05355	1.38825	0.505677	0.522896	0.645719	-0.190656	0.450059	0.761752	-0.299077	0.541466	0.66022	-0.287927	0.644955	0.904311	0.114013	0.399041	0.791354	-0.0622601	0.608878	0.478344	0.00104673	0.384826	0.420309	0.00889232
Q62968	Sodium channel protein type 10 subunit alpha OS=Rattus norvegicus OX=10116 GN=Scn10a PE=1 SV=1 - [SCNAA_RAT]	2	3	0.201785	0.802478	-0.414578	0.517681	1.10728	-0.0739021	0.909316	1.50262	0.31775	0.818463	1.41752	0.190379	0.175278	0.766688	-0.473128	0.0781198	0.67077	-0.568616	1.05629	1.64992	0.428499	0.510355	1.10338	-0.127413	0.608066	0.589324	0.00436229	0.439178	0.662155	0.0422108
D3ZMY8	Pericentrin OS=Rattus norvegicus OX=10116 GN=Pcnt PE=1 SV=3 - [D3ZMY8_RAT]	32	57	0.685563	0.67956	0.462057	0.404715	0.499981	0.160775	0.935463	1.04492	0.761629	0.600569	0.609093	0.441152	0.414561	0.462054	0.0998494	0.269271	0.219226	-0.143054	0.792283	0.558206	0.382879	0.31847	0.218616	0.0217999	0.607123	0.240276	2.74987e-06	0.30118	0.24926	0.00152193
Q9ES39	Nuclear distribution protein nudE homolog 1 OS=Rattus norvegicus OX=10116 GN=Nde1 PE=1 SV=1 - [NDE1_RAT]	9	19	0.364493	0.763324	0.0600255	0.951545	1.1784	0.667339	0.64644	0.829961	0.579391	0.463433	0.493314	0.285568	0.246105	0.415698	-0.0119545	0.256541	0.513341	-0.0182453	0.371628	0.407188	0.215512	0.481526	0.570813	0.107032	0.606936	0.304535	2.57423e-05	0.296265	0.197578	0.000297059
P62076	Mitochondrial import inner membrane translocase subunit Tim13 OS=Rattus norvegicus OX=10116 GN=Timm13 PE=3 SV=1 - [TIM13_RAT]	4	119	0.708599	0.923405	0.159514	0.762882	1.03429	0.303516	0.999042	1.06645	0.568444	0.307529	0.500709	-0.0531066	0.298558	0.427504	-0.259582	0.270754	0.357131	-0.367093	0.374923	0.488799	-0.0793691	0.0969941	0.235581	-0.358165	0.606772	0.370828	0.000144855	0.123836	0.311863	0.196325
Q4KM24	Peroxisomal biogenesis factor 11 beta OS=Rattus norvegicus OX=10116 GN=Pex11b PE=1 SV=1 - [Q4KM24_RAT]	3	4	0.829676	0.111117	0.793033	0.829878	0.100222	0.818014	-0.172517	-0.919486	1.02837	1.14613	0.404917	2.31049	0.665782	0.189225	0.298538	1.30233	0.575731	1.23532	0.374376	-0.372266	-0.0765824	0.17351	-0.437589	0.572546	0.606653	0.799423	0.0234582	0.375077	0.545024	0.0362477
A0A0H2UI35	Homer protein homolog 1 OS=Rattus norvegicus OX=10116 GN=Homer1 PE=1 SV=1 - [A0A0H2UI35_RAT]	14	36	0.491058	0.26355	0.161914	0.869654	0.659508	0.413843	1.14713	1.17204	0.900443	0.581781	0.39895	0.216045	0.449314	0.158193	0.00734281	0.480634	0.325443	0.136325	0.47684	0.40022	0.206381	0.435894	0.265378	0.0552043	0.606326	0.348038	8.49043e-05	0.283098	0.169051	0.000119102
E9PU44	SWI/SNF-related matrix-associated actin-dependent regulator of chromatin subfamily E member 1 OS=Rattus norvegicus OX=10116 GN=Smarce1 PE=1 SV=2 - [E9PU44_RAT]	12	39	0.401796	0.521999	0.0555929	0.745117	0.858389	0.4046	0.972606	1.0499	0.640035	0.587685	0.704833	0.317728	0.295397	0.397334	0.0880283	0.319158	0.455915	0.00422874	0.388026	0.432808	0.12984	0.277472	0.383231	0.0655491	0.605024	0.286217	1.49923e-05	0.269749	0.157349	9.75108e-05
Q5M971	Protein AF1q OS=Rattus norvegicus OX=10116 GN=Mllt11 PE=1 SV=1 - [AF1Q_RAT]	3	14	0.603995	1.15255	0.0213467	0.666216	1.20546	0.0122176	0.919946	1.63995	0.426517	0.220919	0.586702	-0.198023	0.380492	0.784206	-0.363367	0.11429	0.602298	-0.120063	0.151213	0.46726	-0.538993	0.308517	0.437213	-0.950405	0.604817	0.551941	0.00296393	0.106055	0.510648	0.486868
P07154	Cathepsin L1 OS=Rattus norvegicus OX=10116 GN=Ctsl PE=1 SV=2 - [CATL1_RAT]	8	24	0.649843	0.740352	0.0636352	0.82337	0.839379	0.109561	1.1445	0.989981	0.444677	0.647831	0.761013	0.0379576	0.491362	0.421545	-0.223848	0.375773	0.330463	-0.278264	0.351186	0.445532	-0.27742	0.467735	0.533792	-0.294203	0.604341	0.36608	0.00013443	0.195305	0.347513	0.0775328
F1LYX9	Desmoglein 2 OS=Rattus norvegicus OX=10116 GN=Dsg2 PE=1 SV=2 - [F1LYX9_RAT]	34	151	0.679172	0.784714	0.625608	0.433841	0.578181	0.3923	0.773307	0.921645	0.712152	0.440398	0.533063	0.369486	0.134215	0.287048	0.0773064	0.0856226	0.27435	0.0611963	0.430327	0.694735	0.539418	0.175894	0.421952	0.186882	0.603656	0.176137	1.29857e-07	0.280745	0.202177	0.000544281
A0A0G2JZ30	Family with sequence similarity 76, member A OS=Rattus norvegicus OX=10116 GN=Fam76a PE=4 SV=1 - [A0A0G2JZ30_RAT]	3	6	0.589084	0.713727	0.669835	0.338271	0.451818	0.443801	0.737543	0.854794	0.843091	0.467446	0.590458	0.536475	-0.0660356	0.049325	-0.0173284	-0.740463	-0.623863	-0.690086	0.239195	0.356772	0.308517	0.0571263	0.174097	0.116472	0.603029	0.164401	6.44787e-08	-0.0696894	0.391889	0.550416
P05943	Protein S100-A10 OS=Rattus norvegicus OX=10116 GN=S100a10 PE=1 SV=2 - [S10AA_RAT]	3	58	0.693811	0.558207	0.616655	1.05718	0.957198	1.1433	0.64417	0.467399	0.659264	0.135739	-0.0041868	0.305758	0.178783	0.0831675	0.155128	-0.0555966	-0.00822822	0.159778	0.296911	0.158709	0.237595	0.455765	0.38917	0.552608	0.602875	0.348074	8.92709e-05	0.216982	0.181159	0.00161885
F7F350	Synapse associated protein 1, isoform CRA_a OS=Rattus norvegicus OX=10116 GN=Syap1 PE=1 SV=1 - [F7F350_RAT]	2	35	0.196156	0.431795	-0.408563	1.19459	1.51122	0.620016	1.21884	1.43405	0.672682	0.187723	0.489566	-0.31408	-0.113264	0.411935	-0.537905	0.243926	0.517489	-0.43192	0.648786	0.903716	0.105797	0.84392	1.48639	0.679103	0.602833	0.6392	0.00750488	0.396498	0.582373	0.0379162
Q6TA25	FGFR1 oncogene partner 2 homolog OS=Rattus norvegicus OX=10116 GN=Fgfr1op2 PE=2 SV=2 - [FGOP2_RAT]	6	10	0.600387	1.08286	0.239313	0.71675	1.08195	0.184778	1.0017	1.29604	0.380969	0.394819	0.628571	-0.377249	0.263241	0.502242	-0.325873	-0.190043	0.0256437	-0.919093	0.471779	0.806919	-0.0665162	-0.167013	0.241366	-0.559363	0.602574	0.474171	0.0010594	0.00694067	0.484845	0.961339
D3ZYL4	Mitochondrial ribosomal protein L50 OS=Rattus norvegicus OX=10116 GN=Mrpl50 PE=1 SV=1 - [D3ZYL4_RAT]	7	28	0.704327	0.536396	0.618313	0.838613	0.595847	0.963834	0.832269	0.483925	0.820744	0.580553	0.230704	0.0137196	0.452698	0.293004	0.154626	0.338845	0.142552	0.0511561	0.197426	0.101535	0.40712	0.723594	0.507149	0.49125	0.601604	0.269881	9.12893e-06	0.321746	0.201663	0.000178868
A0A0G2K094	AT-rich interaction domain 4A OS=Rattus norvegicus OX=10116 GN=Arid4a PE=1 SV=1 - [A0A0G2K094_RAT]	3	3	0.782441	0.522975	-0.109455	0.683406	0.905685	0.281121	1.43333	1.16647	0.566228	0.717115	0.456019	-0.186502	0.700311	0.431563	-0.223628	0.54673	0.279221	-0.375539	0.27737	0.503679	-0.161123	0.918612	0.651474	0.00531121	0.601569	0.468469	0.000981423	0.296165	0.406416	0.0282549
E3W9F8	Laminin, alpha 1 OS=Rattus norvegicus OX=10116 GN=Lama1 PE=2 SV=1 - [E3W9F8_RAT]	4	11	1.14664	0.833043	-0.0824171	0.841174	1.64318	0.236037	0.503233	1.30894	-0.101886	0.755166	0.439943	-0.305346	0.446443	0.123568	-0.852026	-0.0777676	-0.399403	-0.882102	0.697333	0.376675	0.328405	0.931957	0.610692	-0.299943	0.601475	0.600878	0.00526269	0.0836526	0.592966	0.634653
P29266	3-hydroxyisobutyrate dehydrogenase, mitochondrial OS=Rattus norvegicus OX=10116 GN=Hibadh PE=1 SV=3 - [3HIDH_RAT]	8	21	0.381705	0.182662	0.976685	0.795139	0.657418	1.47132	0.302954	0.295392	0.886884	0.23438	0.213666	0.818164	0.0326586	0.110953	0.485349	0.229123	0.130072	0.54674	0.0242837	-0.0293021	0.580051	0.354098	0.411178	0.932569	0.601364	0.399787	0.000289624	0.317314	0.287792	0.00284579
A0A0G2JW01	Uncharacterized protein OS=Rattus norvegicus OX=10116 PE=1 SV=1 - [A0A0G2JW01_RAT]	12	143	0.724125	0.741982	0.152695	0.610966	0.779665	0.190963	1.09763	1.17597	0.445338	0.599946	0.690154	0.00440665	0.461681	0.476075	-0.324117	0.273102	0.425112	-0.214768	0.735092	0.752007	-0.00792662	0.324026	0.28766	-0.114738	0.601153	0.356943	0.000113486	0.256101	0.352404	0.028605
Q5PPP1	Clathrin light chain OS=Rattus norvegicus OX=10116 GN=Clta PE=2 SV=1 - [Q5PPP1_RAT]	8	36	0.656698	0.856338	-0.160089	0.897565	1.04891	0.168085	0.957786	1.20581	0.274131	0.637749	0.825701	-0.1557	0.632264	0.800453	-0.249397	0.626332	0.743654	-0.218153	0.520707	0.691401	-0.283404	0.518688	0.700926	-0.454398	0.601082	0.462003	0.000891011	0.335756	0.480445	0.0339547
Q5PQN5	Tripartite motif-containing protein 55 OS=Rattus norvegicus OX=10116 GN=Trim55 PE=1 SV=1 - [TRI55_RAT]	23	211	0.508453	0.520388	-0.0425211	1.05977	0.99901	0.543727	0.955244	0.974298	0.541535	0.464674	0.613945	0.0589085	0.279271	0.38559	-0.0897126	0.289808	0.36725	-0.227237	0.685344	0.688865	0.163102	0.25468	0.259178	-0.240969	0.599786	0.354494	0.000109113	0.234597	0.302373	0.0211179
B1H219	Dickkopf WNT-signaling pathway inhibitor 3 OS=Rattus norvegicus OX=10116 GN=Dkk3 PE=2 SV=1 - [B1H219_RAT]	4	9	0.622557	0.767878	0.396566	0.830685	1.09502	0.800581	1.01669	1.20841	0.629991	-0.163412	0.247797	-0.259535	-0.0493146	0.140515	-0.604291	-0.0797129	0.0762584	-0.443314	0.101103	0.259032	-0.32127	-0.0412491	0.168939	-0.137987	0.599436	0.466993	0.000984297	-0.0776076	0.261739	0.326415
P52909	Transcription factor jun-D OS=Rattus norvegicus OX=10116 GN=Jund PE=1 SV=1 - [JUND_RAT]	3	8	0.288726	1.26485	-0.115632	0.380183	1.34521	-0.37997	0.713377	1.68211	0.187938	0.514771	1.28461	0.00639431	0.281769	1.04395	-0.24693	0.307775	1.0712	-0.219253	0.540845	1.5099	-0.160172	-0.517833	0.245961	-1.03589	0.597714	0.660366	0.00948512	0.23511	0.729686	0.288142
D3Z9M5	Peptidylprolyl isomerase OS=Rattus norvegicus OX=10116 GN=Fkbp7 PE=4 SV=1 - [D3Z9M5_RAT]	6	13	0.499813	0.789005	0.0168945	0.947742	1.14667	0.231429	1.07557	1.40808	0.426408	0.352045	0.653332	-0.378652	0.442471	0.782915	-0.2332	0.270393	0.446729	-0.512903	0.429831	0.832197	-0.293489	0.543233	0.972211	-0.178674	0.597362	0.511032	0.00191784	0.291809	0.487358	0.062324
D4A8Y1	Uncharacterized protein OS=Rattus norvegicus OX=10116 PE=1 SV=1 - [D4A8Y1_RAT]	35	232	0.858483	0.967595	0.787229	0.123008	0.225914	-0.00580192	0.954955	1.0307	0.923521	0.512428	0.504118	0.284649	0.275247	0.369111	0.13543	0.262079	0.350023	0.0215727	0.694789	0.765683	0.517833	0.00137422	0.124503	-0.200512	0.597233	0.369746	0.000161415	0.276428	0.285709	0.00645959
Q4KM58	Catenin, beta-interacting protein 1 OS=Rattus norvegicus OX=10116 GN=Ctnnbip1 PE=2 SV=1 - [Q4KM58_RAT]	3	9	0.363233	0.823934	0.04831	0.940787	1.4313	0.443941	0.870015	1.26216	0.6208	0.133448	0.498286	-0.271556	0.364483	0.869792	-0.0917677	0.316954	0.748552	-0.0629735	0.0945398	0.491373	-0.365732	-0.0141276	0.51269	-0.484759	0.597055	0.499221	0.00163579	0.198252	0.423524	0.133187
F1M9N8	Hypothetical LOC100361087 OS=Rattus norvegicus OX=10116 GN=LOC100361087 PE=1 SV=2 - [F1M9N8_RAT]	3	7		0.446052	-0.0705566				1.30253	1.04687	0.765775	0.269154	0.883511	0.128007		-0.0786598	-0.618029	0.783109	0.483509	0.169538	0.229788		-0.139871	1.39906	0.367074	0.428077	0.596418	0.479074	0.00971172	0.302359	0.547463	0.114673
D4A7F2	Myc-binding protein OS=Rattus norvegicus OX=10116 GN=Mycbp PE=1 SV=1 - [D4A7F2_RAT]	6	21	0.382817	0.692212	0.0605261	0.923378	1.12146	0.674405	0.831637	0.971082	0.434574	0.308698	0.604827	0.136892	0.32003	0.401918	-0.0281682	0.408261	0.533314	-0.00302183	0.210897	0.333632	-0.0899453	0.300647	0.382327	0.0619692	0.595209	0.336632	7.46756e-05	0.235988	0.202677	0.00197033
Q5XII9	Mitochondrial fission regulator 1-like OS=Rattus norvegicus OX=10116 GN=Mtfr1l PE=1 SV=1 - [MFR1L_RAT]	6	35	0.572384	0.955301	0.250372	0.77949	0.879241	0.246277	0.879141	0.902846	0.419704	0.532148	0.765409	-0.0438453	0.188059	0.556806	-0.126363	-0.154444	0.308233	-0.312506	0.349642	0.683691	-0.0946646	0.187622	0.504771	-0.343253	0.594872	0.320919	4.93377e-05	0.145633	0.347699	0.174712
P53565	Homeobox protein cut-like 1 OS=Rattus norvegicus OX=10116 GN=Cux1 PE=1 SV=2 - [CUX1_RAT]	34	76	0.539261	0.798458	0.0836212	0.620111	0.772792	0.151282	1.04598	1.22394	0.589447	0.587154	0.711162	-0.0106577	0.41935	0.652258	0.00959382	0.354365	0.465101	-0.194903	0.589639	0.710495	0.0636045	0.163171	0.332445	-0.20454	0.592712	0.371046	0.000177064	0.280048	0.312708	0.0100626
G3V6D9	Na(+)/H(+) exchange regulatory cofactor NHE-RF OS=Rattus norvegicus OX=10116 GN=Slc9a3r2 PE=1 SV=1 - [G3V6D9_RAT]	15	50	0.854687	0.869594	0.185739	0.580683	0.641928	-0.0495518	1.25673	1.28188	0.487397	0.358745	0.68537	-0.0413351	0.344675	0.386582	-0.370977	0.247151	0.405529	-0.455773	0.549249	0.461422	-0.0884695	0.309116	0.363324	-0.306583	0.592656	0.438831	0.000673323	0.15377	0.356671	0.163434
A0A0G2JXL6	Sperm flagellar protein 2 OS=Rattus norvegicus OX=10116 GN=Spef2 PE=1 SV=1 - [A0A0G2JXL6_RAT]	3	6	0.806749	1.64686	0.542195	-0.543256	0.285764	-0.532057	0.47947	1.31219	0.490687	0.601134	1.43962	0.575832	0.312247	1.14308	0.266623	-0.950727	-0.118654	-0.99468	0.150717	0.983767	0.125708	-0.808933	0.0235108	-0.843919	0.5921	0.678758	0.0116176	-0.0592714	0.720723	0.781025
P62994	Growth factor receptor-bound protein 2 OS=Rattus norvegicus OX=10116 GN=Grb2 PE=1 SV=1 - [GRB2_RAT]	11	37	0.334376	0.177115	0.289133	1.17358	1.03064	1.22987	0.583025	0.45852	0.63001	0.424454	0.292318	0.477539	0.25865	0.256664	0.296763	0.533332	0.344716	0.433812	0.481943	0.329119	0.328186	0.272476	0.177095	0.228752	0.591714	0.359047	0.000136389	0.328459	0.106136	3.67375e-07
P05765	40S ribosomal protein S21 OS=Rattus norvegicus OX=10116 GN=Rps21 PE=1 SV=1 - [RS21_RAT]	6	84	0.443936	0.777702	0.130762	0.823825	1.00056	0.223644	0.96018	1.18522	0.619134	0.41166	0.692973	-0.173622	0.508609	0.617523	-0.0326332	0.379389	0.490237	-0.303257	0.559211	0.646847	-0.00197672	0.35086	0.372599	-0.288251	0.591331	0.398017	0.000319935	0.27493	0.341977	0.0177466
B0BNA7	Eukaryotic translation initiation factor 3 subunit I OS=Rattus norvegicus OX=10116 GN=Eif3i PE=2 SV=1 - [EIF3I_RAT]	2	61	0.373985	0.620233	0.0327288	1.31146	1.48377	1.00197	0.0465175	0.589084	0.155404	0.66434	0.601822	0.200865	0.485719	0.648147	0.121429	0.254327	0.583328	-0.0378373	0.965596	1.05221	0.603624	1.50402	1.47464	1.12697	0.590182	0.475635	0.00125942	0.731848	0.500956	0.00036587
D4ABK7	Heterogeneous nuclear ribonucleoprotein H3 (2H9) (Predicted), isoform CRA_c OS=Rattus norvegicus OX=10116 GN=Hnrnph3 PE=1 SV=1 - [D4ABK7_RAT]	11	38	0.64289	0.634516	0.402491	0.450863	0.608537	0.64385	0.721304	0.951515	0.42824	0.603087	0.647308	0.337093	0.36152	0.385242	0.211201	0.40167	0.585039	0.28201	0.440719	0.616747	0.27628	0.314723	0.472833	0.143991	0.589308	0.166256	9.18376e-08	0.374331	0.141313	1.73315e-06
Q4G063	Cysteine-rich with EGF-like domain protein 2 OS=Rattus norvegicus OX=10116 GN=Creld2 PE=1 SV=1 - [CREL2_RAT]	6	12	0.759048	1.03504	0.235761	1.06133	1.36052	0.565792	0.88747	1.09703	0.39195	0.0941396	-0.0120165	-0.417876	0.394318	0.548605	-0.298509	0.31812	0.205552	-0.212547	0.719992	0.777394	0.247672	-0.268609	-0.117646	-0.784118	0.588183	0.537455	0.0029892	0.127519	0.469425	0.366902
F1M0L3	Histone-lysine N-methyltransferase OS=Rattus norvegicus OX=10116 GN=Kmt2a PE=1 SV=3 - [F1M0L3_RAT]	5	8	0.321749	1.38119	0.16585	-0.346502	1.33181	-0.00230125	0.716279	1.64705	0.556359	-0.18356	1.41936	0.0392846	0.0480805	1.25554	-0.137209	-0.0554074	0.874714	-0.270497	-0.438435	0.946558	-0.299035	0.178961	1.71202	0.239316	0.587214	0.69934	0.0142221	0.337884	0.691955	0.118836
D3ZT98	BolA family member 3 OS=Rattus norvegicus OX=10116 GN=Bola3 PE=1 SV=1 - [D3ZT98_RAT]	5	16	0.366139	0.716513	-0.000337384	0.82124	1.39671	0.775993	0.875748	1.25686	0.709925	0.00455008	0.396125	-0.275911	0.182048	0.595608	-0.215681	0.137548	0.504606	-0.207506	0.373936	0.665714	0.00476087	0.294678	0.675432	0.145759	0.586963	0.506703	0.00204105	0.263075	0.311569	0.0138149
J3QTE1	Lysyl oxidase homolog 2 OS=Rattus norvegicus OX=10116 GN=Loxl2 PE=1 SV=3 - [J3QTE1_RAT]	4	6	0.757893	0.701469	0.480982	0.795216	0.685532	0.668442	0.904464	0.72774	0.583364	0.373782	0.27268	0.0832126	0.360618	0.295051	0.121314	0.445774	0.143075	-0.0700337	0.625659	0.41815	0.208377	0.652669	0.46142	0.399407	0.586231	0.239678	3.76816e-06	0.338457	0.210929	0.000170575
Q5BK06	Cyclin-D1-binding protein 1 OS=Rattus norvegicus OX=10116 GN=Ccndbp1 PE=2 SV=1 - [CCDB1_RAT]	2	4	0.660358	0.440722	1.9673	0.69489	0.464158	2.02661	-0.269812	-0.496841	1.06192	-0.196467	-0.417734	1.09875	-0.10274	-0.331659	1.17215	0.59714	0.369461	1.8737	-0.406487	-0.633189	0.889021	-1.19327	-1.42058	0.0922649	0.586154	0.855505	0.0369262	0.0754856	0.964691	0.791364
E9PU29	Ring finger protein 31 OS=Rattus norvegicus OX=10116 GN=Rnf31 PE=1 SV=2 - [E9PU29_RAT]	4	5	1.12525	1.2034	0.650016	0.0845733	0.334564	0.131162	1.79508	1.85124	1.33005	-0.377134	-0.126511	-0.9697	0.110634	0.572608	-0.00353228	-0.757432	-0.217082	-1.40075	-0.105946	-0.137076	-0.906607	0.113195	0.334496	-0.554313	0.585999	0.887766	0.0430346	-0.245984	0.562533	0.158022
Q91XJ1	Beclin-1 OS=Rattus norvegicus OX=10116 GN=Becn1 PE=1 SV=1 - [BECN1_RAT]	4	8	0.291436	1.57256	0.385214	0.270977	1.33343	0.334984	0.577722	1.85145	0.696298	-0.550478	0.729014	-0.468422	-0.857534	0.00773963	-1.59929	-0.0176606	0.434759	-0.0233615	0.748733	0.822387	0.961534	0.421821	1.69527	0.494194	0.585349	0.729803	0.0179541	0.257383	0.86053	0.322393
Q66HF9	Leucine-rich repeat flightless-interacting protein 1 OS=Rattus norvegicus OX=10116 GN=Lrrfip1 PE=1 SV=1 - [LRRF1_RAT]	29	133	0.686363	0.861084	-0.180905	0.625493	0.917467	-0.0604593	1.17926	1.34224	0.418442	0.642137	0.820708	-0.227681	0.432375	0.604829	-0.357164	0.278716	0.476224	-0.577339	0.624322	0.861482	-0.123747	0.321415	0.413629	-0.566781	0.585346	0.511279	0.00221146	0.198997	0.484844	0.182816
P62168	Neuronal calcium sensor 1 OS=Rattus norvegicus OX=10116 GN=Ncs1 PE=1 SV=2 - [NCS1_RAT]	3	5	0.435552	0.301821	0.164935	0.955963	0.854297	0.710125	0.773478	0.519724	0.600774	0.679034	0.632594	0.39157	0.292132	-0.0384156	0.0725382	0.446051	0.486017	0.0406811	0.408216	0.426313	0.0217907	0.43831	0.449894	0.146287	0.584989	0.232247	2.83541e-06	0.265818	0.201309	0.000797909
D3ZJG8	Zinc finger protein 592 OS=Rattus norvegicus OX=10116 GN=Zfp592 PE=1 SV=1 - [D3ZJG8_RAT]	4	9	1.0925	1.18948	0.41317	0.71714	0.803027	0.0625933	1.00796	1.09755	0.353431	0.292435	0.387787	-0.398613	0.0586759	0.146377	-0.652694	0.276936	0.365877	-0.432763	0.445354	0.535271	-0.245401	0.450652	0.519063	-0.493169	0.584871	0.484072	0.00152252	0.0811817	0.429634	0.5262
D4A974	HIC ZBTB transcriptional repressor 1 OS=Rattus norvegicus OX=10116 GN=Hic1 PE=4 SV=2 - [D4A974_RAT]	8	10	0.985673	0.648211	-0.0127697	1.18203	0.833473	0.208367	0.792358	0.832172	0.0953933	0.701357	0.711837	0.0328422	0.712415	0.354429	0.0235779	0.361282	0.400445	-0.327691	0.891626	0.919377	0.0622734				0.584245	0.400023	0.000366615	0.377526	0.417338	0.0265012
A0A0G2K2B4	Nuclear receptor corepressor 1 OS=Rattus norvegicus OX=10116 GN=Ncor1 PE=1 SV=1 - [A0A0G2K2B4_RAT]	15	31	0.55158	0.82619	0.259816	0.481722	0.630415	0.00697388	1.1918	1.25878	0.677825	0.496776	0.556316	0.0687552	0.241882	0.408933	-0.100316	0.250817	0.528807	-0.000680529	0.304466	0.420074	-0.0665804	0.386344	0.414082	-0.142674	0.583912	0.383498	0.000262526	0.22043	0.235478	0.00783588
F7EY07	Homeodomain interacting protein kinase 3, isoform CRA_a OS=Rattus norvegicus OX=10116 GN=Hipk3 PE=4 SV=1 - [F7EY07_RAT]	3	5	0.1765	1.04957			0.800552		0.900019	1.09909	0.6172	0.343016	0.446647	-0.178725	0.229791	0.988279		0.301736	1.16676					-0.715286	0.150107		0.583763	0.426421	0.00340494	0.353564	0.6732	0.254623
A0A0G2JTP7	E3 ubiquitin-protein ligase RING2 OS=Rattus norvegicus OX=10116 GN=Rnf2 PE=1 SV=1 - [A0A0G2JTP7_RAT]	5	19	0.928613	0.571656	0.428374	1.10548	0.441289	0.0257622	0.875263	0.636693	0.115874	1.02233	0.692357	0.129258	1.03429	0.626728	0.090782	1.00373	0.648137	-0.147648	1.08474	0.749333	0.261675	0.400792	0.00825228	-0.286944	0.581079	0.364864	0.000181562	0.456155	0.474138	0.00667899
Q99J86	Attractin OS=Rattus norvegicus OX=10116 GN=Atrn PE=2 SV=1 - [ATRN_RAT]	3	3	0.942449	0.605913	0.172786	0.935874	0.588243	0.190991	1.36782	1.02389	0.622949	0.545125	0.206958	-0.23626	0.637671	0.291852	-0.164036	0.373347	0.0287685	-0.426689	0.845788	0.502186	0.064696	0.806687	0.462479	0.0156184	0.580561	0.447426	0.000908856	0.286531	0.392243	0.0279485
Q9Z2X5	Homer protein homolog 3 OS=Rattus norvegicus OX=10116 GN=Homer3 PE=1 SV=2 - [HOME3_RAT]	9	22	0.555805	0.872076	0.416571	0.584684	0.793345	0.42936	0.789756	1.12438	0.709034	0.207482	0.593855	-0.114137	0.166299	0.415496	-0.123351	0.263642	0.706757	0.0710243	0.0148917	0.425851	-0.14781	-0.0271815	0.308202	-0.104215	0.580184	0.324544	6.78508e-05	0.164134	0.265654	0.0555775
A0A0G2JVM2	Uncharacterized protein OS=Rattus norvegicus OX=10116 PE=1 SV=1 - [A0A0G2JVM2_RAT]	49	100	0.506154	0.570555	0.417831	0.545138	0.675041	0.288191	0.95235	1.05721	0.654063	0.461125	0.554428	0.276738	0.198492	0.277082	0.0574399	0.314259	0.298005	0.0466074	0.296849	0.477555	0.185036	0.273909	0.318768	0.0157859	0.579902	0.234686	3.4148e-06	0.229982	0.13545	0.000105885
B2RZ96	LOC689226 protein OS=Rattus norvegicus OX=10116 GN=Ube2r2 PE=1 SV=1 - [B2RZ96_RAT]	2	6	-0.110748	0.25638	-0.130849	0.938469	1.2945	0.844493	0.722173	0.849829	0.694347	0.460062	0.825558	0.312823	0.405609	0.471719	0.261287	0.489052	0.848137	0.437088	-0.454297	-0.0807045	-0.389594	-0.190744	0.168711	-0.0326923	0.579753	0.431519	0.000700426	0.161131	0.395877	0.186192
F1LP26	Shroom family member 3 OS=Rattus norvegicus OX=10116 GN=Shroom3 PE=1 SV=3 - [F1LP26_RAT]	37	75	0.442092	0.854305	0.113111	0.318008	0.742889	0.0441134	1.04617	1.39274	0.658409	0.502299	0.773276	0.0667214	0.360539	0.692948	-0.109879	0.091199	0.436788	-0.0122165	0.537279	0.933773	0.219163	0.112837	0.483595	-0.242282	0.579511	0.41401	0.000511673	0.291979	0.345412	0.0137339
D3ZA78	TPX2, microtubule nucleation factor OS=Rattus norvegicus OX=10116 GN=Tpx2 PE=1 SV=1 - [D3ZA78_RAT]	7	11	1.05086	0.52658	0.0882707	0.24152	-0.0556081	-0.934685	1.63212	1.31865	0.823649	1.16433	0.816192	0.279208	1.00054	0.635129	0.0851737	0.971246	0.427215	-0.12231	1.22277	0.869195	0.0103552	0.991228	0.637047	-0.231162	0.579257	0.705744	0.0159887	0.541369	0.498007	0.00312348
O70593	Small glutamine-rich tetratricopeptide repeat-containing protein alpha OS=Rattus norvegicus OX=10116 GN=Sgta PE=1 SV=1 - [SGTA_RAT]	13	50	0.188859	0.520361	-0.150303	0.92529	1.27175	0.606213	0.920306	1.13713	0.553446	0.343113	0.614137	0.0191109	0.324771	0.58981	0.0112849	0.266927	0.417394	-0.146517	0.21109	0.418007	-0.121696	0.050015	0.256413	-0.356319	0.579118	0.435587	0.000758015	0.160098	0.276693	0.0702749
G3V8S6	Histidine rich calcium binding protein, isoform CRA_b OS=Rattus norvegicus OX=10116 GN=Hrc PE=1 SV=1 - [G3V8S6_RAT]	10	48	0.562249	0.931143	-0.0916758	1.01153	1.21601	0.311642	1.01769	1.37208	0.330551	0.17129	0.536201	-0.419631	0.259753	0.659211	-0.234996	0.157019	0.368729	-0.495628	0.483374	0.706867	-0.0840739	0.57761	0.827611	-0.20192	0.579089	0.546634	0.00369108	0.251963	0.426553	0.0653987
A0A0G2JT68	Uveal autoantigen with coiled-coil domains and ankyrin repeats OS=Rattus norvegicus OX=10116 GN=Uaca PE=1 SV=1 - [A0A0G2JT68_RAT]	59	140	0.772691	0.866218	0.174619	0.50388	0.602415	-0.0467147	1.10722	1.25805	0.541007	0.552336	0.676176	-0.0851964	0.397373	0.471234	-0.273599	0.307305	0.385232	-0.290832	0.583337	0.706015	0.0332137	0.250551	0.355554	-0.400347	0.576892	0.412759	0.000517672	0.21042	0.361844	0.0690717
D3ZCV6	Otogelin OS=Rattus norvegicus OX=10116 GN=Otog PE=4 SV=1 - [D3ZCV6_RAT]	2	3	0.0802119	0.430869	0.00521694	0.45593	0.795491	0.405715	1.20051	1.54378	1.15031	0.196166	0.545191	0.109449	-0.359749	-0.0183745	-0.466787	-0.0396065	0.303007	-0.144975	0.172232	0.515823	0.0858082	-0.0889574	0.254027	-0.185358	0.57657	0.495762	0.00198626	0.00225751	0.281536	0.978338
E9PST5	Apoptotic chromatin condensation inducer 1 OS=Rattus norvegicus OX=10116 GN=Acin1 PE=1 SV=1 - [E9PST5_RAT]	39	115	0.787489	0.892752	0.27378	0.329569	0.470361	-0.124396	0.988574	1.15182	0.58638	0.694245	0.674608	0.182421	0.369474	0.472538	-0.10023	0.361646	0.446816	-0.135052	0.595469	0.694582	0.106541	0.0586598	0.380551	-0.399131	0.575633	0.366722	0.000204674	0.237655	0.329835	0.0297179
P08733	Myosin regulatory light chain 2, ventricular/cardiac muscle isoform OS=Rattus norvegicus OX=10116 GN=Myl2 PE=1 SV=2 - [MLRV_RAT]	10	4253	0.623858	0.997866	-0.0764263	0.55647	0.920802	-0.134952	0.94186	1.3096	0.211896	0.591724	1.02032	-0.0555364	0.305031	0.761021	-0.319979	0.287629	0.645063	-0.457854	0.587032	0.962765	-0.133629	-0.137353	0.27738	-0.846771	0.575623	0.489131	0.00183059	0.160861	0.545622	0.329052
D4ABD7	Thyroid hormone receptor interactor 11 OS=Rattus norvegicus OX=10116 GN=Trip11 PE=1 SV=3 - [D4ABD7_RAT]	60	120	0.485124	0.779983	0.0480305	0.636276	0.840501	0.110835	0.958401	1.2677	0.495708	0.564957	0.735811	-0.0227218	0.408509	0.700094	-0.115534	0.459626	0.607963	-0.164119	0.395424	0.659089	-0.166281	0.194772	0.520545	-0.230548	0.57505	0.385397	0.000309086	0.272462	0.352628	0.0215396
M0R7T6	RNA-binding motif protein 24 OS=Rattus norvegicus OX=10116 GN=Rbm24 PE=4 SV=2 - [M0R7T6_RAT]	5	18	0.382703	0.676291	0.20699	0.62875	0.790339	0.339371	0.621454	1.02851	0.573859	0.514289	0.806247	0.330238	0.366678	0.650984	0.20904	0.230522	0.610181	0.15081	0.332524	0.619046	0.157967	0.37965	0.833854	0.280885	0.57492	0.235941	3.90774e-06	0.401845	0.223499	6.45333e-05
Q6AXZ0	Polyadenylate-binding protein-interacting protein 2 OS=Rattus norvegicus OX=10116 GN=Paip2 PE=2 SV=1 - [PAIP2_RAT]	2	11	0.489931	0.634098	-0.432496	0.974704	1.10778	0.0770558	1.27392	1.41069	0.386629	0.588678	0.731214	-0.345471	0.79406	0.928945	-0.0968683	0.823072	0.959197	-0.304307	0.538535	0.675636	-0.395321	0.49343	0.629925	-0.450403	0.574727	0.588647	0.00611882	0.382992	0.537562	0.03123
B0BN59	RGD1562416 protein OS=Rattus norvegicus OX=10116 GN=RGD1562416 PE=2 SV=1 - [B0BN59_RAT]	4	12	0.234604	0.561465	-0.293577	0.915803	1.33191	0.495413	1.00017	1.4027	0.514318	0.251299	0.713224	-0.241166	0.458581	0.732448	-0.230969	0.258815	0.679216	-0.159974	0.335233	0.67325	-0.203487	0.276363	0.767663	-0.321226	0.573846	0.541497	0.00368286	0.27216	0.409113	0.0417027
E9PSN4	Zinc finger CCCH type-containing 13 OS=Rattus norvegicus OX=10116 GN=Zc3h13 PE=1 SV=2 - [E9PSN4_RAT]	6	13	0.921988	0.938412	0.520327	1.11596	0.263159	0.0796488	0.541434	0.837761	0.492047	0.785141	0.306634	0.0815069	0.669858	0.438087	0.21815	0.267188	-0.0222935	-0.0772455	0.965962	0.168711	0.105966	0.21939	0.410452	0.364097	0.573668	0.347387	0.000134063	0.310694	0.290713	0.00348825
D3ZVD1	Polyhomeotic homolog 1 OS=Rattus norvegicus OX=10116 GN=Phc1 PE=4 SV=1 - [D3ZVD1_RAT]	4	7	0.59236	0.679992	0.189598	0.654847	0.727202	0.272683	0.824134	1.01349	0.555285	0.277343	0.905515	0.187143	0.606632	0.69895	0.314562	0.293661	0.732056	0.184809	0.761228	0.820902	0.583679	0.241485	0.335413	-0.0399471	0.573299	0.283447	2.25047e-05	0.461119	0.274135	0.000114687
D3ZL11	Rabenosyn, RAB effector OS=Rattus norvegicus OX=10116 GN=Rbsn PE=1 SV=1 - [D3ZL11_RAT]	3	4	0.648927	0.887722	0.77772	0.994076	1.11179	0.668509	0.830179	0.951591	0.504629	-0.129546	0.120202	-0.491614	0.0088505	0.128373	-0.37354	-0.124705	0.149742	-0.0262858	-0.503779	-0.382039	-0.865554	0.543027	0.502216	0.171275	0.572848	0.492636	0.0019883	-0.0643683	0.412355	0.599463
D4A659	Zinc finger protein 532 OS=Rattus norvegicus OX=10116 GN=Zfp532 PE=1 SV=1 - [D4A659_RAT]	6	13	0.682299	0.64723	0.302409	0.452408	0.654673	0.000185403	1.09299	1.19362	0.588164	0.578893	0.655315	0.0248509	0.358009	0.297126	0.0679489	0.185325	0.288151	-0.0859303	0.513022	0.637899	-0.14191	0.320201	0.137658	-0.125583	0.572753	0.357144	0.000171369	0.204326	0.247227	0.0154341
G3V9V9	Cysteine and glycine-rich protein 2 OS=Rattus norvegicus OX=10116 GN=Csrp2 PE=1 SV=1 - [G3V9V9_RAT]	8	35	1.08095	1.23548	0.288147	1.09014	1.174	0.28007	0.657026	0.875104	-0.132629	0.40452	0.440277	-0.531395	0.630415	0.666391	-0.266749	0.255201	0.441612	-0.519933	0.295017	0.366384	-0.500596	0.024979	0.0522388	-0.841262	0.571807	0.552218	0.00426608	0.0503082	0.485771	0.726569
D4A4S7	Ttk protein kinase OS=Rattus norvegicus OX=10116 GN=Ttk PE=1 SV=1 - [D4A4S7_RAT]	3	5	0.735584	0.806834	0.327249				0.624781	0.688639	0.241243				-0.554142	-0.492175	-0.994521	-0.308745	-0.245539	-0.747454	1.0049	1.06908	0.585132				0.570722	0.23134	0.00178809	-0.0759407	0.766152	0.773768
D4ADF6	Zinc finger FYVE-type-containing 16 OS=Rattus norvegicus OX=10116 GN=Zfyve16 PE=1 SV=2 - [D4ADF6_RAT]	16	31	0.450664	0.745112	-0.0373363	0.761925	1.22457	0.425253	0.97209	1.38348	0.595909	0.140701	0.398055	-0.213335	0.192277	0.285485	-0.337469	0.136688	0.335274	-0.30343	0.243345	0.433341	-0.219487	0.308522	0.584356	-0.160122	0.570591	0.481625	0.00174751	0.124898	0.305376	0.18423
Q08326	Guanine nucleotide exchange factor MSS4 OS=Rattus norvegicus OX=10116 GN=Rabif PE=1 SV=1 - [MSS4_RAT]	2	2	0.338232	0.602676	-0.113046	0.912584	1.16593	0.486085	0.822009	1.07906	0.395527	0.452611	0.715423	-0.0103888	0.715244	0.970404	0.231922	0.343223	0.599623	-0.138429	0.130645	0.388023	-0.332062	0.132763	0.389534	-0.339921	0.570559	0.396088	0.000408939	0.257581	0.401156	0.048004
D3Z9E1	Elastin microfibril interfacer 1 OS=Rattus norvegicus OX=10116 GN=Emilin1 PE=1 SV=1 - [D3Z9E1_RAT]	32	147	0.593269	0.765129	0.418098	0.41568	0.54966	0.183076	0.839233	0.878274	0.583093	0.5855	0.728029	0.295534	0.35881	0.476175	0.00146618	0.246105	0.383074	-0.0548173	0.705607	0.814026	0.416954	0.407907	0.56498	0.141372	0.569548	0.214023	1.65661e-06	0.371805	0.260574	0.000440619
A0A0G2K8R3	LIM domain 7 OS=Rattus norvegicus OX=10116 GN=Lmo7 PE=1 SV=1 - [A0A0G2K8R3_RAT]	63	240	0.607789	0.761283	0.102934	0.499512	0.674452	-0.0725136	1.1289	1.18581	0.522687	0.64927	0.744496	0.0278251	0.399117	0.438724	-0.265969	0.204752	0.386001	-0.337516	0.573143	0.784564	0.0545445	0.210992	0.39513	-0.355132	0.569371	0.394206	0.000400401	0.207362	0.36744	0.0764708
D4A259	Polymerase (RNA) II (DNA directed) polypeptide D (Predicted) OS=Rattus norvegicus OX=10116 GN=Polr2d PE=1 SV=1 - [D4A259_RAT]	5	10	0.282949	0.698769	0.119905	0.797069	0.973464	0.428281	0.81796	0.947963	0.567117	0.526811	0.684136	-0.0332185	0.391133	0.501923	0.148542	0.501122	0.857667	0.163899	0.142753	0.611888	-0.063913	0.0884005	0.455388	-0.278419	0.5676	0.318952	7.0597e-05	0.293365	0.316138	0.00823834
G3V6P7	Myosin, heavy polypeptide 9, non-muscle OS=Rattus norvegicus OX=10116 GN=Myh9 PE=1 SV=1 - [G3V6P7_RAT]	6	1100	1.12709	1.18945	0.574899	-0.0819128	0.0189135	-0.373596	1.42731	1.08375	0.733923	0.524434	0.451224	0.127771	0.620856	0.550677	0.157979	0.20422	0.452523	0.0655573	0.483528	0.361568	0.209993	0.524401	0.439959	-0.0530619	0.566938	0.568137	0.00536343	0.33485	0.212978	0.000201947
B5DFF4	VPS37C, ESCRT-I subunit OS=Rattus norvegicus OX=10116 GN=Vps37c PE=1 SV=1 - [B5DFF4_RAT]	4	13	0.281784	0.41627	0.613182	0.489502	0.612892	0.3038	1.10624	1.23333	0.659448	0.312835	0.44569	0.326228	0.488214	0.613417	0.557487	0.234511	0.360954	0.40574	0.235733	0.363153	0.0753659	-0.0727495	0.228951	0.1612	0.566767	0.311039	5.73897e-05	0.304331	0.20017	0.000265666
Q562C2	Ribosome biogenesis protein BOP1 OS=Rattus norvegicus OX=10116 GN=Bop1 PE=1 SV=1 - [BOP1_RAT]	7	19	0.714808	0.674295	0.110654	0.644199	0.551171	0.191174	0.5982	0.68307	0.602155	1.00959	0.679079	0.338466	0.578782	0.495384	-0.112777	0.340532	0.160357	0.161006	0.378043	0.357664	0.23411	0.515435	0.282971	0.0894033	0.566405	0.245953	6.70961e-06	0.290076	0.197799	0.000354892
D3ZHK4	RB1-inducible coiled-coil 1 OS=Rattus norvegicus OX=10116 GN=Rb1cc1 PE=1 SV=1 - [D3ZHK4_RAT]	7	9	0.703009	0.312545	0.415026	0.455989	0.24401	0.418161	0.750803	1.02746	1.16213	0.372954	0.415147	0.507537	0.305691	-0.0940556	-0.0143359	0.180752	-0.028174	0.221839	0.432261	0.0347311	0.132849	-0.281145	-0.679282	-0.590534	0.565398	0.28752	2.90696e-05	-0.031617	0.339529	0.753064
Q68FR3	Integrator complex subunit 12 OS=Rattus norvegicus OX=10116 GN=Ints12 PE=1 SV=1 - [INT12_RAT]	4	7	0.935998	0.952198	0.0435831	0.52398	0.529084	-0.343656	1.02366	1.03247	0.156042	0.938936	0.953504	0.0347986	0.363878	0.370796	-0.560581	0.470132	0.478289	-0.452657	0.975127	0.984261	0.0712829	-0.393159	-0.384632	-1.30698	0.56505	0.482049	0.00188141	0.0513132	0.683751	0.799689
G3V763	Collagen alpha-1(V) chain OS=Rattus norvegicus OX=10116 GN=Col5a1 PE=1 SV=3 - [G3V763_RAT]	6	64	0.42837	0.917166	-0.0393617	0.512742	0.634184	-0.125898	1.00903	1.34243	0.486772	0.717089	0.776648	0.117496	0.666183	0.853634	0.119652	0.426347	0.55058	-0.117743	0.665382	0.910584	0.181259	0.268794	0.892845	-0.225319	0.564722	0.433659	0.000884978	0.432683	0.388932	0.00268193
D4A7Q3	RCG43539, isoform CRA_a OS=Rattus norvegicus OX=10116 GN=Sdhaf4 PE=1 SV=2 - [D4A7Q3_RAT]	5	11	0.401147	0.886291	-0.0746874	0.599596	1.34134	0.212086	1.33826	1.59929	0.502752	-0.173137	0.463596	-0.321859	0.217182	0.624825	-0.272831	-0.0440716	0.483909	-0.436345	0.515734	1.21599	0.0140628	0.531177	1.26921	-0.0660744	0.564556	0.623839	0.00949417	0.33773	0.540369	0.0532331
D3ZZN9	Synapse defective Rho GTPase homolog 1 OS=Rattus norvegicus OX=10116 GN=Syde1 PE=1 SV=1 - [D3ZZN9_RAT]	2	2	-0.00995033	0.209757	1.09104				-0.00629499	0.20602	1.11949	0.38753	0.605605	1.4768				0.428	0.639664	1.49862	0.468357	0.680998	1.55792	-0.0238326	0.188202	1.05575	0.564444	0.54322	0.0142888	0.721519	0.549286	0.00429181
A0A0G2K0M1	Kinesin family member 15, isoform CRA_a OS=Rattus norvegicus OX=10116 GN=Kif15 PE=3 SV=1 - [A0A0G2K0M1_RAT]	23	36	0.443139	0.584355	0.00933065	0.444427	0.656092	0.154077	1.13006	1.40101	0.890382	0.399587	0.620955	0.0363963	0.295435	0.423629	0.0860454	0.304817	0.417278	0.0908109	0.203525	0.472747	0.0468323	0.138388	0.258711	-0.0153958	0.56415	0.421001	0.000714357	0.226902	0.160974	0.000484684
G3V6Y7	Caspase activity and apoptosis inhibitor 1 OS=Rattus norvegicus OX=10116 GN=Caap1 PE=1 SV=2 - [G3V6Y7_RAT]	3	4	0.765985	1.02317	-0.204049	0.867889	1.11398	-0.0773664	1.44426	1.69406	0.499027	0.122549	0.378101	-0.859207	0.542733	0.790634	-0.459345	0.202931	0.452071	-0.797477	0.873971	1.12409	-0.107492	0.432509	0.682019	-0.558931	0.564032	0.736007	0.0223983	0.264809	0.616018	0.164556
A0A0G2K2P5	Tight junction protein ZO-1 OS=Rattus norvegicus OX=10116 GN=Tjp1 PE=1 SV=1 - [ZO1_RAT]	62	205	0.766749	0.663081	0.267776	0.618637	0.482362	0.182034	0.951983	0.990732	0.433529	0.625585	0.59924	0.176161	0.303163	0.186816	-0.215827	0.356466	0.172647	-0.195292	0.579705	0.543707	0.0945762	0.285886	0.266016	-0.0895752	0.563156	0.269565	1.67172e-05	0.190691	0.258173	0.026583
Q3SWT2	LOC500420 protein (Fragment) OS=Rattus norvegicus OX=10116 GN=LOC500420 PE=2 SV=1 - [Q3SWT2_RAT]	5	12	0.844551	0.526059	0.214301	0.853071	0.906267	0.333439	0.90296	0.602204	0.383579	0.743283	0.356571	0.0914572	0.891939	0.420151	0.151197	0.349842	0.191424	-0.0817209	0.660596	0.327781	0.0450174	-0.0270679	-0.339863	-0.567019	0.563145	0.286621	2.92963e-05	0.168523	0.404908	0.177228
A0A0G2JV49	Protein phosphatase 6, regulatory subunit 2 OS=Rattus norvegicus OX=10116 GN=Ppp6r2 PE=1 SV=1 - [A0A0G2JV49_RAT]	4	4	0.498252	1.01438	0.440632	0.784456	0.731185	0.420111	0.987473	0.937906	0.623145	-0.0460544	0.468447	-0.115397	-0.551332	-0.0444824	-0.640996	-0.384971	0.123119	-0.472965	0.521654	0.472413	0.121101	0.366741	0.875201	0.287715	0.562045	0.367437	0.000252869	0.0560998	0.482355	0.69475
F1LQ55	Non-specific lipid-transfer protein OS=Rattus norvegicus OX=10116 GN=Scp2 PE=1 SV=3 - [F1LQ55_RAT]	21	67	0.336021	0.844507	-0.0520026	0.719947	1.16987	0.24982	0.865706	1.31755	0.363229	0.256479	0.745719	-0.0815482	0.0977844	0.521064	-0.356282	0.0809623	0.506336	-0.362126	0.401702	0.741884	-0.0533375	0.0522387	0.478479	-0.319748	0.561275	0.451628	0.00124524	0.14908	0.37946	0.200758
P97710	Tyrosine-protein phosphatase non-receptor type substrate 1 OS=Rattus norvegicus OX=10116 GN=Sirpa PE=1 SV=1 - [SHPS1_RAT]	3	8	0.45715	0.687333	0.193923	0.705394	0.833911	0.421965	0.925881	1.06477	0.578503	0.383483	0.497367	-0.0147066	0.532987	0.675766	0.1994	0.242626	0.380861	-0.145148	0.272421	0.434322	-0.0888214	0.504949	0.521235	-0.068348	0.561248	0.306056	5.42617e-05	0.288521	0.27113	0.0035862
P13941	Collagen alpha-1(III) chain OS=Rattus norvegicus OX=10116 GN=Col3a1 PE=2 SV=3 - [CO3A1_RAT]	30	197	0.856283	1.18057	0.0205316	0.214663	0.643627	-0.436032	1.37811	1.64643	0.490198	0.466161	0.740741	-0.469207	0.466136	0.714443	-0.47173	0.164743	0.366225	-0.81727	0.667985	0.956622	-0.213498	0.499155	0.710117	-0.380294	0.561006	0.663153	0.0136777	0.221886	0.563559	0.199857
P31399	ATP synthase subunit d, mitochondrial OS=Rattus norvegicus OX=10116 GN=Atp5h PE=1 SV=3 - [ATP5H_RAT]	17	359	0.584388	0.681005	0.222442	0.842463	0.869756	0.417668	0.915894	0.951996	0.493752	0.385074	0.435569	-0.0713072	0.277396	0.37584	-0.201862	0.359761	0.412047	-0.0845388	0.582668	0.617096	0.0962738	0.468209	0.511122	0.0738597	0.560725	0.30962	6.05741e-05	0.290656	0.264066	0.00287818
F1LSL4	Meckel syndrome type 1 protein homolog OS=Rattus norvegicus OX=10116 GN=Mks1 PE=4 SV=1 - [F1LSL4_RAT]	2	3	0.462435	1.57363	0.291185	-0.572278	0.527818	-0.718749	0.571616	1.67542	0.425163	0.520743	1.6303	0.337771	-0.16277	0.93914	-0.366064	-0.244536	0.858614	-0.446159	-0.450591	0.653535	-0.633271	-0.858958	0.244561	-1.05161	0.560421	0.767905	0.0280671	-0.12651	0.659282	0.519918
P07151	Beta-2-microglobulin OS=Rattus norvegicus OX=10116 GN=B2m PE=1 SV=1 - [B2MG_RAT]	3	14	0.752145	0.584037	0.0910023	1.12971	0.662235	0.201456	1.22939	1.08252	0.566585	0.332688	0.293019	-0.201457	0.431273	0.460269	-0.0624642	0.112979	-0.0356411	-0.385751	0.449017	0.367315	-0.154609	0.624487	0.433043	-0.0850773	0.560278	0.441583	0.00107165	0.17957	0.319492	0.0775138
Q4FZV0	Beta-mannosidase OS=Rattus norvegicus OX=10116 GN=Manba PE=2 SV=1 - [MANBA_RAT]	5	8	0.388676	0.325684	0.509594	0.870005	0.695601	0.694408	0.649018	0.478317	0.473439	0.855397	0.576583	0.188038	-0.0634101	-0.135685	-0.343975	0.0921111	0.0346344	0.387088	0.459885	0.389826	0.49927	0.189538	0.132432	-0.0337539	0.55873	0.206114	1.38086e-06	0.133997	0.261489	0.103515
Q4KLI7	Splicing factor 3a, subunit 3 OS=Rattus norvegicus OX=10116 GN=Sf3a3 PE=1 SV=1 - [Q4KLI7_RAT]	18	86	0.481687	0.657881	0.00926702	0.61792	0.810015	0.135112	0.883995	1.10303	0.361353	0.581221	0.865995	0.194633	0.349792	0.476416	-0.224855	0.324922	0.569935	-0.16297	0.558611	0.785392	0.093909	0.157417	0.254463	-0.463786	0.558509	0.334701	0.000122752	0.226604	0.367174	0.0558095
A0A0G2JUE4	Golgin subfamily A member 4 OS=Rattus norvegicus OX=10116 GN=Golga4 PE=1 SV=1 - [A0A0G2JUE4_RAT]	82	183	0.602273	0.834345	0.0356317	0.633352	0.855393	0.151588	1.01165	1.26621	0.507441	0.381433	0.52859	-0.107966	0.264967	0.500438	-0.273889	0.228357	0.441374	-0.318544	0.432182	0.637012	-0.123886	0.290317	0.520924	-0.215552	0.558329	0.404065	0.00056536	0.198642	0.341202	0.0688007
D3ZG37	Protein phosphatase 6, regulatory subunit 1 OS=Rattus norvegicus OX=10116 GN=Ppp6r1 PE=1 SV=1 - [D3ZG37_RAT]	10	23	0.336307	0.50225	0.195331	0.741136	0.960577	0.557055	0.728209	1.03554	0.92665	0.0971395	0.373254	0.246474	0.261862	0.516393	0.0239768	0.373916	0.707539	0.144611	-0.0600384	0.240898	0.111471	0.0222568	0.181031	0.127332	0.558327	0.318502	8.04653e-05	0.220937	0.220522	0.00523418
Q794E4	Heterogeneous nuclear ribonucleoprotein F OS=Rattus norvegicus OX=10116 GN=Hnrnpf PE=1 SV=3 - [HNRPF_RAT]	12	271	0.38136	0.547358	-0.162357	0.625875	0.823043	0.108631	0.776821	0.975381	0.328113	0.892368	1.05293	0.348814	0.572979	0.734484	0.0274794	0.57624	0.683435	0.0441663	0.590773	0.658164	0.0585282	0.29758	0.486701	-0.166846	0.558195	0.369579	0.000280254	0.380307	0.312308	0.0014404
D4A7U6	LSM3 homolog, U6 small nuclear RNA and mRNA degradation-associated OS=Rattus norvegicus OX=10116 GN=Lsm3 PE=1 SV=1 - [D4A7U6_RAT]	2	10	0.488945	0.666359	-0.0101089	0.810441	1.00272	0.275142	0.837468	1.10789	0.281083	0.572446	0.678616	-0.0164866	0.379174	0.606116	-0.157244	0.12059	0.399512	-0.453826	0.466342	0.563891	-0.0792034	0.1546	0.168133	-0.37118	0.557876	0.367141	0.000266876	0.149742	0.354013	0.17084
A0A0G2JZH8	Dihydrolipoamide acetyltransferase component of pyruvate dehydrogenase complex OS=Rattus norvegicus OX=10116 GN=Pdhx PE=1 SV=1 - [A0A0G2JZH8_RAT]	16	80	0.45276	0.477767	0.328574	0.600267	0.629054	0.618774	0.716456	0.71188	0.787332	0.500201	0.363488	0.504891	0.291391	0.343884	0.386665	0.307338	0.338013	0.276668	0.408901	0.443666	0.417169	0.37006	0.499021	0.515547	0.55762	0.143354	3.50423e-08	0.383194	0.0772872	2.71891e-09
Q62910	Synaptojanin-1 OS=Rattus norvegicus OX=10116 GN=Synj1 PE=1 SV=3 - [SYNJ1_RAT]	5	12	0.907095	0.556784	1.43186	0.527163	0.375463	1.2048	0.665613	0.538873	0.659318	-0.0692203	0.0500587	-0.168758	0.464983	0.0659793	1.11198	0.376624	0.367343	1.12315	-0.222188	-0.240451	-0.0643456	-0.189048	-0.18424	0.244524	0.556587	0.480519	0.00204217	0.237859	0.482153	0.115489
A0A096MJS1	Cbp/p300-interacting transactivator with Glu/Asp-rich carboxy-terminal domain 1 (Fragment) OS=Rattus norvegicus OX=10116 GN=Cited1 PE=4 SV=1 - [A0A096MJS1_RAT]	3	15	0.0898063	0.201795	0.000372485	0.647717	0.666599	0.324186	0.868403	1.14905	0.974472	0.521602	0.563022	0.669882	0.858729	0.876111	0.988289	0.954814	0.642123	1.14684	0.32997	0.372382	-0.114786	0.472271	0.289355	0.256801	0.556409	0.352204	0.000194104	0.589408	0.379659	0.000224069
D4A9W1	Coiled-coil domain-containing 88C OS=Rattus norvegicus OX=10116 GN=Ccdc88c PE=4 SV=2 - [D4A9W1_RAT]	17	32	0.510427	0.75712	0.0505459	0.344247	0.665628	0.059085	1.26694	1.43477	0.913052	0.158117	0.743445	-0.238058	0.280641	0.58694	-0.198057	0.0307591	0.670459	-0.188488	0.419607	0.722975	0.0494936	0.0831808	0.349715	-0.291706	0.555443	0.507302	0.00298008	0.209627	0.348592	0.0613636
D4A0V6	Anillin, actin-binding protein OS=Rattus norvegicus OX=10116 GN=Anln PE=1 SV=3 - [D4A0V6_RAT]	18	37	0.517253	0.375128	0.0278249	0.775529	0.626049	0.28167	1.066	1.04279	0.731566	0.651831	0.390737	0.176415	0.783302	0.542468	0.258905	0.760374	0.668113	0.117449	0.172623	-0.12912	-0.312705	0.803875	0.437245	0.102774	0.555233	0.323335	9.61213e-05	0.350442	0.373157	0.00769087
Q6TXF0	LRRGT00049 OS=Rattus norvegicus OX=10116 PE=2 SV=1 - [Q6TXF0_RAT]	2	7	1.30659	1.30237	0.843531	-0.119314	-0.134633	-0.557592	1.57337	1.56176	1.13511	0.0735669	0.067713	-0.401212	-0.321712	-0.335217	-0.816813	0.168407	0.156141	-0.325024	1.24432	1.23303	0.76983	-1.12663	-1.13853	-1.61109	0.554271	0.805976	0.0363551	-0.175275	0.929089	0.526851
B1A2U8	Growth factor inhibitor OS=Rattus norvegicus OX=10116 GN=Mtus1 PE=1 SV=1 - [B1A2U8_RAT]	7	47	0.51481	0.355344	0.190025	1.10575	1.08034	0.494129	1.19995	0.986703	0.755365	0.051163	0.380829	-0.471248	0.11213	0.212748	0.0527031	0.190173	0.117505	0.0893561	0.0791903	0.315691	0.0403774	0.496965	0.261806	0.188193	0.553596	0.498864	0.00272684	0.179737	0.131219	0.000604617
P0C0R5	Phosphoinositide 3-kinase regulatory subunit 4 OS=Rattus norvegicus OX=10116 GN=Pik3r4 PE=3 SV=2 - [PI3R4_RAT]	3	4	0.777275	0.704798	1.82037	0.0410321	-0.0425411	1.1089	-0.140002	-0.219872	0.927885				0.502594	0.420834	1.51364	0.018938	-0.0615823	1.03166	-0.0263575	-0.105901	1.0053	0.758061	0.677911	1.77975	0.553094	0.691329	0.0431679	0.626237	0.62577	0.00527064
P14604	Enoyl-CoA hydratase, mitochondrial OS=Rattus norvegicus OX=10116 GN=Echs1 PE=1 SV=1 - [ECHM_RAT]	16	143	0.472048	0.706479	0.528589	0.372041	0.560626	0.393289	0.477341	0.671519	0.482723	0.573243	0.782987	0.600357	0.224684	0.560582	0.210936	0.333825	0.470653	0.249504	0.318297	0.508034	0.343097	0.48772	0.63257	0.498765	0.55177	0.124044	8.58329e-09	0.403222	0.140546	7.8636e-07
A0A0A1FZN1	NADH-ubiquinone oxidoreductase chain 1 OS=Rattus norvegicus OX=10116 GN=ND1 PE=3 SV=1 - [A0A0A1FZN1_RAT]	2	2	0.103546	-0.161297	0.378853	-0.587559	-0.863499	-0.287473	-1.40624	-1.67847	-1.10613	-0.329868	-0.596342	-0.0662824	0.138446	-0.13568	0.381709	0.0419985	-0.230888	0.286932	-0.561288	-0.833197	-0.29741	-0.627226	-0.899742	-0.373325	-0.550064	0.618653	0.0104706	-0.259139	0.421564	0.0566372
F1M609	Acyl-coenzyme A oxidase OS=Rattus norvegicus OX=10116 GN=Acox1 PE=1 SV=3 - [F1M609_RAT]	5	11	-0.599583	-0.652071	0.0139448	-0.803271	-0.666123	-0.177489	-1.07176	-1.00469	-0.449705	-0.610588	-0.59705	0.0174864	-0.900334	-0.782878	-0.257582	-0.529366	-0.510375	0.0150122	-0.627673	-0.646515	-0.101581	-1.04148	-0.618273	-0.50582	-0.550075	0.352172	0.000213145	-0.542239	0.308602	7.88497e-05
Q5U316	Ras-related protein Rab-35 OS=Rattus norvegicus OX=10116 GN=Rab35 PE=1 SV=1 - [RAB35_RAT]	7	34	-0.545965	-0.494335	0.0112368	-0.84994	-0.784344	-0.397328	-1.14527	-1.01844	-0.715424	-0.276189	-0.367618	-0.0180165	-0.308308	-0.38911	-0.0704574	-0.231347	-0.296867	0.141922	-0.42813	-0.505444	-0.0584939	-0.140888	-0.283504	0.265538	-0.550136	0.366641	0.000295483	-0.192091	0.230288	0.0147183
A0A0G2JW51	Putative ATP-dependent RNA helicase DHX30 OS=Rattus norvegicus OX=10116 GN=Dhx30 PE=1 SV=1 - [A0A0G2JW51_RAT]	8	11	-0.28127	-0.567338	0.0987482	-0.776989	-1.11042	-0.523225	-0.951018	-1.16006	-0.576554	-0.193979	-0.567173	0.00677251	-0.228779	-0.460122	0.183203	-0.0178324	-0.0680597	0.533756	-0.165534	-0.192974	0.239219	0.119995	-0.234767	0.204297	-0.550209	0.407926	0.000679928	-0.00729987	0.27302	0.92787
G3V7M0	CCR4-NOT transcription complex, subunit 1 OS=Rattus norvegicus OX=10116 GN=Cnot1 PE=1 SV=1 - [G3V7M0_RAT]	30	52	-0.599613	-0.608487	-0.162195	-0.457802	-0.752539	-0.160664	-1.13017	-1.40771	-0.881038	-0.234428	-0.354665	0.140496	-0.0841447	-0.23024	0.213684	-0.0311203	-0.226428	0.103042	-0.421002	-0.56782	-0.0655628	-0.176759	-0.27377	0.0791714	-0.550734	0.442487	0.00123197	-0.140079	0.223518	0.0526893
D3ZLT6	Kelch-like family member 31 OS=Rattus norvegicus OX=10116 GN=Klhl31 PE=4 SV=1 - [D3ZLT6_RAT]	11	24	-0.804972	-0.736591	-0.12121	-0.777393	-0.741814	-0.0293386	-1.25323	-1.20917	-0.52202	-0.35732	-0.32466	0.261524	-0.10415	-0.197745	0.477846	-0.0619607	-0.0618861	0.487065	-0.198049	-0.328764	0.414452	-0.200221	-0.0767849	0.491952	-0.551349	0.459203	0.00159142	0.0534796	0.315645	0.569106
D4A1J6	Ankyrin repeat and FYVE domain-containing 1 OS=Rattus norvegicus OX=10116 GN=Ankfy1 PE=1 SV=3 - [D4A1J6_RAT]	7	19	-0.616632	-0.377217	0.0251564	-0.824231	-0.873064	-0.11462	-1.19946	-1.20407	-0.476139	-0.550457	-0.492611	0.0859261	-0.198718	-0.101146	0.427606	-0.250388	-0.133028	0.414756	-0.816937	-0.59855	-0.0510602	-0.234175	-0.160621	0.389618	-0.551452	0.426078	0.000926167	-0.109387	0.381634	0.342094
P62909	40S ribosomal protein S3 OS=Rattus norvegicus OX=10116 GN=Rps3 PE=1 SV=1 - [RS3_RAT]	18	159	-0.469946	-0.574574	-0.265992	-0.593237	-0.791832	-0.389145	-0.813594	-1.17254	-0.673314	-0.360446	-0.456705	-0.0597321	-0.0991403	-0.253788	0.0813268	-0.0690637	-0.176859	0.0532361	-0.226797	-0.358138	0.00811283	0.0851711	-0.114664	0.178562	-0.551755	0.290939	4.02695e-05	-0.0743368	0.161097	0.138242
A0A0G2JSJ8	Fucosidase, alpha-L-1, tissue, isoform CRA_a OS=Rattus norvegicus OX=10116 GN=Fuca1 PE=1 SV=1 - [A0A0G2JSJ8_RAT]	4	8	-0.456986	-0.532575	0.0485004	-0.746209	-0.773966	-0.191033	-1.20503	-1.22909	-0.278953	-0.707475	-0.643554	0.092963	-0.314093	-0.431869	0.398549	-0.261261	-0.517793	0.377821	-0.0368503	-0.171764	0.575707	0.209545	-0.151077	0.440732	-0.551951	0.425897	0.000917116	0.00980388	0.374802	0.92943
Q8R2H2	Integrin beta OS=Rattus norvegicus OX=10116 GN=Itgb3 PE=2 SV=1 - [Q8R2H2_RAT]	11	36	-0.420848	-0.519957	0.0763131	-0.715549	-0.691844	-0.259937	-1.02078	-0.990967	-0.679891	-0.559396	-0.588541	-0.255152	-0.261896	-0.450566	0.103278	-0.567911	-0.682894	-0.0983377	-0.473581	-0.490031	0.0011584	-0.531908	-0.517908	0.108858	-0.552212	0.310852	7.16882e-05	-0.321812	0.280497	0.00217988
B5DEX3	Copine 8 OS=Rattus norvegicus OX=10116 GN=Cpne8 PE=1 SV=1 - [B5DEX3_RAT]	4	12	-0.441418	-0.815013	-0.394883	-0.747479	-0.785497	-0.299801	-0.814085	-0.9483	-0.382936	-0.348926	-0.424752	-0.229456	0.14243	0.0277788	0.406253	0.313842	-0.0196169	0.322612	0.22476	0.0852744	0.0484053	0.330218	0.195723	0.880874	-0.552712	0.248305	9.25343e-06	0.246546	0.241786	0.00469575
B2RYI6	Snx4 protein OS=Rattus norvegicus OX=10116 GN=Snx4 PE=2 SV=1 - [B2RYI6_RAT]	5	8	-0.74534	-0.636566	-0.126612	-0.516532	-0.814749	-0.268919	-0.915083	-1.13194	-0.252373	-0.358528	-0.556461	-0.311257	-0.231707	-0.382128	0.099563	-0.0339224	-0.237556	0.0370473	-0.522031	-0.482082	0.0852681	-0.272754	-0.421565	-0.138364	-0.552863	0.30589	6.16455e-05	-0.208353	0.21973	0.00727245
Q6P734	Plasma protease C1 inhibitor OS=Rattus norvegicus OX=10116 GN=Serping1 PE=2 SV=1 - [IC1_RAT]	4	5	-0.448826	-0.550396	-0.361933	-1.12974	-1.24241	-1.01807	-0.467846	-0.576808	-0.356156	-0.152102	-0.255303	-0.0769311	-0.140578	-0.495758	-0.173118	0.174407	-0.280286	0.0224843	-0.617352	-0.725987	-0.541888	-0.116861	-0.837024	-0.320933	-0.553043	0.380683	0.00038243	-0.337741	0.309729	0.00306084
F1M836	Non-specific serine/threonine protein kinase OS=Rattus norvegicus OX=10116 GN=Mark3 PE=1 SV=1 - [F1M836_RAT]	11	18	-0.424196	-0.77281	-0.641564	-0.661711	-0.22634	-0.843686	-0.789554	-0.395169	-0.323973	-0.533315	-0.298218	-0.726188	-0.518574	-0.546424	-0.761914	0.0385639	0.131288	-0.0855267	-0.0720249	-0.0489027	-0.176989	-0.256072	0.0416921	-0.238992	-0.55306	0.214135	2.22086e-06	-0.207823	0.27288	0.023066
F7FLB2	Pgm2 protein OS=Rattus norvegicus OX=10116 GN=Pgm2 PE=1 SV=2 - [F7FLB2_RAT]	10	22	-0.773692	-0.729165	-0.622029	-0.375343	-0.347045	0.0367308	-0.942819	-1.00658	-0.730366	-0.560547	-0.452227	-0.140553	-0.348881	-0.19031	-0.0375295	-0.183908	-0.142797	0.145328	-0.660121	-0.557104	-0.257629	-0.33754	-0.155343	-0.0323786	-0.553636	0.312721	7.38529e-05	-0.229851	0.224076	0.0045251
P51111	Huntingtin OS=Rattus norvegicus OX=10116 GN=Htt PE=1 SV=1 - [HD_RAT]	8	12	-0.388342	-0.183224	-0.388402	-0.776245	-0.973401	-0.412324	-1.0206	-1.05704	-0.852596	-0.141186	-0.36898	-0.0843565	-0.293044	-0.357062	-0.151938	-0.574947	-0.762577	-0.579429	-0.460817	-0.574372	-0.341782	-0.386817	-0.235909	-0.086122	-0.553892	0.359652	0.00023924	-0.400401	0.198218	2.27697e-05
A0A0H2UHU0	40S ribosomal protein S25 OS=Rattus norvegicus OX=10116 GN=Rps25 PE=4 SV=1 - [A0A0H2UHU0_RAT]	7	52	-0.805437	-1.04092	-0.325105	-0.429633	-0.806277	-0.00499826	-0.914999	-1.1959	-0.399279	-0.291163	-0.46466	0.0287516	-0.282805	-0.634106	0.121701	-0.0104319	-0.309024	0.32177	-0.477483	-0.688864	0.146572	0.079915	-0.182748	0.61735	-0.554134	0.394988	0.000502797	-0.108179	0.39318	0.361009
Q32PZ7	Srp72 protein (Fragment) OS=Rattus norvegicus OX=10116 GN=Srp72 PE=2 SV=1 - [Q32PZ7_RAT]	3	14	-0.659258	-1.07663	-0.359231	-0.660137	-1.1597	-0.406422	-0.633754	-0.995109	-0.315811	-0.177122	-0.288107	0.0646561	-0.381492	-0.685745	-0.694561	0.0340497	-0.268964	0.196695	-0.686586	-1.09405	-0.451302	-0.294347	-0.432705	0.130375	-0.555552	0.378417	0.000351862	-0.385719	0.379943	0.0048258
Q5XI38	Lymphocyte cytosolic protein 1 OS=Rattus norvegicus OX=10116 GN=Lcp1 PE=1 SV=1 - [Q5XI38_RAT]	8	17	-0.63681	-0.389984	-0.083017	-0.377902	-0.279593	-0.358846	-0.734286	-0.890275	-0.551507	-0.792433	-0.770116	-0.802357	-0.314258	-0.295451	-0.0350076	-0.450984	-0.524748	0.00413189	-0.299507	-0.480871	-0.621034	-0.447994	-0.603234	-0.303426	-0.555594	0.254197	1.09824e-05	-0.364365	0.199129	5.53196e-05
A0A0G2KB60	Ribosomal protein S6 kinase C1 OS=Rattus norvegicus OX=10116 GN=Rps6kc1 PE=1 SV=1 - [A0A0G2KB60_RAT]	2	3	0.0881077	-0.443015	-0.0744323	-0.0468182	-0.631674	-0.0113216	-1.34501	-1.92616	-0.294338	-0.577744	-1.07759	-0.332043	-0.132001	-0.715043	-0.143168	0.0678368	-0.492421	-0.103531	0.0538384	-0.224445	0.454081	0.0845919	-0.496841	-0.0993538	-0.556004	0.611426	0.00924051	-0.145538	0.312784	0.135294
A0A096MJY1	Glypican 6 OS=Rattus norvegicus OX=10116 GN=Gpc6 PE=1 SV=1 - [A0A096MJY1_RAT]	2	16	-0.216282	-0.451452	-0.198912	-1.17385	-1.42012	-1.1317	-0.295163	-0.372382	-0.223841	-0.322589	-0.55939	-0.316941	-0.43789	-0.516998	-0.423408	-0.319223	-0.562436	-0.332227	-0.780724	-0.857617	-0.745628	-1.68234	-1.75984	-1.65722	-0.556886	0.430374	0.000927729	-0.839629	0.546216	0.000242949
Q566C7	Diphosphoinositol polyphosphate phosphohydrolase 1 OS=Rattus norvegicus OX=10116 GN=Nudt3 PE=1 SV=1 - [NUDT3_RAT]	6	14	-1.00748	-0.851572	-0.452475	-0.253432	-0.262647	0.140339	-0.763465	-0.637461	-0.320729	-0.96499	-0.790383	-0.523362	-0.110738	0.0632865	0.263813	-0.294742	-0.196647	0.169903	-1.01838	-0.933202	-0.356038	-0.490939	-0.425042	-0.136689	-0.557305	0.342808	0.000152938	-0.288785	0.394809	0.0277832
D3ZUU6	C-type lectin domain family 3, member B OS=Rattus norvegicus OX=10116 GN=Clec3b PE=1 SV=1 - [D3ZUU6_RAT]	5	13	-0.508481	-0.288584	-1.20103	-0.747424	-0.436744	-1.05743	0.376832	0.571023	-0.436661	-0.895312	-0.766301	-1.29965	-0.33926	-0.113707	-0.921435	-0.328723	-0.265088	-1.32481	-0.434231	-0.429825	-1.37752	-0.962359	-0.735247	-1.57839	-0.55748	0.576752	0.00649656	-0.734217	0.492725	0.000312403
A0A0G2JU89	E3 ubiquitin-protein ligase UBR4 OS=Rattus norvegicus OX=10116 GN=Ubr4 PE=1 SV=1 - [A0A0G2JU89_RAT]	53	89	-0.626105	-0.525219	-0.0563657	-1.0108	-0.860835	-0.476395	-0.942673	-0.923824	-0.489035	-0.425568	-0.458639	0.10034	-0.385392	-0.322012	9.10798e-05	-0.218609	-0.288043	0.16244	-0.526681	-0.5675	-0.0776236	-0.268896	-0.356095	0.0855956	-0.557927	0.344849	0.000159233	-0.230227	0.230655	0.00535511
D3ZLL8	40S ribosomal protein S15a-like OS=Rattus norvegicus OX=10116 GN=LOC100909878 PE=3 SV=1 - [D3ZLL8_RAT]	8	49	-0.500388	-0.693438	-0.358355	-0.641448	-0.674136	-0.375343	-0.834743	-0.957256	-0.601056	-0.320797	-0.409285	-0.332361	0.0109455	-0.20977	0.130117	-0.129266	-0.234958	0.103127	-0.287675	-0.524117	-0.161216	-0.390275	-0.505228	-0.196291	-0.558217	0.209431	1.63086e-06	-0.199551	0.212197	0.0076309
G3V8A5	Vacuolar protein sorting-associated protein 35 OS=Rattus norvegicus OX=10116 GN=Vps35 PE=1 SV=1 - [G3V8A5_RAT]	23	61	-0.559676	-0.569729	-0.16216	-0.405687	-0.403447	-0.233372	-1.06811	-1.00731	-0.665118	-0.6782	-0.664477	-0.294555	-0.254581	-0.238919	-0.0638019	-0.286557	-0.343124	-0.152722	-0.522968	-0.493682	-0.161262	-0.12253	-0.274541	0.107014	-0.559321	0.282527	2.73541e-05	-0.233973	0.175105	0.000729971
Q641Z4	Cyclin-dependent kinase 9 OS=Rattus norvegicus OX=10116 GN=Cdk9 PE=2 SV=1 - [CDK9_RAT]	4	9	-0.312538	-0.326389	0.0778059	-0.692451	-0.830098	-0.432264	-1.07553	-1.2658	-0.829415	-0.351594	-0.536104	-0.142	-0.263357	-0.242552	-0.0372301	0.00475493	-0.0323396	0.349525	-0.291561	-0.483072	-0.125476	-0.357801	-0.330846	-0.116496	-0.559698	0.391344	0.00043265	-0.160538	0.219235	0.0276453
P35433	Amidophosphoribosyltransferase OS=Rattus norvegicus OX=10116 GN=Ppat PE=1 SV=1 - [PUR1_RAT]	7	14	-0.981465	-1.07352	-0.568182	-0.365658	-0.231883	0.00209891	-0.940203	-1.07081	-0.447635	-0.598171	-0.334337	-0.11063	-0.328398	-0.332662	0.160963	-0.313688	-0.189505	-0.0769175	-0.769052	-0.817576	-0.576198	-0.306302	-0.414999	-0.207602	-0.560033	0.378419	0.000330041	-0.347661	0.275557	0.00111652
P11980	Pyruvate kinase PKM OS=Rattus norvegicus OX=10116 GN=Pkm PE=1 SV=3 - [KPYM_RAT]	6	461	-0.628444	-0.4324	-0.173437	-0.359838	-0.28321	-0.156369	-1.19874	-0.556934	-0.715145	-1.03606	-0.844195	-0.338729	-0.188207	0.0372514	0.251876	-0.000798613	-0.0434595	0.256351	-0.677966	-0.514458	-0.372244	-0.273774	-0.145734	0.294569	-0.560292	0.335534	0.000122025	-0.114716	0.309805	0.225966
Q6MG85	1-acyl-sn-glycerol-3-phosphate acyltransferase OS=Rattus norvegicus OX=10116 GN=Agpat1 PE=1 SV=1 - [Q6MG85_RAT]	4	9	-0.474852	-0.488341	0.0295241	-0.46642	-0.751172	-0.631492	-1.27462	-1.64526	-1.16253	0.276974	-0.0955685	-0.0413392	-0.0923291	-0.392262	0.117467	-0.0295694	-0.400864	0.116695	-0.0521741	-0.34547	0.302594	0.341331	0.147002	0.774032	-0.560424	0.575806	0.00623496	0.0405377	0.341459	0.688784
P83732	60S ribosomal protein L24 OS=Rattus norvegicus OX=10116 GN=Rpl24 PE=2 SV=1 - [RL24_RAT]	9	38	-0.66287	-0.710148	0.0592884	-0.739257	-0.881537	-0.169335	-1.11005	-1.31516	-0.411348	-0.368015	-0.489249	0.0685007	-0.366	-0.492009	0.179848	-0.100214	-0.222181	0.454781	-0.409995	-0.463255	0.133954	-0.304957	-0.287996	0.442491	-0.560765	0.430282	0.000879837	-0.119628	0.340489	0.249041
G3V6Q6	Guanine nucleotide binding protein, alpha 11 OS=Rattus norvegicus OX=10116 GN=Gna11 PE=1 SV=1 - [G3V6Q6_RAT]	5	12	-0.604797	-0.49297	0.0412177	-0.952996	-0.832885	-0.343971	-1.36318	-1.29239	-0.858528	-0.260486	-0.130909	0.360646	-0.351716	-0.197431	0.0557891	-0.363717	-0.298015	0.0454582	-0.421937	-0.366687	0.10529	0.154472	0.396164	0.572615	-0.560937	0.525318	0.00350783	-0.0558096	0.32806	0.567558
P20760	Ig gamma-2A chain C region OS=Rattus norvegicus OX=10116 GN=Igg-2a PE=1 SV=1 - [IGG2A_RAT]	11	69	0.093791	0.683395	0.673963	-1.0214	-0.27226	-0.200886	-1.40418	-0.673851	-0.673689	-1.77418	-1.03276	-1.13087	-1.59637	-0.800773	-0.750566	-1.37092	-0.658197	-0.686991	-0.823185	-0.0409446	-0.181121	-2.23133	-1.57465	-1.41422	-0.561078	0.779448	0.029844	-1.01077	0.635908	0.000184512
B2RYL7	Dis3 protein OS=Rattus norvegicus OX=10116 GN=Dis3 PE=2 SV=1 - [B2RYL7_RAT]	8	13	-0.593371	-0.561404	-0.419428	-0.280711	-0.548979	-0.272311	-1.01521	-1.15384	-0.90235	-0.418902	-0.392455	-0.174707	-0.369762	-0.27181	-0.261592	-0.311139	-0.33912	-0.203701	-0.379172	-0.729304	-0.261304	-0.296967	-0.454006	-0.270636	-0.561139	0.309727	6.03667e-05	-0.34571	0.138054	3.0008e-06
Q6PCT9	Proteasome (Prosome, macropain) 26S subunit, non-ATPase, 6 OS=Rattus norvegicus OX=10116 GN=Psmd6 PE=1 SV=1 - [Q6PCT9_RAT]	16	50	-0.833348	-0.695392	-0.40961	-0.635169	-0.643461	-0.0746035	-1.01985	-0.843423	-0.45114	-0.588061	-0.530253	-0.0113531	-0.392358	-0.263721	0.0500293	-0.229005	-0.257772	0.148155	-0.547873	-0.355088	-0.0713182	-0.457639	-0.330141	-0.0654054	-0.561305	0.296985	4.15128e-05	-0.231011	0.208998	0.00279943
Q63699	Cyclin-dependent kinase 2 OS=Rattus norvegicus OX=10116 GN=Cdk2 PE=1 SV=1 - [CDK2_RAT]	5	16	-0.749422	-0.854912	-0.466934	-0.303333	-0.572989	-0.103512	-1.14962	-0.98744	-0.521649	-0.47823	-0.504845	-0.0428411	-0.0105837	-0.188366	0.479892	-0.229315	-0.335164	-0.0144624	-0.365232	-0.714005	-0.284766	-0.258839	-0.418893	0.258263	-0.561311	0.332338	0.000110763	-0.173456	0.316721	0.0843555
Q07071	Glucokinase regulatory protein OS=Rattus norvegicus OX=10116 GN=Gckr PE=1 SV=3 - [GCKR_RAT]	4	6	-0.585569	0.367947	0.311801	-1.98124	-0.416619	-0.974211	-1.70772	-0.139393	-0.700672	-1.15185	0.422233	-0.181326	-1.51288	0.0535503	-0.562679	-0.65932	0.908354	0.292556	-1.27294	0.295715	-0.302116	-2.10013	-0.532084	-1.13928	-0.561385	0.786606	0.0309967	-0.544272	0.862851	0.0514062
A0A0G2JV81	FK506-binding protein 11 OS=Rattus norvegicus OX=10116 GN=Arf3 PE=3 SV=1 - [A0A0G2JV81_RAT]	3	89	-0.587261	-0.533028	-0.424235	-0.72007	-0.840148	-0.366992	-0.724897	-0.968307	-0.725994	-0.379549	-0.394302	-0.0770379	-0.27023	-0.211049	0.117544	0.0832806	-0.0830282	0.16179	-0.490809	-0.398637	-0.137826	-0.460993	-0.483363	-0.166521	-0.561818	0.247891	7.80717e-06	-0.194987	0.235069	0.0151484
P11507	Sarcoplasmic/endoplasmic reticulum calcium ATPase 2 OS=Rattus norvegicus OX=10116 GN=Atp2a2 PE=1 SV=1 - [AT2A2_RAT]	50	895	-0.267664	-0.408369	0.0396409	-0.720341	-0.828999	-0.347353	-0.993372	-1.12894	-0.592881	-0.567187	-0.694626	-0.234375	-0.385732	-0.480386	-0.0619613	-0.277412	-0.393559	-0.0268326	-0.00878671	-0.17126	0.252309	0.16325	0.0291159	0.417837	-0.562038	0.336837	0.000122814	-0.078618	0.275837	0.344704
Q5U329	Anion exchange protein OS=Rattus norvegicus OX=10116 GN=Slc4a1 PE=1 SV=1 - [Q5U329_RAT]	9	17	-0.533625	-0.558346	-0.0904734	-0.158779	-0.203306	0.332377	-1.07247	-1.26391	-0.903818	-0.834528	-1.08578	-0.37575	-0.464705	-0.766193	-0.268778	-0.771275	-0.727981	-0.229819	-0.17497	-0.50541	-0.0617535	-0.0519006	-0.468123	0.111877	-0.562367	0.483144	0.00197483	-0.364919	0.298345	0.00139565
G3V9Q4	Non-specific serine/threonine protein kinase OS=Rattus norvegicus OX=10116 GN=Stk38 PE=1 SV=3 - [G3V9Q4_RAT]	3	3	-1.37664	-0.710291	-0.261847	-1.11301	-0.566071	0.116157	-0.896064	-0.815719	-0.284017	-0.42827	-0.523502	0.110401	-0.177424	0.040481	0.529931	-0.425571	-0.331873	0.266388	-0.463857	-0.387631	0.0751071	-0.563284	-0.272627	0.0916321	-0.562406	0.45367	0.00126782	-0.134894	0.334239	0.189646
D3ZVR9	Phosphoglucomutase 5 OS=Rattus norvegicus OX=10116 GN=Pgm5 PE=1 SV=3 - [D3ZVR9_RAT]	19	65	-0.584414	-0.578206	-0.262235	-0.47727	-0.409228	-0.0345688	-1.32964	-1.14083	-0.800837	-0.510719	-0.464732	-0.160634	-0.394357	-0.35135	-0.0244274	-0.302664	-0.359664	0.00937106	-0.34884	-0.385358	0.0630691	-0.334045	-0.492529	0.0231026	-0.562775	0.375845	0.000300467	-0.241474	0.197661	0.00140777
G3V647	Pyridoxal kinase OS=Rattus norvegicus OX=10116 GN=Pdxk PE=1 SV=1 - [G3V647_RAT]	3	6	-0.924989	-0.901226	0.170002	-0.894416	-0.5381	0.497887	-1.43531	-1.41894	-0.315524	-0.701495	-0.679363	0.381774	-0.760984	-0.402854	0.574496	-0.406831	-0.0474616	0.930319	-1.17909	-1.1624	-0.095531	-0.820193	-0.804102	0.253393	-0.563309	0.639516	0.0110218	-0.32677	0.671322	0.119884
D3ZKT0	Phosphatidate cytidylyltransferase, mitochondrial OS=Rattus norvegicus OX=10116 GN=Tamm41 PE=1 SV=1 - [D3ZKT0_RAT]	2	4	-0.21778	-0.390801	0.324985	-0.600227	-0.784343	-0.0326825	-1.39741	-1.57782	-0.829849	-0.542257	-0.716909	-0.0112137	-0.242376	-0.42468	0.268345	-0.149887	-0.33095	0.362505	0.0702593	-0.109827	0.601595	0.184668	0.0039747	0.706027	-0.564692	0.555537	0.00478839	0.0783044	0.358335	0.464964
Q5XIJ3	Isocitrate dehydrogenase [NAD] subunit, mitochondrial OS=Rattus norvegicus OX=10116 GN=Idh3g PE=1 SV=1 - [Q5XIJ3_RAT]	9	32	-0.384713	-0.40119	-0.00148496	-0.838674	-0.683893	-0.171333	-1.28637	-1.12169	-0.644825	-0.500011	-0.661481	-0.0840255	-0.1594	-0.305297	0.29368	-0.451495	-0.584367	-0.187302	-0.106855	-0.313904	0.2327	0.202079	0.0278483	0.742768	-0.564975	0.393403	0.000418816	-0.0507954	0.370716	0.64432
A0A096MJY5	Uridine-cytidine kinase 2 (Fragment) OS=Rattus norvegicus OX=10116 GN=Uck2 PE=4 SV=1 - [A0A096MJY5_RAT]	2	5	-0.21353	-0.305865	0.359917	-1.001	-1.10443	-0.402774	-1.36677	-1.46649	-0.768523	-0.326069	-0.420035	0.235656	-0.480189	-0.581806	0.0612149	-0.652469	-0.752846	-0.109395	0.18007	0.0806692	0.742088	0.0870664	-0.0129406	0.639108	-0.564993	0.585402	0.00655456	-0.0666191	0.47957	0.639795
G3V8B6	26S proteasome non-ATPase regulatory subunit 1 OS=Rattus norvegicus OX=10116 GN=Psmd1 PE=1 SV=1 - [G3V8B6_RAT]	28	87	-0.697251	-0.639064	-0.318502	-0.736291	-0.734904	-0.321611	-0.822657	-0.750487	-0.539785	-0.561384	-0.431676	-0.229402	-0.314353	-0.22761	0.0780398	-0.266125	-0.166289	0.0665046	-0.644231	-0.549127	-0.178565	-0.442322	-0.378995	0.0292165	-0.565251	0.198408	8.43315e-07	-0.249488	0.233799	0.00352263
Q9JLJ3	4-trimethylaminobutyraldehyde dehydrogenase OS=Rattus norvegicus OX=10116 GN=Aldh9a1 PE=1 SV=1 - [AL9A1_RAT]	15	57	-0.700782	-0.590689	-0.148283	-0.5638	-0.473402	-0.107844	-1.26948	-1.12717	-0.582186	-0.65795	-0.434485	-0.128039	-0.213093	-0.0731148	0.350865	-0.191979	-0.115805	0.218188	-0.755798	-0.552811	-0.161061	-0.43107	-0.252088	0.104881	-0.565342	0.361733	0.000212119	-0.172741	0.312875	0.0821844
D3ZG58	Zwilch kinetochore protein OS=Rattus norvegicus OX=10116 GN=Zwilch PE=4 SV=3 - [D3ZG58_RAT]	3	3	-0.700471	-1.3561	-0.668331	-0.434449	-1.10118	-0.37753	-0.267251	-0.930277	-0.210314	-0.0383882	-0.695652	-0.0179698	-0.538463	-1.20338	-0.538367	0.0060539	-0.657622	0.00782078	0.193221	-0.469478	0.213932	-0.409551	-1.07286	-0.398816	-0.566493	0.419528	0.000674161	-0.405625	0.454013	0.0101963
A1L1J8	RAB5B, member RAS oncogene family OS=Rattus norvegicus OX=10116 GN=Rab5b PE=1 SV=1 - [A1L1J8_RAT]	6	24	-0.463543	-0.48546	-0.102246	-1.13671	-1.07923	-0.671497	-0.6833	-0.88701	-0.52318	-0.253553	-0.431765	-0.0828219	-0.0765012	-0.212787	0.00729042	-0.0402319	-0.163755	0.0373999	-0.204098	-0.284286	0.0799387	-0.0128087	-0.230896	0.307684	-0.566693	0.343781	0.00013611	-0.0660875	0.166684	0.196953
D3Z9L5	WD repeat domain 11 OS=Rattus norvegicus OX=10116 GN=Wdr11 PE=1 SV=2 - [D3Z9L5_RAT]	6	8	-0.707592	-1.1683	-0.844391	0.0404013	-0.106975	0.137663	-1.38173	-1.69708	-1.04753	-0.0219394	-0.159851	0.155955	-0.268995	-0.414558	-0.111422	-0.408963	-0.724958	-0.129934	-0.355073	-0.688708	-0.198741	0.169734	-0.214745	0.323724	-0.566781	0.653152	0.0119506	-0.251887	0.305195	0.0155436
Q4V7F3	Probable tRNA N6-adenosine threonylcarbamoyltransferase, mitochondrial OS=Rattus norvegicus OX=10116 GN=Osgepl1 PE=2 SV=1 - [OSGP2_RAT]	3	4	0.0160816	-0.206933	0.349589	-1.14844	-1.35672	-0.34284	-1.18373	-1.38831	-0.37812	-0.580665	-0.779484	0.188431	-0.41147	-0.61794	0.337304	-0.460342	-0.665573	0.290102	-0.509126	-0.71338	0.260263	-0.249604	-0.454465	0.509808	-0.567595	0.605156	0.00774767	-0.223702	0.443958	0.10873
D4AA13	Dmx-like 1 OS=Rattus norvegicus OX=10116 GN=Dmxl1 PE=1 SV=1 - [D4AA13_RAT]	3	4	-0.140441	0.109753	-0.174651	-1.55625	-1.31715	-1.56568	-0.426303	-0.183502	-0.435716	-0.442539	-0.193976	-0.48847	0.525843	0.766754	0.45959	-0.00282914	0.239321	-0.0674125	-0.711418	-0.468291	-0.757057	0.0249424	0.267463	-0.0306733	-0.567911	0.578202	0.00590353	0.0205194	0.477119	0.884266
Q6AYG5	Ethylmalonyl-CoA decarboxylase OS=Rattus norvegicus OX=10116 GN=Echdc1 PE=1 SV=1 - [ECHD1_RAT]	2	3	-1.26516	-1.10699	-0.525664	0.104968	0.252036	0.869241	-0.775318	-0.624547	-0.0110274	-1.53911	-1.38258	-0.811337	-0.155449	-0.0065677	0.552002	-0.00216809	0.147952	0.706952	-0.359995	-0.208897	0.36807	-0.646161	-0.49567	0.0719274	-0.567957	0.738028	0.0219567	-0.0023336	0.407612	0.984532
D4A0U0	Protein kinase C OS=Rattus norvegicus OX=10116 GN=Prkcd PE=1 SV=3 - [D4A0U0_RAT]	14	41	-0.571709	-0.419474	-0.15303	-0.920803	-0.729913	-0.385043	-1.12561	-0.910186	-0.64807	-0.545441	-0.345374	-0.0642038	-0.313138	-0.141436	0.129077	-0.486722	-0.0354732	0.234767	-0.417332	-0.164682	0.183388	-0.705131	-0.360636	-0.189016	-0.568238	0.318626	6.92872e-05	-0.188861	0.285702	0.0427839
P63245	Receptor of activated protein C kinase 1 OS=Rattus norvegicus OX=10116 GN=Rack1 PE=1 SV=3 - [RACK1_RAT]	17	106	-0.387344	-0.655798	-0.209433	-0.607811	-0.7773	-0.286772	-1.23256	-1.31878	-0.798745	-0.255991	-0.400645	0.108844	-0.203173	-0.227538	0.0726016	-0.116071	-0.247071	0.0984605	-0.170349	-0.269226	-0.012757	-0.0682485	-0.132992	0.169963	-0.568528	0.419461	0.000655252	-0.0922	0.145671	0.0507425
D3ZLS5	HECT domain E3 ubiquitin protein ligase 1 OS=Rattus norvegicus OX=10116 GN=Hectd1 PE=1 SV=3 - [D3ZLS5_RAT]	15	33	-0.807393	-0.867325	-0.33704	-0.691171	-0.897235	-0.404905	-0.661329	-0.673181	-0.275149	-0.564605	-0.529236	-0.117105	-0.280629	-0.299741	0.169686	-0.334484	-0.23013	0.0141014	-0.509781	-0.409624	-0.0898775	-0.559622	-0.403448	0.0427507	-0.568806	0.24509	6.23317e-06	-0.2409	0.229536	0.00391814
P30835	ATP-dependent 6-phosphofructokinase, liver type OS=Rattus norvegicus OX=10116 GN=Pfkl PE=1 SV=3 - [PFKAL_RAT]	18	74	-0.693219	-0.732064	-0.301982	-0.618392	-0.580005	-0.204424	-1.00931	-0.907131	-0.698931	-0.488687	-0.515671	-0.0805524	-0.301249	-0.291818	-0.196602	-0.125793	-0.126053	0.0820419	-0.506357	-0.540925	-0.104829	-0.212893	-0.2989	0.0774012	-0.569197	0.273322	1.72137e-05	-0.212165	0.193879	0.00299051
D3Z941	Methionyl-tRNA synthetase OS=Rattus norvegicus OX=10116 GN=Mars PE=1 SV=1 - [D3Z941_RAT]	19	45	-0.70348	-0.481438	-0.0878636	-0.680351	-0.649386	-0.254735	-1.17931	-1.00272	-0.727179	-0.557567	-0.33514	-0.17367	-0.317355	-0.27433	0.14753	-0.131537	-0.0596576	0.238923	-0.761282	-0.652851	-0.194638	-0.370888	-0.326745	0.165548	-0.569403	0.326355	8.38144e-05	-0.21144	0.309629	0.0374436
P61589	Transforming protein RhoA OS=Rattus norvegicus OX=10116 GN=Rhoa PE=1 SV=1 - [RHOA_RAT]	3	29	-0.673367	-0.692613	-0.0788831	-0.860104	-0.912104	-0.260321	-0.809653	-1.10716	-0.515016	-0.398784	-0.616728	0.0859307	0.0187246	-0.371507	0.287257	-0.269274	-0.592649	0.000928526	-0.511626	-0.834023	-0.222479	-0.42758	-0.615394	-0.0132198	-0.5699	0.353522	0.0001641	-0.295903	0.325085	0.00919055
A0A0G2K7S2	Integrator complex subunit 6 OS=Rattus norvegicus OX=10116 GN=Ints6 PE=1 SV=1 - [A0A0G2K7S2_RAT]	5	11	-1.31837	-1.8954	-1.18288	-0.405654	-1.03366	-0.15735	0.159229	-0.425196	0.319515	-0.14834	-0.727003	-0.0245713	0.408503	-0.177812	0.511949	0.0332363	-0.551839	0.138353	-0.678582	-1.30256	-0.466487	0.259009	-0.285816	0.285059	-0.569974	0.670723	0.0133577	-0.152249	0.531891	0.342719
A0JPP1	Dr1-associated corepressor OS=Rattus norvegicus OX=10116 GN=Drap1 PE=2 SV=1 - [NC2A_RAT]	2	5	-0.415226	-0.607063	-0.647623	-0.327201	-0.2643	-0.551804	-0.713992	-0.627633	-0.921592	-0.443723	-0.632905	-0.687841	-0.112816	-0.313936	-0.377256	-0.128175	-0.211105	-0.284412	-0.595862	-0.365075	-0.82101	-0.710785	-0.644461	-1.07112	-0.570075	0.182296	3.3052e-07	-0.469668	0.298278	0.000199454
P62907	60S ribosomal protein L10a OS=Rattus norvegicus OX=10116 GN=Rpl10a PE=1 SV=2 - [RL10A_RAT]	2	43	-0.492227	-0.754889	-0.202719	-0.807519	-0.910227	-0.287895	-1.04825	-1.30901	-0.75111	-0.148904	-0.362146	0.232507	-0.285428	-0.282188	0.281507	-0.0991069	-0.303457	0.360856	-0.337606	-0.770191	-0.220616	-0.369909	-0.525055	-0.104385	-0.5702	0.436837	0.000869659	-0.221298	0.311018	0.0314095
Q9JHW0	Proteasome subunit beta type-7 OS=Rattus norvegicus OX=10116 GN=Psmb7 PE=1 SV=1 - [PSB7_RAT]	7	19	-0.777015	-0.669547	-0.251583	-0.453885	-0.40011	-0.0282738	-1.10999	-1.11349	-0.850992	-0.573324	-0.520985	-0.0971652	-0.378354	-0.227407	0.172175	-0.214431	-0.075446	0.235893	-0.72549	-0.653293	-0.226743	-0.370376	-0.220039	0.235736	-0.57053	0.354437	0.000166138	-0.203981	0.313084	0.0453346
O35303	Dynamin-1-like protein OS=Rattus norvegicus OX=10116 GN=Dnm1l PE=1 SV=1 - [DNM1L_RAT]	33	95	-0.880615	-0.792349	-0.333449	-0.599956	-0.539823	-0.0929131	-1.05811	-1.03695	-0.49788	-0.566563	-0.407442	-0.050519	-0.356789	-0.280642	0.0847999	-0.410218	-0.325037	-0.0131514	-0.733272	-0.578634	-0.196614	-0.409013	-0.27625	0.169179	-0.571381	0.328781	8.6714e-05	-0.277137	0.260957	0.00363287
B5DFL0	Snta1 protein OS=Rattus norvegicus OX=10116 GN=Snta1 PE=1 SV=1 - [B5DFL0_RAT]	12	29	-0.259845	-0.0824466	0.0984898	-0.733764	-0.630068	-0.459696	-1.12165	-1.08349	-0.715715	-0.839882	-0.698586	-0.330207	-0.266002	-0.210211	0.104396	-0.18923	-0.162781	0.13089	-0.0656269	-0.0555916	0.1716	-0.164438	-0.106275	0.240892	-0.571405	0.376521	0.000269625	-0.0476982	0.168196	0.347028
D4AC23	Chaperonin-containing TCP1 subunit 7 OS=Rattus norvegicus OX=10116 GN=Cct7 PE=1 SV=1 - [D4AC23_RAT]	31	133	-0.666464	-0.662364	-0.238616	-0.664267	-0.667374	-0.201414	-1.20491	-1.16735	-0.724376	-0.350998	-0.402892	0.0938396	-0.287203	-0.260174	0.109645	-0.307386	-0.278827	0.09539	-0.25515	-0.239878	0.0596404	-0.346499	-0.246305	0.143131	-0.571432	0.379256	0.000285762	-0.151135	0.189938	0.0186758
Q641X3	Beta-hexosaminidase subunit alpha OS=Rattus norvegicus OX=10116 GN=Hexa PE=2 SV=1 - [HEXA_RAT]	7	16	-0.570016	-0.574127	0.0051151	-0.887928	-0.726101	-0.498703	-0.961971	-0.964962	-0.451657	-0.494014	-0.621789	-0.112757	-0.250975	-0.288442	0.109961	-0.139199	-0.164445	0.253999	-0.50744	-0.481991	-0.283042	-0.365583	-0.470466	-0.162463	-0.571576	0.301879	4.08565e-05	-0.229174	0.231648	0.00565199
D4AE96	Importin 7 OS=Rattus norvegicus OX=10116 GN=Ipo7 PE=1 SV=1 - [D4AE96_RAT]	14	45	-0.914339	-0.787685	-0.466835	-0.472679	-0.377459	-0.165166	-0.965277	-0.89696	-0.355458	-0.671026	-0.537747	-0.250043	-0.30557	-0.286849	-0.14514	-0.244543	-0.117444	0.15779	-0.5647	-0.521653	-0.251374	-0.704063	-0.506773	-0.219171	-0.571723	0.271325	1.54408e-05	-0.309124	0.234186	0.000799982
D4ACN8	Plasminogen receptor (KT) OS=Rattus norvegicus OX=10116 GN=Plgrkt PE=1 SV=1 - [PLRKT_RAT]	4	12	-0.481466	-0.695436	-0.255454	-0.787718	-0.974027	-0.300088	-0.816258	-0.899762	-0.914407	-0.294822	-0.322921	-0.121785	-0.265095	-0.591251	0.024737	-0.181499	-0.308894	-0.00190693	0.0495711	0.0148056	0.244372	0.0273111	-0.159791	0.106175	-0.572012	0.306242	4.61103e-05	-0.0867888	0.225305	0.20904
G3V7K3	Ceruloplasmin OS=Rattus norvegicus OX=10116 GN=Cp PE=1 SV=1 - [G3V7K3_RAT]	21	48	-0.239613	-0.233533	0.136295	-0.978422	-1.16573	-0.555673	-0.662368	-0.733964	-0.229815	-0.826618	-0.868298	-0.510325	-0.266395	-0.363337	0.0881951	-0.482253	-0.554234	-0.192075	-0.943254	-0.985633	-0.613209	-0.403638	-0.563253	-0.131123	-0.572339	0.375694	0.000261375	-0.450851	0.313745	0.000416817
P06686	Sodium/potassium-transporting ATPase subunit alpha-2 OS=Rattus norvegicus OX=10116 GN=Atp1a2 PE=1 SV=1 - [AT1A2_RAT]	4	199	-0.536658	-0.329733	-0.351751	-0.968795	-0.772965	-0.759109	-1.01848	-0.818949	-0.808779	-0.293997	-0.0887024	-0.120812	-0.503	-0.174185	-0.0772903	-0.567258	-0.0975417	-0.00021609	-0.429059	-0.229199	-0.255581	-0.436337	-0.237084	-0.272836	-0.572394	0.32643	8.02582e-05	-0.273299	0.177686	0.000241759
Q5BK63	NADH dehydrogenase [ubiquinone] 1 alpha subcomplex subunit 9, mitochondrial OS=Rattus norvegicus OX=10116 GN=Ndufa9 PE=1 SV=2 - [NDUA9_RAT]	13	71	-0.261466	-0.472402	0.0751075	-0.763108	-0.932709	-0.353042	-1.16622	-1.30372	-0.668921	-0.419267	-0.574168	-0.032947	-0.252062	-0.374989	0.0520172	-0.187523	-0.321773	0.273685	-0.187321	-0.352933	0.149087	-0.147801	-0.290823	0.129573	-0.572739	0.421198	0.000639261	-0.125905	0.220604	0.0736379
B1H263	RGD1307041 protein (Fragment) OS=Rattus norvegicus OX=10116 GN=Pcid2 PE=2 SV=1 - [B1H263_RAT]	4	8	-0.559171	-0.283013	-0.328544	-0.678819	-0.397833	-0.295927	-1.02549	-0.809863	-0.630508	-0.714195	-0.628573	-0.541097	-0.211317	-0.223678	-0.0658716	-0.191563	-0.0958428	0.0450051	-0.100421	0.115534	0.162427	0.438593	0.65394	0.594676	-0.574419	0.223784	2.35904e-06	0.0934568	0.311241	0.320584
Q1PS21	DNA replication licensing factor MCM7 OS=Rattus norvegicus OX=10116 GN=Mcm7 PE=2 SV=1 - [Q1PS21_RAT]	23	51	-0.695548	-0.668436	-0.362948	-0.689348	-0.624746	-0.304856	-1.13643	-1.08022	-0.707973	-0.316527	-0.358925	0.046476	-0.0906482	-0.21368	0.288404	-0.00907013	0.0163577	0.336181	-0.503474	-0.486661	-0.179678	-0.261802	-0.2777	0.06822	-0.574957	0.336374	0.00010001	-0.109463	0.266212	0.18208
Q4V8K5	BRO1 domain-containing protein BROX OS=Rattus norvegicus OX=10116 GN=Brox PE=2 SV=1 - [BROX_RAT]	6	10	-0.917449	-0.923205	-0.381176	-0.649121	-0.665973	-0.0880689	-0.963343	-0.978057	-0.402273	-0.488104	-0.529328	0.086205	-0.228326	-0.235809	0.254452	-0.350079	-0.397715	0.287279	-0.783453	-0.782058	-0.226701	-0.534661	-0.581927	0.0201882	-0.574991	0.346001	0.000127111	-0.296568	0.354457	0.0144878
G3V6X1	Fibulin 2 OS=Rattus norvegicus OX=10116 GN=Fbln2 PE=1 SV=1 - [G3V6X1_RAT]	13	27	0.214551	0.76347	-0.23541	-0.839237	-0.370319	-1.3477	-0.52928	-0.0762565	-1.34511	-0.980176	-0.612829	-1.54302	0.41017	0.817119	-0.0928396	0.00387171	0.276941	-0.742462	0.292658	0.662762	-0.367708	0.238134	0.19299	-0.629835	-0.57511	0.686597	0.0144035	0.0884835	0.479517	0.535766
P20673	Argininosuccinate lyase OS=Rattus norvegicus OX=10116 GN=Asl PE=2 SV=1 - [ARLY_RAT]	4	9	-0.731867	-0.455015	-0.0207204	-1.05308	-0.811351	-0.0202619	-1.0684	-0.846737	-0.285886	-0.872118	-0.62865	-0.118013	-0.335102	-0.0598025	0.558473	-0.370992	-0.137239	0.396683	-0.802553	-0.608932	-0.119471	-0.582185	-0.305276	0.395736	-0.576008	0.386034	0.000309051	-0.164222	0.430208	0.212891
F1M9B3	Ubiquitin carboxyl-terminal hydrolase 48 OS=Rattus norvegicus OX=10116 GN=Usp48 PE=1 SV=1 - [F1M9B3_RAT]	3	6	-0.866073	-1.02349	-0.494193	-0.817093	-0.985602	-0.420434	-0.678298	-0.843104	-0.281621	-0.237141	-0.396185	0.123017	-0.14721	-0.313907	0.192626	-0.115754	-0.281211	0.225752	-0.315949	-0.480429	0.0445015	-0.272975	-0.438062	0.0774989	-0.576685	0.349731	0.000135745	-0.152093	0.238976	0.0496778
D3ZCT5	Phosphatase domain-containing, paladin 1 OS=Rattus norvegicus OX=10116 GN=Pald1 PE=1 SV=1 - [D3ZCT5_RAT]	8	15	-0.522711	-0.504592	-0.0985986	-0.889792	-0.938257	-0.213269	-1.14046	-1.28654	-0.689719	-0.35715	-0.343743	0.0629832	-0.260684	-0.310289	0.0783916	-0.0962502	0.0189482	0.224374	-0.367311	-0.355987	0.0499864	-0.00320913	0.00434487	0.221524	-0.576821	0.420353	0.000596281	-0.0663469	0.211224	0.299817
Q9JHB5	Translin-associated protein X OS=Rattus norvegicus OX=10116 GN=Tsnax PE=1 SV=1 - [TSNAX_RAT]	11	20	-0.981686	-0.617093	-0.481139	-0.506227	-0.376032	-0.117451	-0.897063	-0.934283	-0.908274	-0.508797	-0.337365	-0.265189	-0.0711116	-0.0220693	0.237419	-0.202448	-0.0681456	0.208085	-0.64449	-0.625014	-0.69226	-0.47319	-0.278466	-0.222653	-0.57755	0.290811	2.65779e-05	-0.237862	0.317399	0.0248692
F1LMM8	[Pyruvate dehydrogenase (acetyl-transferring)] kinase isozyme 2, mitochondrial OS=Rattus norvegicus OX=10116 GN=Pdk2 PE=1 SV=3 - [F1LMM8_RAT]	11	33	-0.370342	-0.407345	-0.0107905	-0.672361	-1.10396	-0.345444	-0.941944	-1.30778	-0.722759	-0.440181	-0.64573	0.0326058	-0.296779	-0.44855	0.0916479	-0.448236	-0.453386	0.0116728	-0.508026	-0.496586	-0.0198277	-0.299918	-0.367356	0.288633	-0.578002	0.406314	0.000451194	-0.245559	0.268664	0.00897933
D3ZHW0	ATP-dependent RNA helicase DHX29 OS=Rattus norvegicus OX=10116 GN=Dhx29 PE=1 SV=2 - [D3ZHW0_RAT]	11	21	-0.54239	-0.503748	-0.0897148	-0.985138	-0.998649	-0.49798	-0.948592	-1.10464	-0.376806	-0.428478	-0.407314	-0.0676935	-0.289559	-0.209277	0.0130841	-0.132935	-0.118155	0.235217	-0.349594	-0.332902	-0.014897	-0.225852	-0.333361	0.0704978	-0.579262	0.351797	0.000137391	-0.140644	0.185318	0.023448
P97536	Cullin-associated NEDD8-dissociated protein 1 OS=Rattus norvegicus OX=10116 GN=Cand1 PE=1 SV=1 - [CAND1_RAT]	28	83	-0.92034	-0.682823	-0.356847	-0.752518	-0.674455	-0.216856	-0.981545	-0.848931	-0.511439	-0.545635	-0.48473	0.0161926	-0.277123	-0.215841	0.193953	-0.340906	-0.267711	0.155769	-0.648988	-0.622158	-0.26104	-0.529612	-0.445646	-0.01936	-0.579994	0.293989	2.82292e-05	-0.273222	0.275223	0.00553521
Q62991	Sec1 family domain-containing protein 1 OS=Rattus norvegicus OX=10116 GN=Scfd1 PE=1 SV=1 - [SCFD1_RAT]	14	27	-0.397773	-0.511137	-0.197908	-0.512689	-0.648871	-0.0793221	-1.37298	-1.58052	-0.842076	-0.319466	-0.518982	0.0085068	-0.216256	-0.463956	0.0748564	-0.116205	-0.232025	0.0672695	-0.0528499	-0.244496	0.226821	-0.446888	-0.603873	0.0378137	-0.581101	0.482452	0.00155634	-0.164149	0.251536	0.0450423
M0RAY0	tRNA-dihydrouridine(47) synthase [NAD(P)(+)] OS=Rattus norvegicus OX=10116 GN=Dus3l PE=1 SV=1 - [M0RAY0_RAT]	2	5	-0.91437	-0.622627	0.187883	-1.04064	-0.759997	0.0863887	-1.58118	-1.29683	-0.454134	-0.65519	-0.365078	0.435342	-0.364448	-0.0819874	0.705762	-0.589042	-0.305341	0.482839	-1.13168	-0.847002	-0.0408545	-0.238505	0.0455653	0.842343	-0.581704	0.603529	0.00660707	-0.126862	0.594378	0.475166
P11348	Dihydropteridine reductase OS=Rattus norvegicus OX=10116 GN=Qdpr PE=1 SV=1 - [DHPR_RAT]	5	16	-0.951137	-0.72346	-0.0309746	-0.295654	-0.331269	0.30582	-1.25485	-1.01127	-0.759668	-1.00862	-0.762693	-0.165232	-0.249341	-0.24147	0.415189	-0.328645	-0.298884	0.364061	-0.524654	-0.526046	0.0910736	-0.187632	-0.0552882	0.70551	-0.582418	0.471931	0.00130941	-0.0696772	0.38856	0.547133
Q5M819	Phosphoserine phosphatase OS=Rattus norvegicus OX=10116 GN=Psph PE=2 SV=1 - [SERB_RAT]	2	2				-0.463134	-0.740218	-0.544326							-0.397692	-0.672963	-0.535707	0.033237	-0.254957	-0.11727				0.193012			-0.582559	0.142444	0.0193524	-0.250334	0.309963	0.07649
A0A0G2JZI2	Glutamyl-prolyl-tRNA synthetase OS=Rattus norvegicus OX=10116 GN=Eprs PE=1 SV=1 - [A0A0G2JZI2_RAT]	46	162	-0.638524	-0.63878	-0.260664	-0.905076	-0.881435	-0.447662	-0.878242	-0.854928	-0.508427	-0.491394	-0.489372	-0.00347358	-0.289859	-0.269989	0.08905	-0.240003	-0.146865	0.161914	-0.551135	-0.543461	-0.165925	-0.508709	-0.366939	-0.0762194	-0.583165	0.276486	1.53022e-05	-0.242345	0.231855	0.00402064
Q4V8I6	60S ribosomal protein L11 OS=Rattus norvegicus OX=10116 GN=Rpl11 PE=1 SV=1 - [Q4V8I6_RAT]	5	39	-0.466205	-0.59943	-0.359424	-0.516572	-0.776474	-0.377796	-0.889743	-1.20444	-0.745511	-0.323559	-0.610566	-0.132146	-0.102607	-0.348079	0.0512521	-0.0893717	-0.311364	0.0292002	-0.21534	-0.400906	-0.101273	-0.361562	-0.601954	-0.121982	-0.583489	0.290121	2.36971e-05	-0.214499	0.193835	0.00277807
D3ZRN5	TROVE domain family, member 2 OS=Rattus norvegicus OX=10116 GN=Trove2 PE=1 SV=1 - [D3ZRN5_RAT]	7	9	-0.742939	-0.682007	-0.262462	-0.886	-1.03018	-0.409573	-0.688854	-0.802037	-0.310577	-0.538445	-0.463591	-0.196687	-0.244381	-0.162813	0.109017	0.0533277	-0.0666466	0.280113	-0.485616	-0.435051	-0.0322738	-0.223588	-0.221612	0.544755	-0.584446	0.26265	9.28277e-06	-0.0737307	0.292423	0.401095
Q64560	Tripeptidyl-peptidase 2 OS=Rattus norvegicus OX=10116 GN=Tpp2 PE=2 SV=3 - [TPP2_RAT]	36	105	-0.736258	-0.688727	-0.339213	-0.820124	-0.73634	-0.431047	-0.837325	-0.718972	-0.353073	-0.600401	-0.556372	-0.197309	-0.21918	-0.159517	0.0707203	-0.297169	-0.269323	-0.0383893	-0.445828	-0.348609	-0.0281616	-0.403736	-0.347073	-0.0313053	-0.584597	0.209481	1.03567e-06	-0.209798	0.170067	0.00131322
A0A0A0MY31	Inositol 1,4,5-trisphosphate receptor type 1 OS=Rattus norvegicus OX=10116 GN=Itpr1 PE=1 SV=2 - [A0A0A0MY31_RAT]	13	27	-0.488865	-0.605655	-0.120688	-0.60935	-0.752007	-0.356821	-1.04687	-1.13051	-0.883697	-0.315413	-0.517664	-0.195734	-0.0773253	-0.32117	-0.0160996	-0.183391	-0.351124	0.124211	0.0660602	-0.137275	0.23383	-0.0289472	-0.278766	0.290017	-0.585272	0.321172	5.73539e-05	-0.0566649	0.209707	0.369352
A0A0G2K8N9	NIMA-related kinase 9 OS=Rattus norvegicus OX=10116 GN=Nek9 PE=1 SV=1 - [A0A0G2K8N9_RAT]	7	12	-0.707042	-0.5213	-0.692852	-1.529	-1.7065	-0.337332	-0.732397	-0.906194	-0.0990246	-0.123914	-0.291949	0.621669	-0.263164	-0.438851	0.199818	-0.694699	-0.579088	-0.491499	-0.327832	-0.691349	-0.882133	-0.148475	-0.322552	0.121594	-0.585486	0.629314	0.00811787	-0.376519	0.325375	0.00205573
P21531	60S ribosomal protein L3 OS=Rattus norvegicus OX=10116 GN=Rpl3 PE=1 SV=3 - [RL3_RAT]	19	87	-0.577379	-0.662293	-0.125993	-0.525761	-0.711991	-0.135754	-1.30516	-1.29075	-0.680132	-0.372309	-0.448008	-0.193391	-0.292485	-0.414264	0.0441975	-0.0775632	-0.283848	0.083655	-0.412917	-0.375361	0.168102	0.0184128	-0.142697	0.377077	-0.585744	0.390954	0.000299052	-0.108974	0.254547	0.166145
D3ZZT9	Collagen type XIV alpha 1 chain OS=Rattus norvegicus OX=10116 GN=Col14a1 PE=1 SV=3 - [D3ZZT9_RAT]	43	128	-0.283484	-0.0613537	-0.430968	-1.02008	-0.820301	-1.10784	-0.395292	-0.236489	-0.486965	-0.722042	-0.617467	-0.849341	-0.119884	0.0155157	-0.257509	-0.39076	-0.209565	-0.527655	-0.18071	0.0240004	-0.29652	-0.223242	-0.0307976	-0.324619	-0.585969	0.325245	6.33973e-05	-0.210146	0.166062	0.00109236
Q99PD4	Actin-related protein 2/3 complex subunit 1A OS=Rattus norvegicus OX=10116 GN=Arpc1a PE=2 SV=1 - [ARC1A_RAT]	9	22	-0.643449	-0.65133	-0.272823	-0.818594	-0.707333	-0.372652	-0.73315	-0.956393	-0.328095	-0.574071	-0.737906	-0.236285	-0.380932	-0.220207	-0.0368683	-0.434233	-0.398364	-0.200839	-0.497349	-0.585453	-0.165045	-0.391598	-0.236101	-0.00453387	-0.586007	0.231765	2.73214e-06	-0.29596	0.180379	0.000141544
P31232	Transgelin OS=Rattus norvegicus OX=10116 GN=Tagln PE=1 SV=2 - [TAGL_RAT]	12	75	-0.583847	0.0408242	-0.921329	-0.486328	0.202309	-0.763957	-0.667113	-0.0590106	-0.942191	-1.03742	-0.396687	-1.41994	0.44271	1.00369	0.117648	0.0718237	0.558604	-0.205834	-0.573209	0.0158099	-0.961851	-0.730655	-0.0533205	-1.05655	-0.586224	0.478124	0.00137194	-0.114261	0.627194	0.540876
Q9ERV0	Pkd1 (Fragment) OS=Rattus norvegicus OX=10116 PE=2 SV=1 - [Q9ERV0_RAT]	5	5	-0.402871	-0.617053	-0.16193	-0.570495	-0.795772	-0.304774	-1.04938	-1.27096	-0.783646	-0.364873	-0.580686	-0.135654	-1.1326	-1.35606	-0.923699	-0.54847	-0.770695	-0.337902	-0.227717	-0.448964	0.00179503	-0.182829	-0.404683	0.0367064	-0.586508	0.345406	0.000105826	-0.524593	0.440399	0.00168246
P35286	Ras-related protein Rab-13 OS=Rattus norvegicus OX=10116 GN=Rab13 PE=1 SV=2 - [RAB13_RAT]	3	20	-0.68408	-0.759279	-0.0151518	-0.945953	-0.892681	-0.267379	-1.37627	-1.27844	-0.47543	-0.36776	-0.305024	0.321209	-0.197058	-0.151433	0.389784	-0.202439	-0.147295	0.420982	-0.36384	-0.285386	0.31229	-0.591926	-0.554442	0.330701	-0.587186	0.500587	0.00187242	-0.0866719	0.362058	0.424587
Q4QQV4	Dead end homolog 1 (Zebrafish) OS=Rattus norvegicus OX=10116 GN=Hars PE=1 SV=1 - [Q4QQV4_RAT]	17	43	-0.874131	-0.580815	-0.453697	-0.859245	-0.615852	-0.332728	-0.862719	-0.588576	-0.478822	-0.644925	-0.508622	-0.249982	-0.475998	-0.25158	-0.103564	-0.281701	-0.00281986	0.0682976	-0.817334	-0.539624	-0.390598	-0.435069	-0.153427	-0.121817	-0.58751	0.202408	6.99911e-07	-0.292103	0.252297	0.00204857
D4A6U0	Non-lysosomal glucosylceramidase OS=Rattus norvegicus OX=10116 GN=Gba2 PE=1 SV=1 - [D4A6U0_RAT]	3	4	-0.203221	-0.166364	-0.249016	-1.2592	-1.384	-1.67662	-0.392677	-0.51377	-0.81008	-0.124587	-0.0893613	-0.182104	0.375701	0.403276	0.297863	-0.0197308	0.00908347	-0.0958989	-0.691973	-0.662182	-0.749197	-0.311127	-0.432501	-0.774732	-0.587583	0.558495	0.00385746	-0.220951	0.445075	0.113459
P19939	Apolipoprotein C-I OS=Rattus norvegicus OX=10116 GN=Apoc1 PE=3 SV=1 - [APOC1_RAT]	5	20	-0.784882	-1.07846	-0.924598	-0.196368	-0.44095	-0.400276	0.285543	0.0168065	0.195394	-1.15974	-1.26788	-1.32789	-0.16167	-0.343858	-0.230422	0.040437	-0.304299	-0.12236	-0.490533	-0.724933	-0.66047	-0.515697	-0.81908	-0.687199	-0.590274	0.578549	0.0046793	-0.41834	0.2727	0.000246989
A0A0G2KAH3	T-box 20 OS=Rattus norvegicus OX=10116 GN=Tbx20 PE=4 SV=1 - [A0A0G2KAH3_RAT]	6	8	-0.853669	-0.682017	-0.815696	-0.910383	-0.695172	-0.744643	-0.612958	-0.528565	-0.749734	-0.272375	-0.0105383	-0.212893	-0.418842	-0.337528	-0.472388	-0.566655	-0.32571	-0.488179	-0.330156	-0.246625	-0.491655	-0.800336	-0.717412	-0.860286	-0.59072	0.282075	1.63471e-05	-0.504648	0.197447	2.4598e-06
P54645	5'-AMP-activated protein kinase catalytic subunit alpha-1 OS=Rattus norvegicus OX=10116 GN=Prkaa1 PE=1 SV=2 - [AAPK1_RAT]	5	14	-0.791086	-0.923896	-0.58265	-1.32539	-0.938069	-0.560948	-1.23093	-0.511464	-0.0879505	-0.0910917	-0.225533	0.173413	-0.0730666	-0.21516	0.103325	0.0326775	0.264709	0.709169	-0.237829	-0.225019	0.325064	-0.0999235	-0.262422	0.423022	-0.591299	0.471777	0.00117144	0.0620457	0.310547	0.503216
A0A096MIZ3	Ethanolamine kinase 2 OS=Rattus norvegicus OX=10116 GN=Etnk2 PE=1 SV=1 - [A0A096MIZ3_RAT]	2	2	-0.818056	-0.698163	-0.118426	-0.59573	-0.486933	0.128679	-0.764078	-0.651578	-0.0396522	-1.28881	-1.17055	-0.600901	-0.543871	-0.43326	0.123715	-0.17624	-0.06439	0.493016	-1.07556	-0.962729	-0.387356	-0.192512	-0.0802914	0.485712	-0.592016	0.423799	0.000519744	-0.23448	0.489011	0.124912
A0A0H2UHT6	40S ribosomal protein S18 OS=Rattus norvegicus OX=10116 GN=Rps18 PE=1 SV=1 - [A0A0H2UHT6_RAT]	7	43	-0.638976	-0.816177	-0.365169	-0.293123	-0.517403	-0.13208	-1.10559	-1.37971	-0.766254	-0.401603	-0.502776	-0.19062	-0.277304	-0.505232	0.0195982	-0.163303	-0.377414	-0.0548669	-0.411867	-0.535347	-0.273406	-0.165528	-0.379747	-0.000798481	-0.592457	0.372982	0.00018554	-0.260435	0.189097	0.000579806
A0A0G2K3V2	Aflatoxin B1 aldehyde reductase member 2 OS=Rattus norvegicus OX=10116 GN=Akr7a2 PE=1 SV=1 - [A0A0G2K3V2_RAT]	5	11	-0.805937	-0.629113	-0.0608311	-0.686028	-0.405168	-0.265539	-1.05043	-0.858185	-0.393471	-0.900714	-0.586462	-0.468004	-0.423199	-0.157293	-0.0409356	-0.261432	0.0761028	0.0756076	-0.786891	-0.523655	-0.343458	-0.511083	-0.269371	-0.0687025	-0.59249	0.287742	1.9102e-05	-0.269526	0.263456	0.00460102
D4A4P4	FAD synthase OS=Rattus norvegicus OX=10116 GN=Flad1 PE=1 SV=2 - [D4A4P4_RAT]	6	11	-0.843009	-0.789378	-0.00906859	-0.628552	-0.505812	0.310372	-1.51774	-1.4715	-0.659005	-0.656285	-0.562351	0.207867	-0.383272	-0.338924	0.418624	-0.263978	-0.162488	0.595491	-0.539709	-0.493144	0.282802	-0.5299	-0.580537	0.18604	-0.593706	0.567658	0.00400499	-0.15075	0.413619	0.232862
D3Z9C7	Protein piccolo OS=Rattus norvegicus OX=10116 GN=Pclo PE=1 SV=3 - [D3Z9C7_RAT]	3	4	-0.183682	-0.465873	0.0872804	-0.354535	-0.647821	-0.0587925	-1.42495	-1.71453	-1.12919	-0.404037	-0.687859	-0.144796	-0.0801161	-0.371589	0.158803	-0.204431	-0.494665	0.0361579	0.243943	-0.0453134	0.503477	-0.117129	-0.406992	0.132428	-0.594065	0.562041	0.00374487	-0.0537855	0.291508	0.535805
Q09073	ADP/ATP translocase 2 OS=Rattus norvegicus OX=10116 GN=Slc25a5 PE=1 SV=3 - [ADT2_RAT]	9	420	-0.298854	-0.377507	0.199136	-0.797229	-0.960031	-0.303556	-1.25282	-1.3902	-0.806786	-0.494287	-0.570173	-0.078128	-0.552319	-0.711875	-0.0895809	-0.456194	-0.529038	0.0244574	-0.228526	-0.39586	0.23033	0.183009	0.0269681	0.684632	-0.594203	0.468322	0.00107166	-0.151166	0.404424	0.221901
P63012	Ras-related protein Rab-3A OS=Rattus norvegicus OX=10116 GN=Rab3a PE=1 SV=1 - [RAB3A_RAT]	5	27	-0.521845	-0.638051	0.0443914	-0.733382	-0.72553	-0.390028	-1.14663	-1.42664	-0.431579	-0.465943	-0.617151	-0.0787745	-0.246107	-0.480752	0.13711	-0.112256	-0.260276	0.352306	-0.378994	-0.488777	0.189302	-0.173134	-0.35455	0.376486	-0.594263	0.404574	0.000350405	-0.11997	0.310137	0.207264
Q5PQQ1	tRNA modification GTPase GTPBP3, mitochondrial OS=Rattus norvegicus OX=10116 GN=Gtpbp3 PE=2 SV=1 - [GTPB3_RAT]	3	5	-0.198204	-0.402242	-0.164072	-0.668396	-0.520711	-1.48119	-1.17721	-1.38864	-1.11828	0.0565284	-0.149141	0.0789381	-0.629175	-0.842495	-0.627087	-0.327078	-0.17634	-0.438343	-0.0907649	0.0609502	-0.366963	0.214884	0.365993	0.359812	-0.594384	0.563807	0.00380757	-0.20805	0.40067	0.0995224
Q8R431	Monoglyceride lipase OS=Rattus norvegicus OX=10116 GN=Mgll PE=1 SV=1 - [MGLL_RAT]	5	9	-0.456572	-0.38425	-0.246996	-0.759687	-0.516076	-0.448534	-1.15887	-0.971435	-0.801885	-0.638213	-0.445017	-0.317747	-0.567706	-0.394331	-0.267562	-0.607667	-0.441414	-0.305852	-0.427208	-0.436004	-0.230305	-0.375006	-0.187851	-0.0642232	-0.59544	0.276861	1.27697e-05	-0.358761	0.156148	6.859e-06
A0A0G2K943	AP-2 complex subunit alpha OS=Rattus norvegicus OX=10116 GN=Ap2a2 PE=1 SV=1 - [A0A0G2K943_RAT]	18	44	-0.599349	-0.52047	-0.179574	-0.839855	-0.82186	-0.316961	-1.10583	-1.01141	-0.758321	-0.552133	-0.337626	-0.102573	-0.286761	-0.279189	0.0374568	-0.290456	-0.16993	0.0832628	-0.403139	-0.364879	-0.114841	-0.261197	-0.20858	0.122124	-0.595497	0.321708	4.99554e-05	-0.178011	0.17503	0.00477246
O55171	Acyl-coenzyme A thioesterase 2, mitochondrial OS=Rattus norvegicus OX=10116 GN=Acot2 PE=1 SV=1 - [ACOT2_RAT]	7	44	-0.911271	-0.122775	-0.334391	-0.875833	-0.319027	-0.404961	-1.45062	-0.908521	-0.789188	-0.706991	-0.124868	-0.201842	-1.07422	-0.29702	-0.612344	-0.994992	-0.233778	-0.530153	-1.08889	-0.209113	-0.583448	-0.811832	0.00139558	-0.347499	-0.595858	0.408802	0.000372562	-0.565158	0.364276	0.00022527
F7ES73	Negative regulator of ubiquitin-like proteins 1 OS=Rattus norvegicus OX=10116 GN=Nub1 PE=1 SV=1 - [F7ES73_RAT]	4	8	-0.514434	-0.471062	-0.246458	-0.398027	-0.828106	0.0254392	-1.07531	-1.14554	-0.782536	-0.714851	-0.706442	-0.293036	-1.00021	-1.07233	-0.76428	-0.493373	-0.339096	-0.255771	-0.621248	-1.0473	-0.23399	1.67711	1.25046	2.0544	-0.595863	0.344876	9.11874e-05	-0.0704693	1.09682	0.827953
Q91ZN1	Coronin-1A OS=Rattus norvegicus OX=10116 GN=Coro1a PE=1 SV=3 - [COR1A_RAT]	2	5	-0.215594	-0.810132	-0.743282	-0.198535	-0.804169	-0.701443	-0.650429	-1.25236	-1.15332	0.170634	-0.425536	-0.368776	-0.689064	-0.910909	-0.659326	-0.0243131	-0.626895	-0.582374	-0.0718038	-0.673408	-0.610921	-0.133552	-0.735763	-0.682645	-0.596078	0.408709	0.000370802	-0.533415	0.288365	5.02569e-05
M0RBQ5	Histone H2B OS=Rattus norvegicus OX=10116 GN=Hist3h2bb PE=3 SV=1 - [M0RBQ5_RAT]	3	386	-0.44436	-0.988198	-0.298237	-0.656845	-1.35372	-0.447092	-0.71991	-1.27114	-0.500075	0.035227	-0.651968	0.141412	-0.239148	-0.838441	-0.270885	-0.286167	-0.904721	-0.177789	0.343449	-0.165838	0.288223	0.386955	-0.138901	0.367097	-0.596242	0.456391	0.000864049	-0.136347	0.434303	0.300054
A0A0G2K007	STE20/SPS1-related proline-alanine-rich protein kinase OS=Rattus norvegicus OX=10116 GN=Stk39 PE=1 SV=1 - [A0A0G2K007_RAT]	10	35	-1.2401	-1.12881	-0.589921	-0.589223	-0.988365	-0.0503811	-0.739098	-0.477938	-0.38741	-0.446584	-0.51793	-0.00375678	-0.307176	-0.217179	0.157322	-0.582042	-0.431242	0.0284814	-0.767127	-0.625362	-0.306595	-0.433477	-0.406472	0.121941	-0.596627	0.382287	0.000214582	-0.314077	0.293822	0.00348394
B5DF24	Uridine-cytidine kinase OS=Rattus norvegicus OX=10116 GN=Uck1 PE=1 SV=1 - [B5DF24_RAT]	2	3	-0.661383	-0.552456		0.0739537	0.171785		-0.644422	-0.542887		-1.36465	-1.25735		-0.453924	-0.354279		-0.194452	-0.0935677		-1.02641	-0.924547		-0.247094	-0.145839		-0.597176	0.544827	0.0173177	-0.430014	0.356462	0.0112566
Q63679	Lysine-specific demethylase 3A OS=Rattus norvegicus OX=10116 GN=Kdm3a PE=2 SV=1 - [KDM3A_RAT]	2	3	-1.46265	-1.19275	-0.874327	-0.448836	0.375934	-0.209625	-0.944396	-0.0166614	-0.605907							-1.35873	-1.09688	-0.800779	-1.0511	-0.78827	-0.474205	-1.15242	-0.890194	-0.585499	-0.597692	0.587086	0.0157205	-0.910898	0.282248	1.07996e-05
P0C2C1	39S ribosomal protein L30, mitochondrial OS=Rattus norvegicus OX=10116 GN=Mrpl30 PE=1 SV=1 - [RM30_RAT]	4	5	-0.510946	-0.294568	-0.602755	-0.538874	-0.333592	-0.605903	-1.33253	-1.12354	-1.39954	-0.182381	0.0323655	-0.285911	-0.307094	-0.0999992	-0.430946	-0.49143	-0.283095	-0.613612	-0.307417	-0.0981056	-0.410655	-0.298123	-0.0894185	-0.411337	-0.598181	0.457147	0.000853896	-0.320103	0.164438	3.18536e-05
A0A0G2JWD6	AP-3 complex subunit beta OS=Rattus norvegicus OX=10116 GN=Ap3b1 PE=1 SV=1 - [A0A0G2JWD6_RAT]	14	27	-0.618569	-0.689372	-0.273777	-0.727812	-0.824161	-0.443302	-1.12832	-1.05502	-0.54918	-0.400856	-0.384184	-0.0836268	-0.323077	-0.403492	-0.0733451	-0.245075	-0.271749	0.195903	-0.592865	-0.613444	-0.331817	-0.390184	-0.405586	-0.0268707	-0.598181	0.308585	3.30866e-05	-0.290133	0.231613	0.00117607
F1MAA3	Serine/threonine-protein phosphatase 2A 56 kDa regulatory subunit OS=Rattus norvegicus OX=10116 GN=Ppp2r5d PE=1 SV=2 - [F1MAA3_RAT]	14	24	-0.650772	-0.778451	-0.39078	-0.600855	-0.74399	-0.633396	-0.434823	-0.859725	-0.26107	-0.634472	-0.780757	-0.409816	-0.188168	-0.276171	0.0383667	-0.281661	-0.382328	-0.044382	-0.581678	-0.699948	-0.230759	-0.363172	-0.413949	-0.144316	-0.598242	0.185779	2.45479e-07	-0.297347	0.210031	0.00046846
Q711G3	Isoamyl acetate-hydrolyzing esterase 1 homolog OS=Rattus norvegicus OX=10116 GN=Iah1 PE=2 SV=2 - [IAH1_RAT]	6	16	-0.896381	-0.829183	-0.230334	-0.504012	-0.207489	0.340035	-1.50142	-1.28427	-0.78761	-0.646683	-0.533367	-0.113373	-0.381024	-0.184979	0.101446	-0.460274	-0.166293	0.223341	-0.984864	-0.791629	-0.372864	-0.586253	-0.239335	0.111243	-0.599507	0.51198	0.00189506	-0.310957	0.365284	0.0132353
F1M801	Anaphase promoting complex subunit 1 (Predicted) OS=Rattus norvegicus OX=10116 GN=Anapc1 PE=1 SV=2 - [F1M801_RAT]	7	12	-0.583241	-0.686421	-0.0588906	-1.02875	-1.24555	-0.301299	-1.04095	-1.07344	-0.541357	-0.272521	-0.377332	-0.00719934	-0.435223	-0.547685	0.00709803	-0.495278	-0.550501	0.0517534	-0.397288	-0.383038	0.0656473	-0.435744	-0.510222	0.0551279	-0.601413	0.417849	0.000411579	-0.297946	0.258896	0.00213457
Q5M818	39S ribosomal protein L16, mitochondrial OS=Rattus norvegicus OX=10116 GN=Mrpl16 PE=2 SV=1 - [RM16_RAT]	6	19	-0.20692	-0.502612	0.137402	-0.618757	-1.00418	-0.179423	-1.29429	-1.62781	-0.904769	-0.356578	-0.675492	0.0152083	-0.400666	-0.895585	-0.261951	-0.174965	-0.530349	-0.0970272	-0.203799	-0.80255	-0.106122	-0.431188	-0.836758	0.00210533	-0.601518	0.532838	0.00243177	-0.394905	0.311025	0.00106615
P26431	Sodium/hydrogen exchanger 1 OS=Rattus norvegicus OX=10116 GN=Slc9a1 PE=1 SV=2 - [SL9A1_RAT]	2	7		-0.137674	-0.970602	-0.286867	-0.579751	-0.687765				-0.307832	-0.844134	-0.998115	0.770346	-0.413623	-0.580274	0.340413	-0.593236	-0.559554				0.368465	-0.241337	-0.398959	-0.601592	0.329653	0.00130703	-0.145307	0.50563	0.41371
G3V6F4	O-linked N-acetylglucosamine (GlcNAc) transferase (UDP-N-acetylglucosamine:polypeptide-N-acetylglucosaminyl transferase), isoform CRA_b OS=Rattus norvegicus OX=10116 GN=Ogt PE=1 SV=2 - [G3V6F4_RAT]	15	28	-0.503962	-0.633309	-0.204549	-0.601105	-0.663281	-0.3784	-1.35192	-1.36095	-0.883244	-0.278093	-0.38086	0.0160529	-0.144474	-0.333238	-0.0457725	-0.0854003	-0.142054	0.154675	-0.542393	-0.601317	-0.0694658	-0.109929	-0.116354	0.132644	-0.601968	0.423793	0.000456488	-0.15859	0.231088	0.0366741
Q8CFN2	Cell division control protein 42 homolog OS=Rattus norvegicus OX=10116 GN=Cdc42 PE=1 SV=2 - [CDC42_RAT]	2	49	-0.563856	-0.663527	0.0221114	-0.524569	-0.703246	-0.301371	-1.4064	-1.51347	-0.795641	-0.225618	-0.475445	-0.0836351	-0.3882	-0.481939	-0.0401979	-0.187646	-0.155895	-0.0863438	-0.600714	-0.468582	-0.313029	-0.0721026	-0.361029	0.223767	-0.602889	0.471274	0.00100905	-0.244326	0.2334	0.00398264
O08561	Phosphatidylinositol 4-kinase beta OS=Rattus norvegicus OX=10116 GN=Pi4kb PE=1 SV=1 - [PI4KB_RAT]	2	3	-0.826952	-0.331749	-0.444766	-0.539669	-0.0555629	-0.132705	-1.22553	-0.737717	-0.818545	-0.999889	-0.506318	-0.629426	-0.427417	0.0585028	-0.0772753	-0.722209	-0.235049	-0.370397	-0.618115	-0.129979	-0.247359	-0.478691	0.00883886	-0.117911	-0.604069	0.342895	7.70863e-05	-0.279755	0.246839	0.00236814
A2RRU1	Glycogen [starch] synthase, muscle OS=Rattus norvegicus OX=10116 GN=Gys1 PE=1 SV=1 - [GYS1_RAT]	19	58	-0.769991	-0.495645	-0.23084	-0.635529	-0.489965	-0.257807	-1.25713	-1.0776	-0.70455	-0.66087	-0.403528	-0.268	-0.378227	-0.169796	0.0430443	-0.400643	-0.196007	-0.0227947	-0.749152	-0.39139	-0.131893	-0.797685	-0.626353	-0.338815	-0.604288	0.320467	4.23782e-05	-0.346643	0.270771	0.00100367
A0A0G2K535	Bromodomain adjacent to zinc finger domain, 2B OS=Rattus norvegicus OX=10116 GN=Baz2b PE=1 SV=1 - [A0A0G2K535_RAT]	3	4	-0.384337	-0.61666	0.220789	-0.979423	-1.22284	-0.349518	-1.20249	-1.4422	-0.572567	-0.357325	-0.591279	0.236079	-0.318021	-0.559626	0.255062	-0.10011	-0.340475	0.474643	-0.221297	-0.460685	0.3724	-0.198227	-0.438222	0.385493	-0.605148	0.534777	0.00239307	-0.0957554	0.369324	0.388344
A0A0H2UHL3	Adipocyte enhancer-binding protein 1 OS=Rattus norvegicus OX=10116 GN=Aebp1 PE=4 SV=1 - [A0A0H2UHL3_RAT]	7	13	-0.289938	-0.295922	-0.434124	-0.648585	-1.15603	-1.15197	-0.197018	-0.667853	-0.495737	-0.485157	-0.430365	-1.02194	0.109295	-0.0739303	0.0209154	-0.400982	-0.402493	-0.353574	0.160967	-0.0799133	0.0266708	-0.343918	-0.559131	-0.287542	-0.60622	0.334355	5.99629e-05	-0.18197	0.23643	0.0219438
A0A0H2UHQ8	40S ribosomal protein S17 OS=Rattus norvegicus OX=10116 GN=Rps17 PE=3 SV=1 - [A0A0H2UHQ8_RAT]	5	25	-0.809488	-1.18488	-0.84693	-0.131588	-0.518077	-0.220811	-0.490838	-0.777683	-0.596389	-0.224519	-0.908098	-0.580238	-0.423498	-0.715371	-0.492983	-0.298266	-0.614743	-0.366081	-0.547159	-0.785092	-0.991097	-0.0710357	-0.309575	-0.58199	-0.607462	0.31565	3.5313e-05	-0.516408	0.247262	1.67634e-05
D3ZVD3	5'-nucleotidase, cytosolic IA OS=Rattus norvegicus OX=10116 GN=Nt5c1a PE=1 SV=1 - [D3ZVD3_RAT]	2	2	-0.508679	-0.403784	-0.557192	-0.288842	-0.185836	-0.185715	-0.895265	-0.797762	-0.918981	-0.863544	-0.76028	-0.923779	-0.281004	-0.176185	-0.618081	-0.968654	-0.862595	-0.91233	-0.133731	-0.0266953	0.20701	-0.028538	0.077891	-0.739092	-0.607472	0.288571	1.55803e-05	-0.371834	0.422353	0.0110524
Q5BK81	Prostaglandin reductase 2 OS=Rattus norvegicus OX=10116 GN=Ptgr2 PE=2 SV=2 - [PTGR2_RAT]	5	32	-1.49802	-0.923263	-0.539568	-0.569248	-0.300858	0.203048	-0.72146	-0.40429	0.075388	-1.34071	-0.905329	-0.376708	-0.240753	-0.214405	0.657015	-0.471636	-0.203681	0.45022	-0.740304	-0.44282	0.0630935	-0.175418	-0.0708355	0.700452	-0.608418	0.509009	0.00164227	-0.0574227	0.450979	0.667698
G3V700	Nardilysin OS=Rattus norvegicus OX=10116 GN=Nrdc PE=1 SV=1 - [G3V700_RAT]	20	45	-0.940248	-0.803527	-0.352295	-0.437353	-0.505486	-0.0719698	-1.02825	-1.02187	-0.552045	-0.761256	-0.59756	-0.235894	-0.397081	-0.266947	-0.0846827	-0.277138	-0.165292	0.174964	-0.737312	-0.644864	-0.363986	-0.645058	-0.371151	-0.0466117	-0.608979	0.309551	2.89575e-05	-0.318763	0.269598	0.00177188
P61751	ADP-ribosylation factor 4 OS=Rattus norvegicus OX=10116 GN=Arf4 PE=2 SV=2 - [ARF4_RAT]	2	41	-0.729303	-0.75823	-0.223897	-0.854225	-0.876548	-0.309274	-0.977521	-0.903431	-0.720293	-0.520525	-0.454006	0.0165697	-0.211489	-0.275924	0.238531	-0.335086	-0.352767	0.0778622	-0.773075	-0.635531	-0.149956	-0.676233	-0.606888	-0.184365	-0.609224	0.311108	3.01923e-05	-0.323743	0.308436	0.00391518
F1M9C0	Mitogen-activated protein kinase-activated protein kinase 2 OS=Rattus norvegicus OX=10116 GN=Mapkapk2 PE=1 SV=3 - [F1M9C0_RAT]	9	15	-0.916228	-0.607374	-0.449571	-0.827405	-0.625241	-0.641738	-0.876296	-0.888143	-0.491166	-0.547414	-0.37786	-0.0625183	-0.455422	-0.15685	0.162431	-0.49345	-0.127044	0.117747	-0.426505	-0.55692	-0.274877	-0.497844	-0.4166	-0.151733	-0.609246	0.250083	3.91601e-06	-0.273089	0.242902	0.00249965
P52631	Signal transducer and activator of transcription 3 OS=Rattus norvegicus OX=10116 GN=Stat3 PE=1 SV=1 - [STAT3_RAT]	14	36	-0.76864	-0.578774	-0.42584	-0.915891	-0.430464	-0.491333	-1.06015	-0.787066	-0.8504	-0.484338	-0.234233	-0.285042	-0.546528	-0.35596	-0.219321	-0.536516	-0.204696	-0.215976	-0.779992	-0.503973	-0.34536	-0.357522	-0.157249	-0.0896779	-0.609348	0.261865	6.07795e-06	-0.359397	0.200486	6.62336e-05
A0A0G2K876	Phosphodiesterase OS=Rattus norvegicus OX=10116 GN=Pde2a PE=1 SV=1 - [A0A0G2K876_RAT]	9	12	-0.0347032	-0.0262981	0.28334	-0.241571	-0.555169	0.0370065	-2.24384	-1.49722	-0.977272	-0.750135	-0.780793	-0.525562	-0.256913	-0.114554	0.405861	-0.446515	-0.455506	-0.350599	-0.382739	-0.308627	-0.0752163	-0.0308219	-0.00644706	0.801037	-0.609351	0.718236	0.0134733	-0.101753	0.374097	0.36631
A0A0G2JYI0	LPS-responsive beige-like anchor protein OS=Rattus norvegicus OX=10116 GN=Lrba PE=1 SV=1 - [A0A0G2JYI0_RAT]	11	16	-0.74705	-0.703538	-0.433726	-0.918942	-0.41678	-0.59582	-0.958163	-0.922044	-0.587414	-0.643611	0.0482659	-0.436087	-0.0981215	0.0579794	-0.027508	-0.341297	0.0445871	-0.440999	-0.906906	-0.414573	-0.557242	-0.621859	-0.39598	-0.191249	-0.609576	0.282098	1.22195e-05	-0.324431	0.293658	0.00280844
P83953	Importin subunit alpha-5 OS=Rattus norvegicus OX=10116 GN=Kpna1 PE=1 SV=1 - [IMA5_RAT]	3	22	-0.307396	-0.279511	0.243381	-0.705747	-0.876292	-0.49218	-1.04134	-1.30268	-1.21159	-0.888184	-0.208315	-0.24645	-0.479917	-0.421989	-0.136967	-0.490705	-0.23241	0.0692016	-0.24783	-0.213052	0.0849524	-0.192984	-0.0337085	0.159981	-0.609691	0.469204	0.000899268	-0.177952	0.218413	0.0165968
F1LPM8	HECT and RLD domain-containing E3 ubiquitin protein ligase family member 6 OS=Rattus norvegicus OX=10116 GN=Herc6 PE=4 SV=3 - [F1LPM8_RAT]	2	7	-0.564219	-0.81739	-0.294227	-0.876652	-1.29568	-0.736637	-0.640359	-0.748482	-0.337225	-0.410917	-0.530329	-0.0652902	-0.192132	-0.302145	0.101578	0.00220213	-0.298736	0.192585	-0.185975	-0.600969	-0.0821687	-0.037375	-0.155593	0.219556	-0.609783	0.321828	4.05959e-05	-0.111598	0.231934	0.123743
P23565	Alpha-internexin OS=Rattus norvegicus OX=10116 GN=Ina PE=1 SV=2 - [AINX_RAT]	9	149	-0.0475747	-0.346364	-1.03423	-0.281007	-0.350013	-1.15151	0.196621	-0.051083	-0.60547	-0.690039	-1.10046	-1.86125	-0.0473185	-0.313134	-1.09871	0.244248	-0.0706248	-1.0656	0.412953	-0.0971545	-0.489097	0.579223	0.214525	-0.247611	-0.610198	0.588564	0.00423298	-0.164858	0.526003	0.300829
B2RYQ2	Serine/threonine-protein phosphatase 2A activator OS=Rattus norvegicus OX=10116 GN=Ptpa PE=1 SV=1 - [B2RYQ2_RAT]	8	15	-0.722674	-0.459772	-0.206424	-0.634215	-0.407871	-0.357912	-1.16004	-0.944694	-0.323973	-0.925029	-0.674397	-0.506355	-0.193318	-0.155716	-0.0480881	-0.41747	-0.244065	-0.0396681	-1.01717	-0.841913	-0.371123	-0.567647	-0.449872	-0.31724	-0.610279	0.288197	1.47504e-05	-0.388608	0.300545	0.000932766
F1M013	60S ribosomal protein L7a OS=Rattus norvegicus OX=10116 GN=Rpl7a PE=4 SV=2 - [F1M013_RAT]	13	99	-0.689433	-0.627596	-0.19444	-0.810723	-0.878909	-0.172091	-1.3305	-1.21005	-0.697009	-0.363119	-0.374834	0.013132	-0.250767	-0.292745	0.0708347	-0.10478	-0.183033	0.317253	-0.329777	-0.524612	0.203419	-0.346238	-0.350036	-0.0088928	-0.611298	0.412856	0.000328751	-0.149948	0.251677	0.0634378
B0BN93	26S proteasome non-ATPase regulatory subunit 13 OS=Rattus norvegicus OX=10116 GN=Psmd13 PE=1 SV=1 - [PSD13_RAT]	15	41	-0.952797	-0.962338	-0.399222	-0.461337	-0.320945	0.194398	-1.25759	-1.24231	-0.464512	-0.738962	-0.550106	-0.182084	-0.46113	-0.294775	0.165347	-0.443944	-0.36634	0.165525	-0.646216	-0.605636	-0.0456753	-0.421606	-0.299808	0.0789396	-0.611484	0.435103	0.00049599	-0.26461	0.286941	0.00853772
D3ZCS4	IQ motif-containing GTPase-activating protein 3 OS=Rattus norvegicus OX=10116 GN=Iqgap3 PE=1 SV=1 - [D3ZCS4_RAT]	5	7	-0.835221	-1.59292	-0.587602	-0.311533	-1.13434	-0.0931489	-0.881852	-1.92333	-0.514826	0.207045	-0.333355	0.661873	0.0722303	-0.475821	0.506736	0.166945	-0.379867	0.603121	0.05596	-0.940657	-0.0613447	0.461758	-0.0846838	0.906902	-0.611601	0.727263	0.0141086	0.0692731	0.513574	0.649438
D4A2D7	Importin 4 OS=Rattus norvegicus OX=10116 GN=Ipo4 PE=1 SV=2 - [D4A2D7_RAT]	10	21	-0.852865	-0.697465	-0.0446967	-0.745807	-0.758323	-0.140244	-1.09855	-1.0302	-0.601209	-0.700032	-0.597492	-0.0757066	-0.522274	-0.484516	0.247393	-0.159145	-0.125527	0.450848	-0.633197	-0.606515	-0.00698096	-0.501369	-0.356805	0.241249	-0.611883	0.351145	8.47331e-05	-0.204737	0.371214	0.0824619
A0A0H2UHV9	Coatomer subunit gamma OS=Rattus norvegicus OX=10116 GN=Copg2 PE=1 SV=1 - [A0A0H2UHV9_RAT]	12	32	-0.578931	-0.515502	-0.34718	-0.889709	-0.936768	-0.507634	-1.03837	-1.13952	-0.713919	-0.289567	-0.347275	-0.0433107	-0.358125	-0.282891	-0.125028	-0.0868509	-0.0768116	0.210658	-0.126966	-0.0818617	0.278386	-0.237736	-0.445099	0.0374419	-0.612307	0.33601	5.7358e-05	-0.107907	0.212851	0.106826
Q63258	Integrin alpha-7 OS=Rattus norvegicus OX=10116 GN=Itga7 PE=1 SV=2 - [ITA7_RAT]	3	4	-0.674852	-0.587516	-0.548588	-0.550622	-0.474382	-0.399579	-0.705439	-0.625495	-0.554378	-0.813646	-0.727942	-0.699105	-0.392367	-0.314314	-0.298148	-0.301191	-0.21305	-0.237822	-0.239356	-0.159086	-0.124521	0.0725504	0.152214	0.177408	-0.613462	0.116891	1.48346e-09	-0.156474	0.190336	0.0158589
Q5XFW6	WD repeat-containing protein 6 OS=Rattus norvegicus OX=10116 GN=Wdr6 PE=1 SV=2 - [WDR6_RAT]	2	2	-0.589178	-0.514015	0.512612	-1.49259	-1.42852	-0.366017	-1.15589	-1.08812	-0.0293072	-0.7938	-0.720268	0.296268	-1.59667	-1.53079	-0.526926	-0.760482	-0.112288	0.335692	0.282971	0.351068	1.37333	0.284224	0.932789	1.35198	-0.614069	0.640258	0.00680222	0.0320748	0.987638	0.912453
P50475	Alanine--tRNA ligase, cytoplasmic OS=Rattus norvegicus OX=10116 GN=Aars PE=1 SV=3 - [SYAC_RAT]	19	52	-0.972099	-0.947952	-0.51619	-0.575866	-0.400905	-0.0711662	-1.01476	-0.941792	-0.513965	-0.702607	-0.558841	-0.15913	-0.29383	-0.200931	0.171113	-0.195416	-0.146889	0.189777	-0.853377	-0.750059	-0.356372	-0.233187	-0.18429	-0.0242785	-0.614606	0.314313	3.0591e-05	-0.239812	0.311656	0.0219682
Q3B8P5	Psmd8 protein (Fragment) OS=Rattus norvegicus OX=10116 GN=Psmd8 PE=2 SV=1 - [Q3B8P5_RAT]	9	43	-0.649326	-0.681336	-0.529991	-0.177447	-0.39231	-0.410261	-0.814562	-1.10853	-0.813394	-0.713099	-0.633195	-0.452994	-0.324867	-0.340079	-0.396742	-0.181893	-0.162317	-0.118076	-0.599896	-0.381288	-0.462961	-0.215393	-0.269169	-0.0502313	-0.614704	0.243968	2.8268e-06	-0.291909	0.156785	4.74451e-05
Q63530	Phosphotriesterase-related protein OS=Rattus norvegicus OX=10116 GN=Pter PE=2 SV=2 - [PTER_RAT]	5	10	-0.417011	-0.410768	-0.0885762	-0.572508	-0.402529	-0.125818	-1.41266	-1.2398	-0.719152	-0.936698	-0.774823	-0.27971	-0.447279	-0.331069	0.151373	0.0431951	0.29644	0.43999	-0.59755	-0.479353	-0.234533	-0.232683	-0.254851	0.0425166	-0.615005	0.418137	0.000346704	-0.13365	0.325341	0.182456
C9WPN6	Eukaryotic translation initiation factor 2 subunit 3, Y-linked OS=Rattus norvegicus OX=10116 GN=Eif2s3y PE=2 SV=2 - [IF2H_RAT]	2	28	-0.279229	-0.171584	0.0136077	-0.291169	-0.194619	0.0264472	-0.73908	-0.638828	-0.421447	-1.69169	-1.58568	-1.41058	-0.040011	0.0583514	0.220782	-0.0614226	0.0381793	0.20104	-0.427524	-0.326946	-0.146117	0.0514797	0.151452	0.32291	-0.615321	0.61684	0.00537498	0.00351448	0.221591	0.95717
Q925D6	Mitogen-activated protein kinase kinase 6 OS=Rattus norvegicus OX=10116 GN=Map2k6 PE=1 SV=1 - [Q925D6_RAT]	2	12	-0.730065	-0.904642	-0.128824	-0.787104	-0.972776	-0.161083	-1.23416	-1.41613	-0.608121	-0.288948	-0.465156	0.300571	-0.219003	-0.402862	0.350194	-0.0329102	-0.21553	0.537958	-0.592139	-0.773781	-0.00232656	-0.567044	-0.749293	0.012792	-0.616369	0.494459	0.00121835	-0.221162	0.417285	0.0935131
F1M1B3	WASH complex subunit 5 OS=Rattus norvegicus OX=10116 GN=Washc5 PE=1 SV=2 - [F1M1B3_RAT]	7	10	-0.254339	-0.442642	0.114394	-0.869921	-1.18983	-0.702597	-1.58733	-1.47138	-0.29051	-0.148589	-0.352395	-0.201314	-0.556718	-0.436981	-0.0736394	0.219995	0.0236489	0.354366	-0.507951	-0.363931	-0.0108676	-0.931293	-0.987662	-0.498691	-0.616372	0.550753	0.00257742	-0.314144	0.42412	0.0262442
A0A0G2K2V2	AP complex subunit beta OS=Rattus norvegicus OX=10116 GN=Ap1b1 PE=1 SV=1 - [A0A0G2K2V2_RAT]	11	57	-0.717153	-0.845725	-0.329885	-0.637192	-0.847383	-0.334244	-1.10397	-1.22778	-0.655417	-0.287449	-0.381031	-0.0305985	-0.246217	-0.391641	-0.0148407	-0.334548	-0.416295	-0.0195575	-0.550829	-0.527596	-0.130569	-0.00253079	-0.046228	0.333085	-0.616485	0.356502	9.05089e-05	-0.195647	0.261535	0.0250754
F1M446	Similar to KIAA0368 OS=Rattus norvegicus OX=10116 GN=Ecpas PE=1 SV=3 - [F1M446_RAT]	18	37	-0.79426	-0.66461	-0.315426	-1.06041	-1.04345	-0.529173	-0.806991	-0.715953	-0.305492	-0.568815	-0.467402	-0.129944	-0.355403	-0.365699	0.129672	-0.318217	-0.0887309	0.219745	-0.873102	-0.755402	-0.347175	-0.56118	-0.44314	0.0326043	-0.616827	0.288518	1.34975e-05	-0.310502	0.336178	0.00846178
Q63009	Protein arginine N-methyltransferase 1 OS=Rattus norvegicus OX=10116 GN=Prmt1 PE=1 SV=1 - [ANM1_RAT]	13	31	-0.549199	-0.45625	-0.252629	-0.633917	-0.517176	-0.131405	-1.24597	-1.2949	-0.98613	-0.647244	-0.495463	-0.197638	0.0204764	-0.0927996	0.329346	-0.202851	-0.211078	0.0673703	-0.340724	-0.224094	-0.00668662	-0.032522	0.0945304	0.462926	-0.617326	0.380455	0.000155406	-0.0113422	0.232935	0.869113
A0A0U1RRV5	Clustered mitochondria protein homolog OS=Rattus norvegicus OX=10116 GN=Cluh PE=1 SV=1 - [A0A0U1RRV5_RAT]	40	113	-0.873747	-0.890584	-0.383899	-0.647216	-0.614648	-0.137658	-1.07189	-1.14319	-0.579289	-0.508428	-0.466357	-0.0928273	-0.285709	-0.213863	0.179366	-0.301668	-0.183889	0.19177	-0.536144	-0.535224	-0.198677	-0.421308	-0.374129	-0.0445263	-0.617478	0.333065	4.92723e-05	-0.227	0.240384	0.00744886
B5DFK1	Coatomer subunit alpha OS=Rattus norvegicus OX=10116 GN=Copa PE=2 SV=1 - [B5DFK1_RAT]	33	86	-0.459138	-0.576361	-0.144948	-0.867806	-1.06061	-0.487692	-1.01735	-1.09559	-0.637357	-0.418673	-0.587664	-0.0595646	-0.218806	-0.386437	0.146338	-0.226615	-0.409209	0.111728	-0.229349	-0.366003	0.120812	-0.130239	-0.310926	0.237369	-0.617729	0.339315	5.78505e-05	-0.138445	0.2318	0.0628853
P84083	ADP-ribosylation factor 5 OS=Rattus norvegicus OX=10116 GN=Arf5 PE=1 SV=2 - [ARF5_RAT]	3	71	-0.412182	-0.267839	-0.111024	-0.89656	-0.644429	-0.466645	-1.34939	-1.23705	-0.773521	-0.435235	-0.503671	-0.317347	-0.296561	-0.198318	-0.0717541	-0.256016	-0.208314	0.032414	-0.59419	-0.356802	-0.122531	-0.66898	-0.427463	-0.299034	-0.617908	0.381672	0.000158362	-0.288963	0.20349	0.000457484
D3Z994	TBC1 domain family, member 22a OS=Rattus norvegicus OX=10116 GN=Tbc1d22a PE=1 SV=3 - [D3Z994_RAT]	2	5	-1.30885	-1.23743	-1.65661	-0.503126	-0.442808	-0.826107	0.221431	0.285453	-0.101533	-0.520586	-0.450804	-0.880069	-0.474567	0.0845274	-1.19844	-0.0479976	0.0153733	-0.426132	0.0223459	0.0866938	-0.336844	-0.549007	-0.485266	-0.918173	-0.618419	0.597007	0.00425595	-0.35229	0.411742	0.0128848
Q8CHN6	Sphingosine-1-phosphate lyase 1 OS=Rattus norvegicus OX=10116 GN=Sgpl1 PE=2 SV=1 - [SGPL1_RAT]	12	19	-0.279068	-0.481214	0.100568	-0.894186	-0.918342	-0.457234	-1.26735	-1.55456	-0.803425	-0.344839	-0.502423	-0.0229832	-0.509879	-0.560874	-0.15098	-0.294551	-0.48589	0.0203111	0.039357	-0.178294	0.422363	0.00594044	-0.10081	0.318112	-0.618754	0.487801	0.00107373	-0.122933	0.310774	0.197911
A0A096MJZ8	Lysine demethylase 5A OS=Rattus norvegicus OX=10116 GN=Kdm5a PE=1 SV=1 - [A0A096MJZ8_RAT]	3	5	-0.483659	-0.333471	-0.416103	-0.698484	-0.559392	-0.606149	-0.501832	-0.359036	-0.409479	-1.0878	-0.939241	-1.03196	-0.0729368	0.0679692	-0.0374247	-0.0928762	0.0492694	-0.0556938	0.252909	0.396031	0.309035	-0.536508	-0.393992	-0.490358	-0.618884	0.264424	5.75086e-06	-0.0503813	0.300736	0.573389
P61621	Protein transport protein Sec61 subunit alpha isoform 1 OS=Rattus norvegicus OX=10116 GN=Sec61a1 PE=2 SV=2 - [S61A1_RAT]	2	19	-0.2131	-0.0874285	0.170624	-0.881413	-1.11701	-0.435436	-1.42214	-1.48302	-1.03678	-0.235998	-0.58788	-0.100103	-0.124184	-0.45714	0.0122264	-0.328981	-0.434356	-0.142398	-0.0302628	0.0883432	0.478569	0.394488	0.418699	0.725504	-0.61914	0.55632	0.00267505	0.0500422	0.382183	0.658947
P12785	Fatty acid synthase OS=Rattus norvegicus OX=10116 GN=Fasn PE=1 SV=3 - [FAS_RAT]	51	100	-0.974802	-0.929285	-0.423208	-0.92243	-0.923223	-0.342155	-1.06255	-0.930671	-0.306382	-0.404347	-0.374315	0.146139	-0.112614	0.00297844	0.409521	-0.0984415	0.0379003	0.405349	-0.677702	-0.633474	-0.145455	-0.303226	-0.307957	0.202063	-0.620602	0.382032	0.000153908	-0.101755	0.349145	0.33439
P62828	GTP-binding nuclear protein Ran OS=Rattus norvegicus OX=10116 GN=Ran PE=1 SV=3 - [RAN_RAT]	7	47	-0.65925	-0.298207	-0.354532	-0.823805	-0.777741	-0.539399	-1.17157	-1.0374	-0.806232	-0.499911	-0.300837	-0.17906	-0.150494	0.0588575	0.185853	-0.282064	-0.0961551	0.108539	-0.598987	-0.424014	-0.288156	-0.293382	-0.232812	-0.21812	-0.620662	0.312224	2.63508e-05	-0.185911	0.224811	0.015387
M0RD75	40S ribosomal protein S6 OS=Rattus norvegicus OX=10116 GN=Rps6 PE=1 SV=1 - [M0RD75_RAT]	16	64	-0.593482	-0.490159	-0.095585	-0.782789	-0.97847	-0.241705	-1.30297	-1.3809	-0.732356	-0.386875	-0.477994	0.014489	-0.339167	-0.430544	0.0276	-0.108012	-0.213551	0.21479	-0.597705	-0.509304	-0.0398658	-0.109331	-0.274991	0.312682	-0.620733	0.439607	0.000478145	-0.172283	0.278301	0.0551752
Q5FVN0	Lysophospholipid acyltransferase 5 OS=Rattus norvegicus OX=10116 GN=Lpcat3 PE=2 SV=1 - [MBOA5_RAT]	3	8	-0.405127	-0.337916	-0.0133772	-1.10217	-1.05993	-0.519279	-1.18627	-1.21439	-0.761895	-0.44674	-0.476442	0.063645	-0.465761	-0.514275	-0.0526006	-0.537973	-0.560392	-0.10412	-0.200738	-0.199493	0.332561	0.199021	0.1968	0.813696	-0.621657	0.441275	0.000486772	-0.0911062	0.418873	0.466999
D3ZD89	N(alpha)-acetyltransferase 15, NatA auxiliary subunit OS=Rattus norvegicus OX=10116 GN=Naa15 PE=1 SV=2 - [D3ZD89_RAT]	20	52	-0.755563	-0.717394	-0.351314	-0.609078	-0.793424	-0.332992	-1.20706	-1.20832	-0.658618	-0.370284	-0.393301	-0.0630846	-0.287149	-0.373969	0.0697165	-0.147181	-0.17652	0.233767	-0.538652	-0.604179	-0.121605	-0.50376	-0.460839	0.129344	-0.621703	0.347555	6.74887e-05	-0.231752	0.276828	0.014444
P14173	Aromatic-L-amino-acid decarboxylase OS=Rattus norvegicus OX=10116 GN=Ddc PE=1 SV=1 - [DDC_RAT]	14	35	-1.05864	-0.858795	-0.168025	-0.820657	-0.645364	0.0382032	-1.66248	-1.10114	-0.370579	-0.619112	-0.46214	0.267868	-0.318974	-0.191238	0.452246	-0.411982	-0.266643	0.317607	-1.0343	-0.790417	-0.0979087	-0.486597	-0.434281	0.305794	-0.621738	0.532704	0.00193828	-0.246391	0.445079	0.0814715
M0RCH5	Glucosamine-6-phosphate isomerase OS=Rattus norvegicus OX=10116 GN=Gnpda1 PE=1 SV=2 - [M0RCH5_RAT]	2	9	-0.759583	-0.768163	-0.219305	-0.0850732	-0.104748	0.479985	-1.37014	-1.38612	-0.805068	-0.996496	-1.00671	-0.46794	-0.463844	-0.481706	0.0443911	-0.29413	-0.310753	0.215775	-0.655516	-0.671161	-0.126666	-0.389587	-0.405839	0.129286	-0.624113	0.560981	0.00268117	-0.284146	0.292223	0.00627048
A0A0G2K459	Mitochondrial carrier 2 OS=Rattus norvegicus OX=10116 GN=Mtch2 PE=1 SV=1 - [A0A0G2K459_RAT]	6	36	-0.439086	-0.642441	0.0739671	-0.852097	-1.17996	-0.512712	-1.13612	-1.44459	-0.604025	-0.36256	-0.590292	0.195333	-0.229269	-0.533796	0.296891	-0.382075	-0.672339	0.0217392	-0.301195	-0.578554	0.162022	0.0992646	-0.0382298	0.567691	-0.624548	0.483549	0.000940341	-0.132321	0.381304	0.254557
Q8VIF7	Methanethiol oxidase OS=Rattus norvegicus OX=10116 GN=Selenbp1 PE=1 SV=1 - [SBP1_RAT]	7	15	-1.19821	-0.787038	-0.595735	-1.05022	-0.405016	0.129516	-1.14996	-0.669418	-0.390486	-0.774647	-0.288344	-0.31865	-0.58952	-0.0403079	-0.0357681	-0.614421	-0.154977	-0.0346046	-0.986871	-0.574612	-0.371112	-0.775848	-0.237269	-0.0906647	-0.62485	0.395004	0.000191994	-0.375498	0.326059	0.00212453
P62963	Profilin-1 OS=Rattus norvegicus OX=10116 GN=Pfn1 PE=1 SV=2 - [PROF1_RAT]	9	178	-0.754707	-0.644621	-0.374543	-0.598894	-0.528445	-0.212516	-1.15847	-1.04801	-0.713918	-0.679667	-0.565672	-0.21918	-0.279757	-0.193602	-0.00591748	-0.204151	-0.0458765	0.107249	-0.705025	-0.50399	-0.338109	-0.269746	-0.203364	0.0115519	-0.624887	0.28647	1.11891e-05	-0.219228	0.228428	0.00677591
P47860	ATP-dependent 6-phosphofructokinase, platelet type OS=Rattus norvegicus OX=10116 GN=Pfkp PE=1 SV=2 - [PFKAP_RAT]	29	144	-0.621701	-0.744012	-0.312386	-0.564777	-0.799738	-0.121869	-1.16315	-1.35363	-0.674381	-0.44782	-0.602152	-0.100927	-0.0740468	-0.380116	0.170064	0.0199179	-0.162576	0.370269	-0.6143	-0.795881	-0.25239	-0.164352	-0.37162	0.260253	-0.625545	0.372792	0.000117083	-0.166232	0.346221	0.124467
Q5M7A4	Ubiquitin-like modifier-activating enzyme 5 OS=Rattus norvegicus OX=10116 GN=Uba5 PE=1 SV=1 - [UBA5_RAT]	7	10	-0.967767	-0.512973	-0.405663	-0.651552	-0.408859	0.124782	-1.41442	-0.683471	-0.578327	-1.03522	-0.537367	-0.439092	-0.825466	-0.203037	-0.0718573	-0.473833	0.118713	0.226784	-0.520858	-0.0667122	0.104961	-0.482776	0.204619	0.307753	-0.625828	0.384595	0.000151734	-0.140142	0.361632	0.206503
Q5M943	THUMP domain containing 1 OS=Rattus norvegicus OX=10116 GN=Thumpd1 PE=2 SV=1 - [Q5M943_RAT]	6	12	-0.905532	-0.929516	-0.727085	-0.684878	-0.455396	-0.414732	-0.722744	-0.63946	-0.482436	-0.708128	-0.48246	-0.357853	-0.229795	-0.0381024	-0.037796	-0.144821	-0.175943	-0.10738	-0.81191	-0.680517	-0.594004	-0.774549	-0.717886	-0.675392	-0.625852	0.187589	1.71038e-07	-0.415675	0.31512	0.000804038
B2RYL3	RCG21543 OS=Rattus norvegicus OX=10116 GN=Tmem119 PE=1 SV=1 - [B2RYL3_RAT]	2	5	0.242143	-0.230158	-0.687728	0.0122224	-1.08338	-1.2603	0.536199	-0.462202	-0.646473	-0.513199	-1.59934	-1.82222	-0.0541522	-0.622206	-0.907192	-0.396224	-1.0106	-1.49051	0.777723	-0.167098	-0.387922	0.973093	-0.0207058	-0.250899	-0.626203	0.719978	0.0118043	-0.296391	0.697552	0.169071
Q5XI83	UPF0505 protein C16orf62 homolog OS=Rattus norvegicus OX=10116 PE=2 SV=1 - [CP062_RAT]	7	13	-0.705031	-0.594875	-0.370116	-1.11262	-0.89113	-0.517813	-0.978134	-0.76457	-0.355288	-0.582053	-0.58349	-0.0651917	-0.381177	-0.261227	0.19682	-0.207955	-0.127422	0.292087	-0.726	-0.643373	-0.140923	-0.440721	-0.378966	-0.0552566	-0.626692	0.290174	1.22804e-05	-0.23951	0.303084	0.0193184
A0A0G2K7W6	Similar to 60S ribosomal protein L27a OS=Rattus norvegicus OX=10116 GN=RGD1562402 PE=3 SV=1 - [A0A0G2K7W6_RAT]	5	25	-0.674246	-0.788794	0.137178	-0.859117	-1.13452	0.0610965	-1.57019	-1.78283	-0.649955	-0.295749	-0.523196	0.551165	-0.456626	-0.604289	0.30601	-0.164231	-0.381616	0.611586	-0.438052	-0.581704	0.241494	-0.26688	-0.501919	0.546318	-0.627429	0.683038	0.00872883	-0.140826	0.445806	0.297216
A0A0H2UH90	von Willebrand factor A domain-containing protein 5A OS=Rattus norvegicus OX=10116 GN=Vwa5a PE=1 SV=1 - [A0A0H2UH90_RAT]	12	20	-0.66713	-0.516595	-0.406883	-0.824777	-0.419249	-0.591798	-0.998495	-0.492808	-0.140383	-1.03983	-0.646206	-0.790044	-0.61671	-0.288569	-0.434507	-0.51837	-0.244588	-0.124922	-0.584271	-0.307237	-0.272073	-0.725516	-0.37029	-0.596387	-0.627849	0.258659	4.05567e-06	-0.42362	0.183908	6.695e-06
X1WI37	40S ribosomal protein S4 OS=Rattus norvegicus OX=10116 GN=Rps4x PE=3 SV=1 - [X1WI37_RAT]	17	72	-0.630526	-0.751574	-0.175787	-0.661521	-0.832353	-0.271187	-1.22882	-1.33841	-0.740395	-0.374223	-0.460561	-0.0718712	-0.165278	-0.199347	0.169303	-0.0958177	-0.148897	0.210759	-0.404785	-0.48178	0.00288914	-0.228178	-0.253335	0.0985119	-0.628102	0.389637	0.000164139	-0.124663	0.214671	0.0694026
G3V6C4	UDP-glucose 6-dehydrogenase OS=Rattus norvegicus OX=10116 GN=Ugdh PE=1 SV=1 - [G3V6C4_RAT]	5	11	-0.803005	-0.886045	-0.16409	-0.546063	-0.621482	-0.361452	-1.15472	-1.13537	-0.542849	-0.64511	-0.501729	-0.181465	-0.200624	-0.0425269	0.373925	-0.0697246	-0.190601	0.338897	-0.4234	-0.513506	-0.188128	-0.268499	-0.380615	0.073593	-0.628615	0.323048	3.19671e-05	-0.124268	0.278524	0.15048
P10760	Adenosylhomocysteinase OS=Rattus norvegicus OX=10116 GN=Ahcy PE=1 SV=3 - [SAHH_RAT]	16	54	-0.827628	-0.630496	-0.430561	-0.607787	-0.467914	-0.183511	-1.17809	-0.993189	-0.796145	-0.624664	-0.479219	-0.32632	-0.299868	-0.0550864	0.0868903	-0.127751	0.0109214	0.219338	-0.884855	-0.665378	-0.491792	-0.426829	-0.238702	-0.0519637	-0.628794	0.282816	9.3559e-06	-0.243756	0.324943	0.0247557
O88989	Malate dehydrogenase, cytoplasmic OS=Rattus norvegicus OX=10116 GN=Mdh1 PE=1 SV=3 - [MDHC_RAT]	22	262	-0.896693	-0.76249	-0.326407	-0.496359	-0.399484	0.0901146	-1.08284	-0.95989	-0.530521	-0.951723	-0.829712	-0.400277	-0.204205	-0.049664	0.377767	-0.341054	-0.185949	0.195841	-0.931492	-0.724162	-0.342938	-0.472548	-0.364187	0.0960384	-0.628857	0.342497	5.36681e-05	-0.245546	0.372639	0.0433356
Q04462	Valine--tRNA ligase OS=Rattus norvegicus OX=10116 GN=Vars PE=2 SV=2 - [SYVC_RAT]	30	77	-0.65559	-0.658309	-0.110442	-0.7895	-0.83117	-0.1845	-1.30876	-1.22805	-0.796656	-0.528709	-0.518906	0.0625753	-0.144823	-0.203483	0.281836	-0.193204	-0.12459	0.295359	-0.632584	-0.538842	-0.0037783	-0.253504	-0.188474	0.271988	-0.629002	0.413872	0.000266467	-0.119508	0.297688	0.191815
D3ZWG9	Protein prenyltransferase alpha subunit repeat containing 1, isoform CRA_b OS=Rattus norvegicus OX=10116 GN=Ptar1 PE=1 SV=1 - [D3ZWG9_RAT]	2	2	-0.347416	-0.479392	0.870817	-0.751817	-0.894889	-0.241659	-2.21554	-2.36375	-0.956185	-0.250135	-0.383744	0.461745	-0.328956	-0.470216	0.583786	-0.0923376	-0.232357	0.848833	-0.503344	-0.642387	0.452835	-0.612927	-0.752576	0.0723796	-0.62933	0.934873	0.0397333	-0.139772	0.525451	0.376574
G3V617	Mitogen-activated protein kinase OS=Rattus norvegicus OX=10116 GN=Mapk14 PE=1 SV=1 - [G3V617_RAT]	5	14	-1.12603	-0.939469	-0.381219	-0.421315	-0.326205	0.336484	-1.34956	-1.35461	-0.725294	-0.718638	-0.569634	0.0222593	-0.343205	-0.283659	0.371046	-0.462839	-0.364676	0.351312	-0.672379	-0.517983	0.102623	-0.544247	-0.445714	0.369328	-0.629436	0.518958	0.00148169	-0.203366	0.389926	0.0982102
Q07009	Calpain-2 catalytic subunit OS=Rattus norvegicus OX=10116 GN=Capn2 PE=1 SV=3 - [CAN2_RAT]	15	49	-0.677259	-0.648162	-0.372337	-0.929387	-0.60756	-0.438507	-1.16176	-0.817144	-0.493715	-0.698233	-0.528255	-0.182334	-0.261749	-0.14871	0.272582	-0.322443	-0.19863	0.163177	-0.774298	-0.536441	-0.28567	-0.488088	-0.364472	-0.0397667	-0.629555	0.260688	4.25977e-06	-0.248709	0.291434	0.0130624
G3V918	Trifunctional purine biosynthetic protein adenosine-3 OS=Rattus norvegicus OX=10116 GN=Gart PE=1 SV=1 - [G3V918_RAT]	15	34	-0.638011	-0.589739	-0.337508	-0.8062	-0.890204	-0.347379	-0.993168	-1.1059	-0.615761	-0.557786	-0.566169	-0.133121	0.0298599	0.128048	0.158974	-0.228354	-0.184908	0.135407	-0.597039	-0.518325	-0.518441	-0.504927	-0.258535	0.138869	-0.631745	0.282935	8.98805e-06	-0.184948	0.29722	0.0541204
Q6P9Y4	ADP/ATP translocase 1 OS=Rattus norvegicus OX=10116 GN=Slc25a4 PE=1 SV=1 - [Q6P9Y4_RAT]	2	621	-0.150203	-0.426316	0.0540942	-0.458042	-0.745251	-0.228965	-2.12666	-2.41017	-1.89757	0.296573	0.018829	0.489148	0.107307	-0.178089	0.27956	0.306715	0.0225591	0.480639	-1.03033	-1.31351	-0.837464	-0.570455	-0.85424	-0.387563	-0.632044	0.976591	0.0465423	-0.331239	0.589602	0.0776264
F1M0A6	Tyrosine-protein kinase OS=Rattus norvegicus OX=10116 GN=LOC100909750 PE=3 SV=1 - [F1M0A6_RAT]	3	3	-0.120748	-0.229248	0.472462	-1.10174	-1.22133	-0.483749	-1.78723	-1.90312	-1.16922	-0.170761	-0.280893	0.410726	0.233534	0.115752	0.7947	0.138277	0.0217344	0.701114	-0.145737	-0.261303	0.436044	0.0979958	-0.0181769	0.6698	-0.632071	0.791751	0.0183755	0.231978	0.344184	0.0395345
B0BN65	Family with sequence similarity 49, member A OS=Rattus norvegicus OX=10116 GN=Fam49a PE=1 SV=1 - [B0BN65_RAT]	5	22	-0.856858	-0.815832	-0.301161	-0.884199	-0.891905	-0.0228891	-1.27323	-1.39954	-0.605517	-0.330988	-0.429985	0.222722	-0.288195	-0.219285	0.377293	-0.0680521	-0.211493	0.286494	-0.891429	-0.861144	-0.198908	-0.182897	-0.228519	0.634572	-0.632448	0.482318	0.000840594	-0.154297	0.445521	0.255451
P08010	Glutathione S-transferase Mu 2 OS=Rattus norvegicus OX=10116 GN=Gstm2 PE=1 SV=2 - [GSTM2_RAT]	6	30	-1.11738	-0.724369	-0.406236	-0.7935	-0.158596	0.0271309	-1.50457	-0.993456	-0.666196	-0.904646	-0.330077	-0.026309	-0.387773	0.154913	0.383439	-0.417439	0.0426613	0.348037	-1.40377	-0.737036	-0.644119	-0.884479	-0.254665	-0.00922333	-0.633184	0.467613	0.000660051	-0.317454	0.53811	0.0656931
A0A1P0PBZ6	Triple functional domain protein OS=Rattus norvegicus OX=10116 GN=Trio PE=1 SV=1 - [A0A1P0PBZ6_RAT]	5	7	-0.942395	-0.90207	-0.670813	-0.721505	-0.692275	-0.425143	-0.550483	-0.517549	-0.254104	-0.741285	-0.702591	-0.481425	-0.553888	-0.522845	-0.314349	-0.416493	-0.384211	-0.175284	-0.0744449	-0.0411853	0.185708	-0.342617	-0.309964	-0.0924404	-0.63347	0.197103	2.50403e-07	-0.253501	0.218125	0.00199585
D3ZBE5	Serine/threonine-protein kinase Nek7 OS=Rattus norvegicus OX=10116 GN=Nek7 PE=2 SV=1 - [NEK7_RAT]	7	11	-0.737799	-0.66415	-0.389854	-0.675544	-0.633258	-0.307021	-0.856913	-0.944433	-0.724205	-0.582	-0.630727	-0.463779	-0.547831	-0.572069	-0.36435	-0.261177	-0.324016	-0.0172802	-0.648491	-0.619776	-0.316177	-0.44243	-0.374892	-0.157565	-0.63414	0.182363	1.11849e-07	-0.387171	0.190826	2.18712e-05
A0A0G2K0Q7	Myosin light chain kinase OS=Rattus norvegicus OX=10116 GN=Mylk PE=1 SV=1 - [A0A0G2K0Q7_RAT]	14	30	-0.209	0.0170607	-0.714767	-0.764894	-0.561238	-1.27727	-0.262936	-0.0845153	-0.701885	-0.923148	-0.73411	-1.3992	0.126984	0.232441	-0.440701	-0.323743	-0.145972	-0.650836	-0.313567	-0.0461539	-0.82074	-0.348313	-0.0971587	-1.09823	-0.634659	0.44422	0.000436198	-0.327166	0.386189	0.0135767
P36506	Dual specificity mitogen-activated protein kinase kinase 2 OS=Rattus norvegicus OX=10116 GN=Map2k2 PE=1 SV=1 - [MP2K2_RAT]	5	17	-0.968668	-0.975669	-0.665776	-0.429861	-0.298321	-0.158376	-1.12669	-1.16896	-0.625955	-0.297842	-0.587502	-0.31269	-0.600337	-0.224317	-0.0486096	-0.485518	-0.230031	-0.0741811	-0.519297	-0.6787	-0.256732	-0.873572	-0.636268	-0.73061	-0.634692	0.351322	6.18895e-05	-0.446514	0.271812	0.000140126
B2RYN0	Phosphoacetylglucosamine mutase OS=Rattus norvegicus OX=10116 GN=Pgm3 PE=1 SV=1 - [B2RYN0_RAT]	11	21	-0.768625	-0.483952	-0.465127	-0.673035	-0.660771	-0.738078	-1.03447	-0.777798	-0.679407	-0.782959	-0.401603	-0.152407	-0.217494	-0.157699	0.0672681	-0.119589	0.0877521	0.252576	-0.959	-0.882142	-0.630401	-0.53833	-0.477871	-0.221847	-0.634852	0.228327	1.07415e-06	-0.316398	0.384215	0.0157218
P31325	Phosphorylase b kinase gamma catalytic chain, liver/testis isoform OS=Rattus norvegicus OX=10116 GN=Phkg2 PE=1 SV=1 - [PHKG2_RAT]	3	4	-0.742923	-1.23541	-0.364149							-0.446988	-0.94111	-0.0799357	-1.23033	-1.7321	-0.883599	-0.173324	-0.673857	0.175077	-0.769178	-1.26873	-0.401832	-0.787947	-1.28811	-0.430579	-0.635087	0.420155	0.0139627	-0.78871	0.537075	0.000351039
A0A096XKT9	NADH-ubiquinone oxidoreductase chain 5 OS=Rattus norvegicus OX=10116 GN=ND5 PE=3 SV=1 - [A0A096XKT9_RAT]	5	16	-0.319717	-0.402784	0.110939	-1.06285	-1.24235	-0.65675	-0.997528	-1.20384	-0.689061	-0.469262	-0.613512	-0.0899541	-0.518148	-0.537087	-0.0722697	-0.347908	-0.452454	0.0487637	-0.227421	-0.231396	0.286768	-0.420425	-0.497415	-0.0109113	-0.636389	0.431178	0.000337254	-0.248325	0.263216	0.00748997
G3V715	Non-specific serine/threonine protein kinase OS=Rattus norvegicus OX=10116 GN=Prkaa2 PE=1 SV=1 - [G3V715_RAT]	8	22	-0.983399	-0.675435	-0.476997	-0.850356	-0.867692	-0.418741	-0.979406	-0.793633	-0.512252	-0.600547	-0.317978	-0.162418	-0.363514	-0.0193497	0.144903	-0.323958	0.0307063	-0.0151	-0.658266	-0.553157	-0.260275	-0.47293	-0.29424	0.0146152	-0.636571	0.266137	4.67147e-06	-0.23088	0.258924	0.0103061
B2GUX3	DNA helicase OS=Rattus norvegicus OX=10116 GN=Mcm5 PE=2 SV=1 - [B2GUX3_RAT]	18	37	-0.672119	-0.740652	-0.269942	-0.820332	-1.03219	-0.455436	-1.14821	-1.22285	-0.767094	-0.231417	-0.337962	0.0517747	-0.136773	-0.2212	0.301395	-0.105713	-0.315358	0.134304	-0.466948	-0.588463	-0.113293	-0.252132	-0.409104	-0.00628024	-0.637202	0.395344	0.000164355	-0.181631	0.252155	0.0297571
Q499P2	Leukotriene A(4) hydrolase OS=Rattus norvegicus OX=10116 GN=Lta4h PE=1 SV=1 - [Q499P2_RAT]	12	34	-0.917838	-0.840072	-0.403587	-0.783666	-0.560881	0.000811731	-1.36077	-1.17001	-0.694705	-0.540654	-0.39182	0.013691	-0.215548	-0.0675628	0.338597	-0.363731	-0.116196	0.26722	-1.00203	-0.757652	-0.396619	-0.535164	-0.361044	0.268198	-0.637458	0.416998	0.000254154	-0.245128	0.414063	0.0648894
Q68FX1	Mannose-6-phosphate isomerase OS=Rattus norvegicus OX=10116 GN=Mpi PE=2 SV=1 - [MPI_RAT]	4	8	-0.961571	-0.266935	-0.161819	-0.976928	-0.382079	-0.175807	-1.39246	-0.842808	-0.640222	-1.04601	-0.483064	-0.322758	-0.489649	0.341572	0.261531	-0.30865	0.208541	0.452501	-1.12983	-0.164366	-0.257019	-0.69937	0.0251873	0.0624486	-0.637705	0.40047	0.00018175	-0.141425	0.466278	0.315938
D3ZIL9	DIS3-like exonuclease 2 OS=Rattus norvegicus OX=10116 GN=Dis3l2 PE=1 SV=2 - [D3ZIL9_RAT]	8	13	-0.678188	-0.781063	-0.144074	-1.05757	-1.05198	-0.934653	-0.662384	-0.766257	-0.213377	-0.522045	-0.467536	-0.404818	-0.287464	-0.195794	-0.154811	-0.353382	-0.364877	-0.235293	-0.626647	-0.636527	-0.280014	-0.338827	-0.30461	-0.17905	-0.640329	0.300852	1.40697e-05	-0.329775	0.15644	1.53837e-05
G3V8D4	Apolipoprotein C-II (Predicted) OS=Rattus norvegicus OX=10116 GN=Apoc2 PE=1 SV=1 - [G3V8D4_RAT]	2	5	-0.835096	-0.689717	-1.26741	-0.000997865	-0.163474	-0.778872	0.152307	0.189934	-0.355566	-0.975494	-1.16813	-1.7927	-0.0273055	-0.267223	-0.867673	0.0619296	-0.137121	-0.773932	-0.440299	-0.678	-1.26005	-0.319422	-0.478475	-1.14348	-0.640435	0.618393	0.00426169	-0.527588	0.424931	0.00125391
P22002	Voltage-dependent L-type calcium channel subunit alpha-1C OS=Rattus norvegicus OX=10116 GN=Cacna1c PE=1 SV=1 - [CAC1C_RAT]	6	10	-0.493337	-0.45995	0.00231761	-0.91921	-0.927815	-0.361301	-1.42331	-1.42981	-0.899201	-0.514261	-0.276137	0.00976412	-0.504955	-0.46244	-0.0413441	-0.292903	-0.128116	0.172378	-0.337012	-0.203823	0.147213	-0.0797791	0.204817	0.459924	-0.641021	0.484292	0.000783679	-0.0888366	0.293009	0.316119
B1WBY1	Cul1 protein OS=Rattus norvegicus OX=10116 GN=Cul1 PE=1 SV=1 - [B1WBY1_RAT]	16	32	-0.703575	-0.777317	-0.330883	-1.05323	-1.02327	-0.418441	-1.02355	-1.083	-0.5954	-0.314683	-0.387579	0.0110692	-0.0122482	-0.145994	0.339198	-0.0778383	0.0282941	0.330502	-0.242	-0.440247	-0.108068	-0.183656	-0.00832419	0.414493	-0.641655	0.359792	6.92863e-05	-0.00882413	0.256079	0.907136
Q71SA3	Thrombospondin 1 OS=Rattus norvegicus OX=10116 GN=Thbs1 PE=2 SV=1 - [Q71SA3_RAT]	22	41	-0.374959	-0.452532	-0.226885	-0.808631	-0.917184	-0.753135	-0.824794	-1.16949	-0.677002	-0.458196	-0.671621	-0.370699	-0.255845	-0.544565	-0.107121	-0.75736	-0.970146	-0.51372	-0.761733	-0.954221	-0.554546	-0.695677	-0.927352	-0.561262	-0.642094	0.27245	5.38328e-06	-0.633629	0.26826	5.26984e-06
A0A0H2UI21	Carnitine O-acetyltransferase OS=Rattus norvegicus OX=10116 GN=Crat PE=1 SV=1 - [A0A0H2UI21_RAT]	14	37	-0.72752	-0.460785	-0.203047	-0.969695	-0.620699	-0.390578	-1.26781	-1.03321	-0.687539	-0.71674	-0.417679	-0.212191	-0.640087	-0.368951	-0.253728	-0.597383	-0.363403	-0.203934	-0.885282	-0.546612	-0.307571	-0.735241	-0.48071	-0.305667	-0.642291	0.329087	3.1113e-05	-0.474047	0.210256	8.20104e-06
G3V9E4	Acylamino-acid-releasing enzyme OS=Rattus norvegicus OX=10116 GN=Apeh PE=1 SV=1 - [G3V9E4_RAT]	14	35	-1.08552	-0.578612	-0.543072	-0.771843	-0.458833	-0.0328604	-1.09991	-0.821564	-0.469611	-0.923038	-0.725739	-0.201736	-0.152771	0.0381755	0.306245	-0.224099	-0.0717361	0.102631	-0.801572	-0.707123	-0.0509001	-0.39067	-0.211058	0.186425	-0.642695	0.328002	3.00276e-05	-0.164704	0.335208	0.116795
Q68FV2	ADP-ribosylation factor-like protein 6-interacting protein 6 OS=Rattus norvegicus OX=10116 GN=Arl6ip6 PE=1 SV=1 - [AR6P6_RAT]	3	7	-0.167293	-0.335253	-0.361297	-0.703036	-0.882093	-0.872261	-1.26421	-1.43956	-1.43341	0.0375404	-0.132052	-0.168186	-0.00667082	-0.183914	-0.232719	-0.181842	-0.357846	-0.40622	0.177549	0.00252242	-0.0278842	-1.05728	-1.23291	-1.27269	-0.643426	0.531592	0.00150358	-0.398325	0.504539	0.0194093
Q6MGB4	H2-K region expressed gene 4, rat orthologue OS=Rattus norvegicus OX=10116 GN=Slc39a7 PE=1 SV=1 - [Q6MGB4_RAT]	3	5	-0.27316	-0.200037	0.38235	-1.21374	-1.4574	-0.762384	-1.53537	-1.68854	-0.892357	-0.254505	-0.23705	0.410287	-0.491997	-0.813637	-0.0724069	-0.178602	-0.325752	0.415909	-0.0541027	-0.293733	0.361041	0.17361	-0.066627	0.578777	-0.643492	0.723902	0.0104841	-0.06396	0.400038	0.590757
D3ZLT1	NADH dehydrogenase (Ubiquinone) 1 beta subcomplex, 7 (Predicted) OS=Rattus norvegicus OX=10116 GN=Ndufb7 PE=1 SV=1 - [D3ZLT1_RAT]	6	83	-0.187193	-0.325712	-0.208389	-0.538692	-0.585053	-0.378683	-1.16173	-1.00019	-1.11321	-0.859157	-0.943495	-0.424118	-0.230171	-0.254494	-0.109515	-0.28513	-0.295214	-0.216585	-0.191321	-0.206858	-0.217637	-0.157546	-0.227572	-0.027871	-0.643802	0.354723	5.94311e-05	-0.20166	0.0746183	1.42295e-06
B5DF46	Phosphomannomutase OS=Rattus norvegicus OX=10116 GN=Pmm2 PE=1 SV=1 - [B5DF46_RAT]	10	31	-0.940373	-0.893172	-0.346713	-0.806596	-0.586271	-0.0520874	-0.884564	-0.790245	-0.308592	-1.02725	-0.780759	-0.31213	-0.345531	-0.104624	0.303389	-0.285195	-0.164275	0.370924	-0.801237	-0.507206	-0.0619371	-0.678696	-0.586263	-0.0665846	-0.644062	0.314196	1.99066e-05	-0.243936	0.365074	0.0409618
B5DEH4	UDP-N-acetylglucosamine pyrophosphorylase 1-like 1 OS=Rattus norvegicus OX=10116 GN=Uap1l1 PE=1 SV=1 - [B5DEH4_RAT]	5	14	-0.612133	-0.713473	-0.322672	-0.76897	-0.776957	-0.26499	-1.22112	-1.06886	-0.721763	-0.55172	-0.623798	-0.0842415	-0.123117	-0.230934	0.178584	-0.450529	-0.298922	-0.0063417	-0.727865	-0.575281	-0.531908	-0.250983	-0.366724	-0.0182355	-0.644225	0.320215	2.36262e-05	-0.283521	0.264508	0.00342262
A0A0G2JVL8	Isoleucyl-tRNA synthetase OS=Rattus norvegicus OX=10116 GN=Iars PE=1 SV=1 - [A0A0G2JVL8_RAT]	17	36	-0.691769	-0.530915	-0.179963	-0.82785	-0.691779	-0.192182	-1.34589	-1.11537	-0.735875	-0.729301	-0.589106	-0.106041	-0.424933	-0.356612	0.132834	-0.427216	-0.229102	0.086498	-0.770865	-0.594335	-0.163621	-0.444058	-0.209165	0.321281	-0.64467	0.368484	8.18527e-05	-0.256608	0.315666	0.0167873
P97521	Mitochondrial carnitine/acylcarnitine carrier protein OS=Rattus norvegicus OX=10116 GN=Slc25a20 PE=1 SV=1 - [MCAT_RAT]	12	44	-0.430451	-0.211598	0.169729	-0.953127	-0.989545	-0.359108	-1.39726	-1.22854	-0.814038	-0.854164	-0.561024	-0.118384	-0.649104	-0.510161	-0.0807525	-0.532453	-0.257168	0.0902185	-0.468271	-0.291645	0.264336	-0.296605	-0.148356	0.266583	-0.645626	0.472532	0.000616323	-0.217782	0.3063	0.0315103
D3ZFY8	Ubiquitin-conjugating enzyme E2 V1 OS=Rattus norvegicus OX=10116 GN=LOC100912618 PE=1 SV=1 - [D3ZFY8_RAT]	5	22	-0.774428	-0.49567	-0.544395	-1.08156	-0.817801	-0.524495	-0.710372	-0.612525	-0.63269	-0.718801	-0.47395	-0.363415	-0.15361	-0.00602564	-0.00460731	-0.281239	0.0559206	-0.0958261	-0.717877	-0.340649	-0.250693	-0.545811	-0.361916	-0.638292	-0.645842	0.191551	1.53541e-07	-0.278385	0.255062	0.0030425
B2RZ78	Vacuolar protein sorting-associated protein 29 OS=Rattus norvegicus OX=10116 GN=Vps29 PE=1 SV=2 - [VPS29_RAT]	5	17	-0.680946	-0.662154	-0.211292	-0.825258	-0.889795	-0.404079	-0.949558	-0.890438	-0.69543	-0.663434	-0.698517	-0.18106	-0.356497	-0.388996	-0.0271955	-0.210251	-0.133038	0.125343	-0.602446	-0.662953	-0.0602317	-0.261194	-0.323578	0.0795856	-0.645997	0.254794	2.66051e-06	-0.235121	0.248398	0.00734747
P18297	Sepiapterin reductase OS=Rattus norvegicus OX=10116 GN=Spr PE=1 SV=1 - [SPRE_RAT]	7	11	-0.948619	-0.936788	-1.11112	-0.265826	-0.330249	-0.451264	-0.619784	-0.627073	-0.800963	-0.49998	-0.48978	-0.674201	-0.256209	-0.1468	-0.421245	-0.922702	-0.865501	-1.1818	-0.276439	-0.401991	-0.707655	-0.334451	-0.342021	-0.779441	-0.646304	0.260455	3.27789e-06	-0.553022	0.325707	0.000105886
P32198	Carnitine O-palmitoyltransferase 1, liver isoform OS=Rattus norvegicus OX=10116 GN=Cpt1a PE=1 SV=2 - [CPT1A_RAT]	13	34	-0.227073	-0.073662	0.136414	-0.946459	-0.894196	-0.698545	-1.33737	-1.29066	-1.24424	-0.699332	-0.383978	-0.113486	-0.380732	-0.379946	0.0472237	-0.297061	-0.0907702	0.149793	-0.134133	0.177032	0.424098	0.032659	0.153048	0.294367	-0.647716	0.51136	0.00108494	-0.000368471	0.261256	0.996189
D3ZQE8	Exportin 5 OS=Rattus norvegicus OX=10116 GN=Xpo5 PE=1 SV=1 - [D3ZQE8_RAT]	7	16	-1.0233	-0.957063	-0.451044	-0.743565	-0.699428	-0.119666	-1.19666	-1.25145	-0.655903	-0.348578	-0.515524	0.174366	-0.186462	-0.299976	0.297452	-0.180106	-0.17855	0.235667	-0.681165	-0.713702	-0.175728	-0.11914	-0.179265	0.383955	-0.648985	0.427976	0.000271338	-0.149752	0.33871	0.15387
Q9ES71	Dihydroxyacetone phosphate acyltransferase OS=Rattus norvegicus OX=10116 GN=Gnpat PE=1 SV=1 - [GNPAT_RAT]	3	5	-0.239534	-0.382942	0.17675	-0.65238	-0.806884	-0.211317	-1.8277	-1.9785	-1.38661	-0.247529	-0.392568	0.157034	-0.217006	-0.369697	0.167235	-0.746102	-0.897554	-0.360191	0.0159432	-0.134531	0.420798	0.0449546	-0.106126	0.439833	-0.649348	0.720757	0.00973445	-0.145204	0.410421	0.245953
A1L1M0	Protein kinase, cAMP-dependent, catalytic, alpha OS=Rattus norvegicus OX=10116 GN=Prkaca PE=1 SV=1 - [A1L1M0_RAT]	9	55	-0.801456	-0.676041	-0.21465	-1.06534	-0.88391	-0.408937	-1.25016	-1.11345	-0.615486	-0.539437	-0.468233	0.24084	-0.305161	-0.20817	0.133361	-0.30938	-0.201345	0.212458	-0.539869	-0.396021	0.0463023	-0.479449	-0.292425	0.208324	-0.649688	0.417079	0.00021796	-0.177615	0.263937	0.039789
D3ZW55	Inosine triphosphate pyrophosphatase OS=Rattus norvegicus OX=10116 GN=Itpa PE=3 SV=1 - [ITPA_RAT]	2	6	-1.04875	-0.646653	-0.587291	-0.887101	-0.331232	-0.186186	-1.0807	-0.76629	-0.348255	-0.822708	-0.700365	-0.391996	-0.223716	0.0698935	0.186674	-0.501559	-0.287407	-0.0894986	-0.685105	-0.290071	-0.254101	-0.819336	-0.699123	-0.398308	-0.649794	0.289969	8.68721e-06	-0.332638	0.307629	0.00323386
D3ZRD3	Phosphodiesterase 6D OS=Rattus norvegicus OX=10116 GN=Pde6d PE=1 SV=3 - [D3ZRD3_RAT]	2	5	-0.819957	-0.685373	-0.407185	-0.6391	-0.47848	-0.201549	-1.43573	-1.30854	-0.998161	-0.458292	-0.32534	-0.0572418	-0.0564681	0.0688333	0.324261	-0.166822	-0.0402812	0.215577	-0.51292	-0.385402	-0.111577	-0.101693	0.0252186	0.289674	-0.651245	0.424853	0.00024856	-0.0376333	0.250629	0.613264
Q99MI5	Spermidine synthase OS=Rattus norvegicus OX=10116 GN=LOC100912604 PE=1 SV=1 - [Q99MI5_RAT]	6	16	-1.01402	-0.833253	-0.629799	-0.720504	-0.532718	-0.370033	-1.03743	-0.851145	-0.568168	-0.608214	-0.529608	-0.132222	-0.402971	-0.207266	-0.0033256	-0.111564	0.0406178	0.241841	-0.5882	-0.433831	-0.378242	-0.341393	-0.0939802	0.0999868	-0.65226	0.260269	2.97834e-06	-0.181527	0.251387	0.0294309
D4AEP0	Adenylosuccinate synthetase isozyme 2 OS=Rattus norvegicus OX=10116 GN=Adss PE=1 SV=1 - [D4AEP0_RAT]	11	28	-0.999267	-1.00637	-0.410927	-0.896388	-0.719883	-0.263058	-1.31967	-0.999223	-0.516077	-0.475269	-0.351938	0.124928	-0.230015	-0.121652	0.409624	-0.212354	0.0447252	0.524646	-0.973201	-0.755987	-0.269061	-0.394811	-0.225758	0.149392	-0.652762	0.407833	0.000174187	-0.171204	0.429196	0.194447
D3ZLQ6	Integrator complex subunit 8 OS=Rattus norvegicus OX=10116 GN=Ints8 PE=1 SV=3 - [D3ZLQ6_RAT]	3	3	-0.347363	-0.244168	-1.70047	-0.252779	-0.16068	-1.58111	-0.119221	-0.0234178	-1.44753	-0.234845	-0.13328	-1.59967	-0.218096	-0.124183	-1.60325	-0.348968	-0.253815	-1.73245	-0.750573	-0.654443	-2.11511	-0.345666	-0.250144	-1.72018	-0.653712	0.69252	0.00746549	-0.843073	0.732253	0.00212812
Q6P6V0	Glucose-6-phosphate isomerase OS=Rattus norvegicus OX=10116 GN=Gpi PE=1 SV=1 - [G6PI_RAT]	29	230	-1.03217	-0.888379	-0.446274	-0.47558	-0.297844	0.0654467	-1.29883	-1.21071	-0.736049	-0.70203	-0.597177	-0.23486	-0.350913	-0.167033	0.137637	-0.167359	-0.030183	0.263443	-0.901632	-0.704269	-0.433102	-0.371665	-0.213183	0.0774208	-0.654539	0.407996	0.000170858	-0.238403	0.340102	0.0335132
D4A1U8	Similar to RIKEN cDNA 5830475I06 OS=Rattus norvegicus OX=10116 GN=RGD1311744 PE=1 SV=3 - [D4A1U8_RAT]	8	14	-0.384486	-0.747743	-0.387483	-0.655454	-0.933156	-0.80084	-0.854418	-0.971562	-0.827187	-0.346208	-0.559609	-0.388301	-0.0802822	-0.393096	-0.130013	-0.126824	-0.298524	-0.204535	-0.336449	-0.515827	-0.377848	-0.369773	-0.471778	-0.506454	-0.654704	0.233002	9.67593e-07	-0.317617	0.151414	1.60987e-05
D3Z9S4	Eukaryotic elongation factor, selenocysteine-tRNA-specific OS=Rattus norvegicus OX=10116 GN=Eefsec PE=1 SV=1 - [D3Z9S4_RAT]	4	5	-0.520818	-0.456792	-0.246617	-0.233978	-1.19444	-0.94839				-0.775725	-0.858013	-0.657929	-0.54061	-0.19164	-0.00422681	0.113458	-0.291486	0.168946	-0.0741961	-0.478163	0.00023608	0.382775	-0.0639622	0.132479	-0.654745	0.322916	0.000295012	-0.0705324	0.26934	0.383771
G3V659	Nuclear envelope pore membrane protein POM 121 OS=Rattus norvegicus OX=10116 GN=Pom121 PE=1 SV=1 - [G3V659_RAT]	3	12	0.345709	0.218864	-0.0382699	-0.808387	-0.946329	-1.16759	-1.14571	-1.27994	-1.50489	-0.338295	-0.466771	-0.733996	-0.105983	-0.242111	-0.522006	-0.417135	-0.552024	-0.831488	0.292051	0.158139	-0.103358	-0.0986566	-0.233175	-0.504042	-0.655467	0.603941	0.0031566	-0.263316	0.319028	0.01554
G3V915	Ribonuclease L OS=Rattus norvegicus OX=10116 GN=Rnasel PE=1 SV=1 - [G3V915_RAT]	2	2	-0.686175	-0.104394	-0.439663							-1.17358	-0.593435	-0.938795				-1.2673	-0.693567	-1.05117	-1.38511	-0.810393	-1.15003	0.332785	0.906893	0.557891	-0.656008	0.37517	0.00784046	-0.506666	0.867749	0.117935
F1LRV6	GMP reductase OS=Rattus norvegicus OX=10116 GN=Gmpr PE=3 SV=1 - [F1LRV6_RAT]	10	40	-0.85814	-0.638179	-0.171246	-0.518324	-0.219682	0.21913	-1.4991	-1.20115	-0.592627	-1.22734	-0.833369	-0.335872	-0.337289	-0.0271613	0.284981	-0.515593	-0.348718	0.139815	-0.671199	-0.300319	0.0050601	-0.544037	-0.172964	0.247892	-0.656325	0.497606	0.000804663	-0.186628	0.318064	0.0669509
A9LNM8	cGMP-dependent protein kinase OS=Rattus norvegicus OX=10116 GN=Pkg PE=2 SV=1 - [A9LNM8_RAT]	6	13	-0.299688	-0.422673	-0.183416	-0.937866	-0.868718	-0.555255	-0.826305	-0.927405	-0.597367	-0.709524	-0.936752	-0.619786	0.033369	-0.0770822	0.096197	-0.170116	-0.249522	0.0129842	-0.303376	-0.324323	0.0625376	0.157497	-0.295977	0.109831	-0.657063	0.257377	2.48758e-06	-0.0789983	0.180503	0.157694
B4F7A2	Armc8 protein (Fragment) OS=Rattus norvegicus OX=10116 GN=Armc8 PE=2 SV=1 - [B4F7A2_RAT]	5	8	-0.128847	-0.0452206	-0.257873	-0.282295	-0.510878	-0.57146	-1.3549	-1.534	-1.6527	-0.342866	-0.561984	-0.668532	-0.406983	-0.270771	-0.389989	-0.0509171	0.0126601	-0.200993	-0.282891	-0.251949	-0.423347	-0.797848	-1.02301	-1.1332	-0.659296	0.550784	0.00162582	-0.434936	0.363585	0.00163319
A0A0G2K583	S-methyl-5'-thioadenosine phosphorylase OS=Rattus norvegicus OX=10116 GN=Mtap PE=1 SV=1 - [A0A0G2K583_RAT]	4	6	-0.851158	-0.704879	-0.41572	-0.503301	-0.455465	0.00156019	-1.26433	-1.05803	-0.743536	-0.696852	-0.671148	-0.549315	0.0701066	0.259475	0.524978	-0.117781	0.0130794	0.377578	-0.572784	-0.366153	-0.157162	-0.0327268	0.0256517	0.242503	-0.659348	0.322861	2.0603e-05	0.0222302	0.308355	0.807392
F1LW74	IQ motif-containing GTPase-activating protein 2 OS=Rattus norvegicus OX=10116 GN=Iqgap2 PE=1 SV=3 - [F1LW74_RAT]	3	10	0.114621	-0.228865	-0.583664	-0.732382	-0.66605	-1.31175	-1.52744	-1.45741	-2.10679	0.546873	0.201756	-0.163133	0.264682	-0.0880862	-0.465646	-0.719243	0.172671	-0.778273	-0.858283	-0.787921	-1.47386	-0.32547	-0.255716	-0.951024	-0.65952	0.80619	0.016259	-0.522181	0.502801	0.00418737
D4A7Z2	Ribosomal protein L37 OS=Rattus norvegicus OX=10116 PE=3 SV=2 - [D4A7Z2_RAT]	4	10	-0.616688	-0.675633	-0.15702	-0.866472	-0.855733	-0.0735309	-1.28197	-1.39944	-0.744727	-0.637634	-0.683028	0.065138	-0.619887	-0.732899	-0.0100459	-0.544544	-0.596919	0.0895226	-0.437432	-0.42195	0.204549	-0.230099	-0.324774	0.422963	-0.660562	0.441861	0.000304377	-0.266793	0.366403	0.0283567
P97834	COP9 signalosome complex subunit 1 OS=Rattus norvegicus OX=10116 GN=Gps1 PE=1 SV=1 - [CSN1_RAT]	10	22	-0.952297	-0.808265	-0.345254	-0.861043	-0.543057	-0.348679	-1.2056	-1.13729	-0.698361	-0.615563	-0.442379	0.0253012	-0.325162	-0.278593	0.162432	-0.429422	-0.288287	0.0948493	-0.616524	-0.573479	-0.0657132	-0.660214	-0.560938	-0.167106	-0.66104	0.357188	5.00433e-05	-0.309013	0.275041	0.00251104
Q5M7U6	Actin-related protein 2 OS=Rattus norvegicus OX=10116 GN=Actr2 PE=2 SV=1 - [ARP2_RAT]	14	44	-0.798647	-0.552405	-0.346903	-0.994174	-0.716682	-0.489328	-1.15193	-0.877595	-0.725445	-0.640736	-0.424971	-0.215147	-0.22807	-0.0659782	0.125428	-0.525679	-0.347709	-0.0266211	-0.760698	-0.647758	-0.311013	-0.184656	-0.123725	0.101506	-0.661164	0.273023	4.14834e-06	-0.249581	0.282401	0.0108226
D4A3U2	Tetraspanin OS=Rattus norvegicus OX=10116 GN=Tspan18 PE=3 SV=1 - [D4A3U2_RAT]	2	3	-0.830075	-0.561147	0.0666648	-1.16855	-0.910715	-0.247028	-1.38545	-1.12391	-0.463913	-0.823463	-0.556166	0.0615547	-0.782964	-0.523318	0.0817321	-0.98894	-0.728056	-0.122574	-0.965918	-0.704056	-0.0806078	-0.527672	-0.266418	0.347661	-0.66185	0.466788	0.000462942	-0.438428	0.428052	0.00456755
G3V6U9	Histone-lysine N-methyltransferase OS=Rattus norvegicus OX=10116 GN=Setd3 PE=1 SV=1 - [G3V6U9_RAT]	8	13	-0.519102	-0.61001	-0.328993	-0.686344	-0.673073	-0.301702	-1.08965	-1.52585	-1.00666	-0.338814	-0.39827	-0.475546	-0.270419	-0.43043	-0.0852783	-0.224187	-0.427072	-0.452446	-0.41515	-0.515928	-0.208057	-0.460501	-0.570144	-0.0666683	-0.662834	0.371877	6.96273e-05	-0.343857	0.167214	1.93353e-05
D4A3D2	RCG56113, isoform CRA_a OS=Rattus norvegicus OX=10116 GN=Smyd1 PE=4 SV=1 - [D4A3D2_RAT]	15	93	-0.693884	-0.692532	-0.189702	-0.765035	-1.01803	-0.22641	-1.21096	-1.29528	-0.724637	-0.480559	-0.505237	-0.167928	-0.286058	-0.339041	0.150116	-0.270774	-0.441099	0.0581271	-0.276766	-0.214093	0.163714	-0.141474	-0.221292	0.143746	-0.664183	0.376586	7.63235e-05	-0.139575	0.21228	0.0437161
Q5U300	Ubiquitin-like modifier-activating enzyme 1 OS=Rattus norvegicus OX=10116 GN=Uba1 PE=1 SV=1 - [UBA1_RAT]	36	197	-0.894573	-0.813117	-0.436546	-0.765159	-0.639195	-0.279889	-0.963548	-0.874646	-0.58696	-0.752404	-0.631355	-0.338224	-0.245861	-0.132425	0.128095	-0.30612	-0.216426	0.0250049	-0.810122	-0.578591	-0.349081	-0.360941	-0.313905	0.0526986	-0.664634	0.221681	5.05751e-07	-0.258973	0.265481	0.00615142
A0A0G2K3C7	Family with sequence similarity 126, member A OS=Rattus norvegicus OX=10116 GN=Fam126a PE=4 SV=1 - [A0A0G2K3C7_RAT]	2	3	-0.370298	-0.383311	-0.457409	-0.638348	-0.662456	-0.700679	-0.812751	-0.923906	-0.714941	-0.733651	-0.748294	-0.832483	-0.218106	-0.240401	-0.33726	-0.761836	-0.782891	-0.87932	-0.234294	-0.254372	-0.332833	-0.101897	-0.213333	-0.0502904	-0.664877	0.176414	4.86762e-08	-0.367236	0.278971	0.000816478
Q5RJS6	Motile sperm domain-containing protein 1 OS=Rattus norvegicus OX=10116 GN=Mospd1 PE=2 SV=1 - [MSPD1_RAT]	2	4	-0.257873	-0.465689	0.130483	-0.543051	-0.761963	-0.129915	-1.75214	-1.96734	-1.33898	-0.355174	-0.564621	0.02146	-0.795889	-1.01299	-0.439577	-0.83066	-1.04652	-0.472677	-0.564851	-0.779733	-0.187924	-0.414366	-0.629855	-0.0474161	-0.6654	0.678123	0.00593847	-0.601871	0.308584	3.13016e-05
F1LPG3	Phosphofurin acidic cluster sorting protein 1 OS=Rattus norvegicus OX=10116 GN=Pacs1 PE=1 SV=1 - [F1LPG3_RAT]	9	20	-0.733913	-0.567098	-0.557512	-1.02202	-1.0103	-0.588194	-1.02207	-0.584642	-0.645201	-0.636015	-0.350863	-0.269326	-0.265577	0.0318899	-0.0358555	-0.24112	-0.0101883	-0.0671445	-0.631937	-0.375097	-0.277878	-0.266548	-0.122649	-0.0161244	-0.665596	0.246596	1.44083e-06	-0.189852	0.192275	0.00571864
D3ZD23	ATP-binding cassette subfamily E member 1 OS=Rattus norvegicus OX=10116 GN=Abce1 PE=1 SV=1 - [D3ZD23_RAT]	17	43	-0.77972	-0.880944	-0.328564	-0.698533	-0.833554	-0.283617	-1.10348	-1.29787	-0.694317	-0.459443	-0.504834	-0.123819	-0.265531	-0.302894	0.16155	-0.32133	-0.336075	0.0584187	-0.57029	-0.678054	-0.172686	-0.266586	-0.267326	0.124675	-0.665725	0.344093	3.3667e-05	-0.236344	0.254155	0.00813969
P47196	RAC-alpha serine/threonine-protein kinase OS=Rattus norvegicus OX=10116 GN=Akt1 PE=1 SV=1 - [AKT1_RAT]	6	21	-0.951688	-0.617566	-0.586708	-1.01419	-0.757918	-0.667551	-1.05046	-0.805045	-0.670564	-0.525453	-0.244276	-0.115983	-0.298948	-0.0752022	-0.0301317	-0.366956	0.0673641	0.0660874	-0.631858	-0.332181	-0.343586	-0.637872	-0.256135	-0.3613	-0.667284	0.283998	5.54151e-06	-0.266727	0.236728	0.00246351
Q2KML4	Dynein axonemal heavy chain-like protein (Fragment) OS=Rattus norvegicus OX=10116 PE=2 SV=1 - [Q2KML4_RAT]	3	10	-0.919552	-1.14229	-0.594327	-0.418277	-0.652107	-0.0682725	-0.688145	-0.918272	-0.338124	-0.787004	-1.01137	-0.473501	-0.279205	-0.511223	0.0139758	-0.150758	-0.381536	0.144093	-0.396949	-0.626749	-0.0831531	-0.219534	-0.449942	0.0842848	-0.667603	0.310087	1.26448e-05	-0.238058	0.245606	0.00639052
F1LNE5	Protein MEMO1 OS=Rattus norvegicus OX=10116 GN=Memo1 PE=1 SV=1 - [F1LNE5_RAT]	5	12	-0.557529	-0.792655	-0.534141	-1.03472	-1.21418	-0.764529	-0.506935	-0.73028	-0.524766	-0.472102	-0.642098	-0.238414	-0.000448643	-0.296086	0.0122408	-0.269118	-0.508358	-0.258148	-0.51372	-0.765874	-0.356463	-0.397661	-0.691689	-0.411307	-0.667695	0.263145	2.64017e-06	-0.371386	0.236154	0.000201511
D4A3V3	Poly (ADP-ribose) polymerase family, member 12 OS=Rattus norvegicus OX=10116 GN=Parp12 PE=1 SV=2 - [D4A3V3_RAT]	3	4	-0.646017	-1.18507	-0.0122041	-0.762181	-1.31233	-0.103588	-1.52679	-2.07323	-0.868176	0.13183	-0.408856	0.753921	0.0204016	-0.527936	0.622171	0.10647	-0.440628	0.70991	-0.0302057	-0.576327	0.592178	-0.186757	-0.733485	0.42565	-0.667724	0.793239	0.0140382	-0.00154647	0.505736	0.991738
Q4QRB9	Prkag2 protein (Fragment) OS=Rattus norvegicus OX=10116 GN=Prkag2 PE=2 SV=1 - [Q4QRB9_RAT]	6	17	-0.93	-0.813775	-0.609726	-0.835689	-0.862712	-0.474946	-0.93604	-0.959359	-0.646826	-0.50292	-0.365563	-0.086094	-0.306326	-0.317331	0.022163	-0.517738	-0.409556	-0.227837	-0.221741	-0.112582	0.215248	-0.314153	-0.182838	0.13257	-0.668638	0.271545	3.53227e-06	-0.186677	0.217928	0.012806
Q08290	Calponin-1 OS=Rattus norvegicus OX=10116 GN=Cnn1 PE=1 SV=1 - [CNN1_RAT]	7	26	-0.246254	-0.269845	-0.956348	-0.655997	-0.623541	-1.3988	-1.04797	-1.01152	-1.65426	0.203628	0.260249	-0.630651	0.878023	0.776529	-0.00433377	0.217399	0.345522	-0.505377	-0.301492	-0.303711	-0.953193	-0.389764	-0.269235	-1.11174	-0.669276	0.588804	0.00232181	-0.135115	0.61267	0.460969
A0A0A1G491	NADH-ubiquinone oxidoreductase chain 2 OS=Rattus norvegicus OX=10116 GN=ND2 PE=3 SV=1 - [A0A0A1G491_RAT]	2	7	-0.464369	-0.365914	0.15359	-1.22817	-1.14082	-0.585437	-1.59825	-1.48883	-0.866355	-0.384063	-0.28724	0.222174	-0.584448	-0.349168	0.00146671	0.0617458	-0.264133	0.23304	-0.243852	-0.152464	0.362677	-0.201766	-0.110984	0.394787	-0.669474	0.599118	0.00260388	-0.0710915	0.294474	0.420783
A0A096MJY6	1,4-alpha-glucan-branching enzyme (Fragment) OS=Rattus norvegicus OX=10116 GN=Gbe1 PE=1 SV=1 - [A0A096MJY6_RAT]	5	20	-0.576151	-0.305158	-0.309951	-0.647714	-0.60248	-0.415257	-1.52159	-1.327	-1.09757	-0.603545	-0.438498	-0.194558	-0.0726215	0.0645059	0.242571	-0.0251041	0.00661073	0.252963	-0.945788	-0.737548	-0.842314	-0.643912	-0.446274	-0.27466	-0.669956	0.422678	0.000188867	-0.285131	0.42582	0.040608
Q68FT7	Phenylalanyl-tRNA synthetase subunit beta OS=Rattus norvegicus OX=10116 GN=Farsb PE=1 SV=1 - [Q68FT7_RAT]	18	39	-0.880533	-0.852892	-0.378593	-0.938311	-0.843892	-0.456369	-1.19154	-1.18618	-0.649986	-0.392312	-0.370364	0.0990484	-0.267204	-0.194019	0.171	-0.104213	-0.120239	0.253425	-0.707726	-0.597937	-0.257608	-0.193953	-0.269967	0.0582632	-0.67016	0.382305	8.04781e-05	-0.185848	0.278308	0.0410629
P18422	Proteasome subunit alpha type-3 OS=Rattus norvegicus OX=10116 GN=Psma3 PE=1 SV=3 - [PSA3_RAT]	11	30	-0.840066	-0.624963	-0.481806	-0.682108	-0.406142	-0.395888	-1.29812	-1.05618	-0.920037	-0.648698	-0.390594	-0.298308	-0.272735	-0.0791099	0.203913	-0.129757	0.149175	0.218793	-0.739233	-0.478482	-0.261803	-0.379025	-0.183393	-0.0592631	-0.670242	0.306615	1.09702e-05	-0.167577	0.285555	0.0669171
A0A0G2JXT6	Myotubularin-related protein 6 OS=Rattus norvegicus OX=10116 GN=Mtmr6 PE=1 SV=1 - [A0A0G2JXT6_RAT]	3	5	-1.14292	-1.30455	-0.752356	-0.282995	-0.455724	-0.344385	-0.307689	-0.476714	-0.430674	-0.7532	-1.16273	-0.629656	0.391205	0.220289	0.330282	0.186821	0.0171448	0.56694	-0.554262	-0.762374	-0.223572	-0.0310746	-0.20038	0.0765124	-0.670299	0.358283	4.54532e-05	0.00146095	0.387606	0.989816
Q8VIJ5	Protein O-GlcNAcase OS=Rattus norvegicus OX=10116 GN=Mgea5 PE=1 SV=1 - [OGA_RAT]	9	19	-1.1341	-0.719951	-0.248624	-1.02889	-0.665873	-0.36038	-1.21105	-0.885406	-0.457552	-0.731995	-0.623382	0.0102535	-0.353383	-0.142251	0.360402	-0.28912	0.0138926	0.421868	-0.693639	-0.446669	-0.149007	-0.32618	-0.0793143	0.294797	-0.671412	0.365951	5.40279e-05	-0.115717	0.340923	0.264499
Q4V7C7	Actin-related protein 3 OS=Rattus norvegicus OX=10116 GN=Actr3 PE=1 SV=1 - [ARP3_RAT]	19	83	-0.796859	-0.704052	-0.351475	-0.853647	-0.807165	-0.361199	-1.06603	-0.98082	-0.680257	-0.630256	-0.590665	-0.241472	-0.405893	-0.296029	-0.00506559	-0.358162	-0.389241	-0.0660681	-0.574773	-0.394417	-0.168387	-0.490191	-0.373749	-0.0983275	-0.671991	0.254349	1.77845e-06	-0.301692	0.177936	0.000107174
P15178	Aspartate--tRNA ligase, cytoplasmic OS=Rattus norvegicus OX=10116 GN=Dars PE=1 SV=1 - [SYDC_RAT]	24	65	-0.7209	-0.682466	-0.352949	-0.676558	-0.832189	-0.323438	-1.02554	-1.1326	-0.675579	-0.617727	-0.76796	-0.267743	-0.280383	-0.308729	0.136024	-0.29846	-0.347171	0.025255	-0.496969	-0.456702	-0.147043	-0.0107444	-0.0973136	0.312318	-0.672971	0.263575	2.48458e-06	-0.16416	0.245616	0.0409174
D3ZHR2	ATP-binding cassette subfamily D member 1 OS=Rattus norvegicus OX=10116 GN=Abcd1 PE=1 SV=1 - [D3ZHR2_RAT]	2	2	0.00944614	-0.0178399	-0.21149	-1.69944	-1.73782	-1.8956	-0.718278	-0.752957	-0.914417	0.0388644	0.00994708	-0.193794	-1.20655	-1.24312	-1.45953	-0.857286	-0.892615	-1.1086	0.122699	0.0883468	-0.109666	0.195905	0.160946	-0.0464367	-0.673615	0.742212	0.00934253	-0.529658	0.648557	0.0164004
A0A140TAD2	Serine/threonine-protein kinase PLK OS=Rattus norvegicus OX=10116 GN=Plk1 PE=3 SV=1 - [A0A140TAD2_RAT]	2	3	-0.0641037	0.0189887		-1.08753	-1.01553		-0.918474	-0.842774		-0.782133	-0.700672		-0.336471	-0.262662		0.29396	0.112399		-0.0721519	0.0337105		0.0772542	0.163565		-0.674028	0.42097	0.00270396	0.00120051	0.21391	0.987778
Q5U310	Armadillo repeat-containing X-linked protein 1 OS=Rattus norvegicus OX=10116 GN=Armcx1 PE=2 SV=1 - [ARMX1_RAT]	2	3	-0.39925	-0.425985	-0.43251	-0.685682	-0.723513	-0.694163	-1.54447	-1.5786	-1.55294	0.0903084	-0.200893	0.0453263	-0.756953	-0.792971	-0.822256	-0.0360531	-0.0708315	-0.0996866	-0.663659	-0.69746	-0.708348	-1.14565	-1.18005	-1.20031	-0.675197	0.593317	0.00230346	-0.681186	0.415649	0.000142944
Q5RKL5	Metalloreductase STEAP3 OS=Rattus norvegicus OX=10116 GN=Steap3 PE=1 SV=1 - [STEA3_RAT]	3	4	-0.750215	-0.226947	-0.370375	-0.809944	-0.297772	-0.405324	-1.26939	-0.753515	-0.864754	-1.08544	-0.563804	-0.717322	-0.686921	-0.172935	-0.339124	-0.866992	-0.351767	-0.517525	-0.896184	-0.379982	-0.527772	-0.327444	0.188151	0.0309903	-0.676234	0.317735	1.40754e-05	-0.403959	0.326341	0.00128141
Q6AZ26	C-terminal binding protein 1 OS=Rattus norvegicus OX=10116 GN=Ctbp1 PE=1 SV=1 - [Q6AZ26_RAT]	4	26	-0.442825	-0.43482	-0.339141	-0.851513	-0.595129	-0.687296	-1.294	-0.970968	-1.12977	-0.581944	-0.467508	-0.325709	-0.177943	-0.0387156	0.0457769	-0.174885	0.0331289	-0.047817	-0.266374	-0.265435	-0.0742472	-0.625551	-0.378509	-0.250648	-0.676718	0.318138	1.41475e-05	-0.185102	0.191265	0.00644935
A0A0G2K9A2	Arp2/3 complex 34 kDa subunit OS=Rattus norvegicus OX=10116 GN=Arpc2 PE=1 SV=1 - [A0A0G2K9A2_RAT]	15	39	-0.832461	-0.718625	-0.271208	-0.753636	-0.646431	-0.196691	-1.30786	-1.16359	-0.765447	-0.687032	-0.590256	-0.189736	-0.361821	-0.245448	0.142367	-0.393076	-0.285871	0.0444671	-0.578175	-0.428554	-0.0602199	-0.161573	0.0649538	0.348194	-0.676914	0.345845	3.03268e-05	-0.159563	0.272571	0.067496
B2RYJ4	L-aminoadipate-semialdehyde dehydrogenase-phosphopantetheinyl transferase OS=Rattus norvegicus OX=10116 GN=Aasdhppt PE=2 SV=1 - [ADPPT_RAT]	2	2	-0.811624	-0.917795	-0.412394	-1.02985	-1.14711	-0.605838	-1.04605	-1.15962	-0.622027	-0.219317	-0.32712	0.16819	-0.139709	-0.255163	0.227477	-0.00548919	-0.119704	0.363367	-0.420364	-0.533601	-0.0325636	-0.427333	-0.541178	-0.0495098	-0.677546	0.417249	0.000154416	-0.161148	0.287873	0.0785539
P35427	60S ribosomal protein L13a OS=Rattus norvegicus OX=10116 GN=Rpl13a PE=1 SV=2 - [RL13A_RAT]	9	56	-0.584655	-0.620835	-0.0490646	-1.10164	-1.10641	-0.525954	-1.27658	-1.42321	-0.706862	-0.368886	-0.428297	0.0610533	-0.371435	-0.450789	-0.0237061	-0.11431	-0.261855	0.177433	-0.503592	-0.628958	-0.132644	-0.26613	-0.262744	0.260968	-0.677612	0.468288	0.000394651	-0.214814	0.265581	0.0172157
D3ZF39	UDP-N-acetylglucosamine pyrophosphorylase 1 OS=Rattus norvegicus OX=10116 GN=Uap1 PE=1 SV=2 - [D3ZF39_RAT]	7	15	-1.44222	-0.53529	-0.69494	-1.00476	-0.305011	-0.475102	-0.947143	0.0581912	-0.422577	-1.05165	-0.63251	-0.682122	-0.383247	0.0753809	-0.117556	-0.360693	0.192869	0.0585942	-0.88477	-0.471065	-0.45071	-1.00688	-0.593783	-0.487384	-0.677928	0.394635	9.58064e-05	-0.369104	0.371	0.00546267
Q5XI97	Alanyl-tRNA editing protein Aarsd1 OS=Rattus norvegicus OX=10116 GN=Aarsd1 PE=1 SV=1 - [AASD1_RAT]	8	17	-0.723526	-0.898369	-0.433824	-0.907934	-1.00219	-0.601251	-0.723584	-0.854097	-0.294486	-0.607664	-0.619059	-0.472844	-0.206378	-0.32752	0.118838	-0.107083	-0.300429	0.125004	-0.54949	-0.668416	-0.497247	-0.13039	-0.249922	0.130108	-0.678236	0.214221	2.91625e-07	-0.22191	0.26676	0.0149259
Q68FR6	Elongation factor 1-gamma OS=Rattus norvegicus OX=10116 GN=Eef1g PE=2 SV=3 - [EF1G_RAT]	22	92	-0.74368	-0.747317	-0.288785	-0.713567	-0.699814	-0.215176	-1.2297	-1.22761	-0.702226	-0.662541	-0.696334	-0.218545	-0.321401	-0.330566	0.105554	-0.295814	-0.237897	0.0780783	-0.552899	-0.506305	-0.193004	-0.183714	-0.258262	0.104681	-0.678774	0.329635	1.90962e-05	-0.215962	0.218452	0.00567674
G3V6S5	C-1-tetrahydrofolate synthase, cytoplasmic OS=Rattus norvegicus OX=10116 GN=Mthfd1 PE=1 SV=1 - [G3V6S5_RAT]	23	56	-0.827664	-0.825818	-0.383907	-0.787852	-0.824215	-0.414759	-0.994096	-1.14334	-0.579239	-0.571638	-0.663159	-0.138649	-0.317555	-0.309024	0.264495	-0.144916	-0.213114	0.346097	-0.573783	-0.555994	-0.0660151	-0.314981	-0.410139	0.187886	-0.679528	0.279951	4.05592e-06	-0.175587	0.305699	0.0720632
Q5XHZ9	Pachytene checkpoint protein 2 homolog OS=Rattus norvegicus OX=10116 GN=Trip13 PE=2 SV=1 - [PCH2_RAT]	3	6	-0.454027	-0.417152	-0.43886	-0.902445	-0.893407	-0.724169	-1.07493	-1.06219	-0.896641	-0.484566	-0.466063	-0.342791	-0.122338	-0.111486	-0.000884701	-0.229315	-0.217223	-0.106192	-0.516154	-0.503086	-0.374087	-0.410974	-0.398512	-0.278883	-0.679771	0.273351	3.21002e-06	-0.272428	0.168626	0.000161145
F1LXF5	Golgi to ER traffic protein 4 OS=Rattus norvegicus OX=10116 GN=Get4 PE=1 SV=2 - [F1LXF5_RAT]	6	9	-0.546717	-0.726887	-0.00976581	-1.055	-1.02517	-0.658903	-1.06272	-1.28839	-0.666605	-0.423743	-0.643655	-0.0641503	-0.15752	-0.353175	0.289635	-0.248959	-0.330838	0.236428	-0.286926	-0.388306	0.427129	-0.298254	-0.492299	-0.0904131	-0.680975	0.392245	8.74854e-05	-0.141125	0.297994	0.129149
D4A6X7	Phosphopantothenoylcysteine synthetase OS=Rattus norvegicus OX=10116 GN=Ppcs PE=1 SV=1 - [D4A6X7_RAT]	2	2	-1.95255	-1.45518	-0.713454	-1.15128	-0.92424	0.270878				-0.676714	0.0782573	0.392378	-0.614862	-0.126773	0.592193	-0.839355	-0.350026	0.36937	-1.62123	-1.39015	-0.235272	-0.704228	-0.214529	0.513465	-0.681324	0.800959	0.0340736	-0.385116	0.697422	0.0821392
D3ZDK2	Ubiquitin-conjugating enzyme E2 D1 OS=Rattus norvegicus OX=10116 GN=Ube2d1 PE=1 SV=1 - [UB2D1_RAT]	2	4	-0.689571	-0.632075	-0.455889	-0.536187	-0.489787	-0.277726	-1.01551	-0.965409	-0.757033	-0.879667	-0.823802	-0.657706	-0.215147	-0.166933	-0.0135084	-0.329059	-0.279606	-0.12575	-0.47645	-0.42602	-0.254197	-0.426624	-0.376801	-0.214348	-0.681697	0.219973	3.62252e-07	-0.27537	0.138074	2.55819e-05
D4A0E8	Protein arginine N-methyltransferase 5 OS=Rattus norvegicus OX=10116 GN=Prmt5 PE=1 SV=1 - [D4A0E8_RAT]	9	16	-1.096	-0.98953	-0.606488	-0.575512	-0.798362	-0.29147	-1.04873	-0.922878	-0.568377	-0.531548	-0.586216	-0.165511	-0.147836	-0.135987	0.246161	-0.292003	-0.325116	0.232809	-0.492047	-0.534429	-0.239931	0.0124022	-0.123682	0.217042	-0.681719	0.29435	6.35699e-06	-0.131885	0.26718	0.115297
B2GUZ9	Fam49b protein OS=Rattus norvegicus OX=10116 GN=Fam49b PE=1 SV=1 - [B2GUZ9_RAT]	7	28	-0.807825	-0.931466	-0.580814	-0.884631	-0.796305	-0.475	-1.05192	-1.17809	-0.608115	-0.417938	-0.54321	0.0934851	-0.0370148	0.0389423	0.0767491	-0.276659	-0.187664	0.0132242	-0.833703	-0.703984	-0.406644	-0.291486	-0.197698	-0.254373	-0.681819	0.338989	2.36822e-05	-0.255026	0.283648	0.00984528
D3ZPR0	Chromosome segregation 1-like OS=Rattus norvegicus OX=10116 GN=Cse1l PE=1 SV=1 - [D3ZPR0_RAT]	26	76	-0.929464	-0.825044	-0.510319	-0.601276	-0.710095	-0.283221	-1.12305	-1.06572	-0.605595	-0.696526	-0.580675	-0.266874	-0.382992	-0.289872	-0.0798643	-0.342769	-0.294964	-0.0268736	-0.586093	-0.416281	-0.102438	-0.32622	-0.267011	0.125726	-0.683155	0.271008	2.81394e-06	-0.249138	0.195001	0.00101865
D3ZC84	Ubiquitin specific peptidase 9, X chromosome (Predicted) OS=Rattus norvegicus OX=10116 GN=Usp9x PE=1 SV=1 - [D3ZC84_RAT]	27	48	-0.750502	-0.551509	-0.266131	-0.823907	-0.74176	-0.459667	-1.24985	-1.16498	-0.779511	-0.683873	-0.587024	-0.14516	-0.451926	-0.208931	-0.0617332	-0.497438	-0.146041	0.171326	-0.717772	-0.478611	-0.163677	-0.323373	-0.138176	0.0718257	-0.683656	0.320543	1.38012e-05	-0.245377	0.257114	0.00700335
M0RBY8	BRCA1-associated protein OS=Rattus norvegicus OX=10116 GN=Brap PE=1 SV=2 - [M0RBY8_RAT]	2	2	-0.519837	-0.396767	-0.577154							-0.887213	-0.765773	-0.956251	-0.510134	-0.396346	-0.599494				-1.08224	-0.966236	-1.15099	0.316311	0.431709	0.237589	-0.683833	0.220441	0.000626972	-0.413314	0.613572	0.0779546
Q63507	60S ribosomal protein L14 OS=Rattus norvegicus OX=10116 GN=Rpl14 PE=1 SV=3 - [RL14_RAT]	6	37	-0.642668	-0.879387	-0.0786561	-0.780898	-1.01985	-0.173367	-1.44209	-1.53617	-0.779592	-0.566051	-0.569585	0.258865	-0.372935	-0.5116	0.392	-0.313637	-0.418236	0.336218	-0.694897	-0.853882	0.0986198	-0.129038	-0.29528	0.485897	-0.684121	0.523562	0.000862881	-0.189731	0.433851	0.157988
D4A6T1	Spermatogenesis associated 5 (Predicted), isoform CRA_a OS=Rattus norvegicus OX=10116 GN=Spata5 PE=1 SV=1 - [D4A6T1_RAT]	2	4	-1.29182	-1.04719	-1.03429	-0.678181	-0.444646	-0.395877	-1.26389	-1.02665	-0.981569	-0.178565	0.0644343	0.067237	-0.132406	0.102942	0.0930745	-0.00688963	0.229698	0.220261	-0.227321	0.0102436	0.0187738	-0.92507	-0.688113	-0.688952	-0.684251	0.494202	0.000556696	-0.166147	0.388809	0.16686
P54313	Guanine nucleotide-binding protein G(I)/G(S)/G(T) subunit beta-2 OS=Rattus norvegicus OX=10116 GN=Gnb2 PE=1 SV=4 - [GBB2_RAT]	2	39	-0.441056	-0.535503	-0.0443344	-0.875737	-0.812615	-0.308407	-1.11539	-1.5612	-0.73375	-0.757968	-0.775403	-0.250197	-0.394029	-0.414378	-0.031034	-0.700548	-0.880477	-0.47691	-0.252282	-0.244387	0.183382	-0.486527	-0.339914	-0.216827	-0.684296	0.409509	0.000121303	-0.354494	0.281175	0.00112238
Q5XIW0	Mitochondrial import inner membrane translocase subunit TIM23 OS=Rattus norvegicus OX=10116 GN=LOC100362432 PE=1 SV=1 - [Q5XIW0_RAT]	4	9	-0.185163	-0.476279	-0.089634	-0.93133	-1.23354	-0.811022	-1.11079	-1.48372	-1.04602	-0.147752	-0.513896	-0.186837	-0.109783	-0.410181	-0.0462973	0.0272733	-0.240169	0.143014	0.0987285	-0.143514	0.231393	0.328015	-0.0287617	0.339435	-0.684665	0.480623	0.000446294	0.0157626	0.226809	0.81418
B0BNC0	Ckmt2 protein OS=Rattus norvegicus OX=10116 GN=Ckmt2 PE=2 SV=1 - [B0BNC0_RAT]	11	37	-1.68547	-0.590917	-1.16586	-1.15466	0.297851	0.0481122	-0.928647	0.210968	0.415495	-1.75071	-0.95988	-0.962954	-0.522647	0.402415	0.12974	-0.662684	0.457827	0.248431	-1.20889	-0.346742	-0.503319	0.0246217	1.17474	0.964945	-0.685556	0.758397	0.00955393	0.013203	0.694592	0.948681
O88656	Actin-related protein 2/3 complex subunit 1B OS=Rattus norvegicus OX=10116 GN=Arpc1b PE=1 SV=3 - [ARC1B_RAT]	6	22	-0.69745	-0.466246	-0.459895	-0.720518	-0.708517	-0.615845	-1.10438	-0.912336	-0.917595	-0.703792	-0.535276	-0.386867	-0.296224	-0.0896605	-0.0343724	-0.452515	-0.388413	-0.318821	-0.621905	-0.622523	-0.56572	-0.463366	-0.233569	0.0057818	-0.685726	0.212899	2.44919e-07	-0.340109	0.219462	0.000227315
F1M1H0	Deoxyribose-phosphate aldolase OS=Rattus norvegicus OX=10116 GN=Dera PE=1 SV=3 - [F1M1H0_RAT]	3	4	-0.743583	-0.712328	-0.56132	-0.939563	-0.919404	-0.73252	-1.23355	-1.20968	-1.02649	-0.117546	-0.0879215	0.0529959	-0.412424	-0.390451	-0.262204	0.0617174	0.0849299	0.213607	-0.173405	-0.149215	-0.00257048	-0.0990448	-0.0754621	0.0618129	-0.685909	0.43248	0.000187919	-0.0952257	0.193249	0.115861
D3ZRV0	DCN1-like protein OS=Rattus norvegicus OX=10116 GN=Dcun1d1 PE=1 SV=1 - [D3ZRV0_RAT]	5	7	-0.852269	0.0717111	-0.720135	-0.967802	-0.401193	-0.691054	-0.799414	-0.29021	-0.982477	-0.982361	-0.740232	-0.879473	-0.173952	-0.0421142	-0.450081	-0.622509	-0.196186	-0.75771	-0.630091	-0.215135	-0.458405	-0.664812	-0.276599	-0.540239	-0.686242	0.323209	1.43909e-05	-0.418986	0.231971	6.20038e-05
P17220	Proteasome subunit alpha type-2 OS=Rattus norvegicus OX=10116 GN=Psma2 PE=1 SV=3 - [PSA2_RAT]	9	26	-0.883889	-0.720773	-0.384389	-0.587006	-0.390881	0.0977742	-1.55393	-1.38499	-0.876187	-0.685314	-0.550447	-0.319117	-0.272321	-0.214771	0.201846	-0.196914	0.000273969	0.402297	-0.79641	-0.653583	-0.210424	-0.723076	-0.604647	0.000788797	-0.686596	0.45463	0.000280441	-0.255578	0.378028	0.0390329
D3ZUY8	AP-2 complex subunit alpha OS=Rattus norvegicus OX=10116 GN=Ap2a1 PE=1 SV=1 - [D3ZUY8_RAT]	17	52	-0.508806	-0.691556	-0.174967	-0.831484	-1.03888	-0.474019	-1.1448	-1.16214	-0.749084	-0.477184	-0.660437	-0.32636	-0.332261	-0.4041	-0.0942943	-0.527347	-0.507234	-0.0964705	-0.329291	-0.452942	-0.0641617	-0.0182209	-0.172172	0.255467	-0.686643	0.315938	1.15797e-05	-0.228586	0.236105	0.0064344
D3ZVI9	Parkinson disease 7 domain containing 1 (Predicted), isoform CRA_a OS=Rattus norvegicus OX=10116 GN=LOC100911365 PE=1 SV=1 - [D3ZVI9_RAT]	4	5	-0.681791	-0.453946	-0.914197	-0.247364	-0.711894	-0.942221	-1.25149	-1.24744	-0.971865	-0.26896	-0.0427472	-0.513088	0.054073	0.180679	-0.213526	-0.160336	-0.218327	-0.0665012	-1.29241	-1.28804	-1.04901	0.532908	0.513518	0.120869	-0.68725	0.393001	8.21755e-05	-0.240509	0.636534	0.217258
A0A0G2JSU2	Adhesion G protein-coupled receptor A3 OS=Rattus norvegicus OX=10116 GN=Adgra3 PE=3 SV=1 - [A0A0G2JSU2_RAT]	2	3	-0.433914	-0.867822	-0.486329	-0.584496	-1.0295	-0.612131				-0.560916	-0.996455	-0.625053	0.156371	-0.28682	0.0719125	0.0694178	-0.372533	-0.0133701	0.135736	-0.305238	0.0718923	0.338232	-0.103348	0.264412	-0.688513	0.219634	1.33988e-05	0.00222209	0.22711	0.973569
Q63468	Phosphoribosyl pyrophosphate synthase-associated protein 1 OS=Rattus norvegicus OX=10116 GN=Prpsap1 PE=1 SV=1 - [KPRA_RAT]	2	15	-0.0280018	-0.189579	-0.180107	-1.20779	-1.13989	-1.15282	-0.924858	-0.853253	-0.869865	-0.688092	-0.180892	-0.851919	-0.475785	0.44401	-0.659934	-0.270133	0.135307	-0.452611	-0.540443	-0.227936	-0.55417	-0.496357	-0.349697	-0.470504	-0.688922	0.429896	0.000172415	-0.326521	0.318654	0.00455505
P42123	L-lactate dehydrogenase B chain OS=Rattus norvegicus OX=10116 GN=Ldhb PE=1 SV=2 - [LDHB_RAT]	22	561	-0.997795	-0.728021	-0.402156	-0.467369	-0.212404	0.215322	-1.34359	-1.07192	-0.721049	-1.15072	-0.871425	-0.51841	-0.272047	-0.022486	0.300659	-0.30362	-0.0584721	0.219464	-0.820215	-0.524313	-0.241735	-0.417393	-0.126519	0.0981258	-0.689128	0.439516	0.000206561	-0.180713	0.31948	0.0758847
P18420	Proteasome subunit alpha type-1 OS=Rattus norvegicus OX=10116 GN=Psma1 PE=1 SV=2 - [PSA1_RAT]	12	59	-0.927518	-0.724718	-0.38581	-0.581798	-0.469787	0.00471604	-1.23978	-1.09839	-0.905777	-0.917778	-0.77536	-0.248017	-0.349497	-0.266907	0.0721163	-0.305705	-0.140213	0.128233	-0.661451	-0.642619	-0.355724	-0.49922	-0.528536	-0.047588	-0.689168	0.364703	4.15807e-05	-0.299759	0.262459	0.00224782
Q641W2	UPF0160 protein MYG1, mitochondrial OS=Rattus norvegicus OX=10116 GN=Myg1 PE=1 SV=1 - [MYG1_RAT]	6	12	-1.04933	-0.673457	-0.46266	-0.620894	-0.406792	-0.114949	-1.41696	-1.04848	-0.805495	-0.66581	-0.432873	-0.600195	-0.121272	0.149408	0.408525	-0.197804	-0.00921319	0.29669	-1.12946	-0.755473	-0.758307	-0.428641	-0.184228	-0.183246	-0.691492	0.349259	2.73324e-05	-0.242752	0.456938	0.0928337
D3ZAQ4	Proteasome assembly chaperone 2 OS=Rattus norvegicus OX=10116 GN=Psmg2 PE=1 SV=1 - [D3ZAQ4_RAT]	3	7	-0.824308	-0.956864	-0.137741	-0.844771	-1.07841	-0.364796	-1.14069	-1.30652	-0.246435	-0.643422	-0.751726	-0.0141734	-0.613473	-0.781194	0.451765	-0.387194	-0.61778	0.294235	-0.533509	-0.699013	0.185726	-0.399933	-0.57958	0.244151	-0.692488	0.417507	0.000129195	-0.286317	0.446027	0.0480534
G3V6U3	ALG2, alpha-1,3/1,6-mannosyltransferase OS=Rattus norvegicus OX=10116 GN=Alg2 PE=1 SV=1 - [G3V6U3_RAT]	4	5	-0.096017	-0.148958	-0.111989	-1.48717	-1.5512	-1.47836	-0.713872	-0.774205	-0.705048	-0.3883	-0.442872	-0.415994	0.124223	0.062	0.0762074	-0.0688787	-0.129862	-0.115224	-0.229203	-0.28921	-0.256605	-0.204938	-0.265552	-0.242316	-0.692832	0.540477	0.000994024	-0.12828	0.146398	0.0113397
F1MAQ4	Trafficking protein particle complex 10 OS=Rattus norvegicus OX=10116 GN=Trappc10 PE=1 SV=1 - [F1MAQ4_RAT]	3	6	-0.64189	-0.522378	-0.269185	-0.942619	-0.834203	-0.545134	-1.10672	-0.994598	-0.709216	-0.74336	-0.62548	-0.382377	-0.373178	-0.262949	-0.0325167	-0.254464	-0.142995	0.0878679	-0.115331	-0.00288548	0.245945	-0.844126	-0.732287	-0.492826	-0.693096	0.248893	1.05795e-06	-0.243312	0.324379	0.0247658
Q64620	Serine/threonine-protein phosphatase 6 catalytic subunit OS=Rattus norvegicus OX=10116 GN=Ppp6c PE=2 SV=2 - [PPP6_RAT]	4	7	-0.60902	-0.448916	-0.459344	-0.390148	-0.227914	-0.103457	-0.976607	-1.03808	-0.918315	-1.07366	-1.0754	-0.997919	-0.527568	-0.430404	-0.389434	-0.487401	-0.399397	-0.416093	-0.340139	-0.372365	-0.201069	-0.18879	0.073075	0.563391	-0.693232	0.358177	3.35544e-05	-0.259683	0.305911	0.0134328
B0BN46	Glyoxylate and hydroxypyruvate reductase OS=Rattus norvegicus OX=10116 GN=Grhpr PE=1 SV=1 - [B0BN46_RAT]	2	2	-0.784016	-1.40138	-0.942434	-0.191092	-0.819548	-0.324731	-0.270534	-1.06942	-0.887558	-0.0145284	-0.881936	-0.742353	-0.0666935	-0.427005	-0.300092	0.0496699	-0.414794	-0.28745	-0.162052	-0.786477	-0.331899	0.451994	-0.323518	-0.187577	-0.694127	0.408134	0.000104395	-0.232158	0.299443	0.0211909
G3V7G9	Eukaryotic translation initiation factor 3, subunit 6 interacting protein OS=Rattus norvegicus OX=10116 GN=Eif3l PE=1 SV=2 - [G3V7G9_RAT]	13	30	-0.571341	-0.805208	-0.236488	-0.850682	-0.965974	-0.296534	-1.14751	-1.09319	-0.716878	-0.578192	-0.800942	-0.272948	-0.300807	-0.351942	0.143654	-0.19634	-0.369949	0.0708484	-0.311488	-0.395228	0.13648	-0.220561	-0.426678	0.191105	-0.694658	0.310558	8.83855e-06	-0.169242	0.235638	0.0301414
P62912	60S ribosomal protein L32 OS=Rattus norvegicus OX=10116 GN=Rpl32 PE=1 SV=2 - [RL32_RAT]	5	22	-0.554585	-0.729476	-0.507209	-0.590554	-0.623539	-0.161615	-0.916311	-1.84413	-0.850721	-0.608427	-0.764857	-0.187431	-0.483882	-0.687146	0.084811	-0.221466	-0.374765	0.0269049	-0.472202	-0.642436	-0.152787	0.335904	0.19341	0.841721	-0.694905	0.428573	0.00015634	-0.129328	0.449322	0.34016
P62718	60S ribosomal protein L18a OS=Rattus norvegicus OX=10116 GN=Rpl18a PE=2 SV=1 - [RL18A_RAT]	10	30	-0.692864	-0.744585	-0.0957539	-0.970518	-1.03415	-0.152966	-1.51405	-1.50208	-0.780899	-0.368914	-0.514442	0.0147724	-0.153043	-0.283741	0.363007	-0.239807	-0.374181	0.377988	-0.59837	-0.62834	0.180088	-0.0135897	-0.281045	0.577366	-0.696371	0.506197	0.000584865	-0.0894724	0.390553	0.444213
A0A140TAH5	AP-2 complex subunit mu OS=Rattus norvegicus OX=10116 GN=Ap2m1 PE=1 SV=1 - [A0A140TAH5_RAT]	13	40	-0.65568	-0.668567	-0.0481315	-0.828281	-0.885087	-0.407458	-1.30708	-1.61618	-0.941264	-0.444265	-0.509233	-0.0533521	-0.378415	-0.436277	0.156834	-0.278185	-0.282862	0.22312	-0.475902	-0.486621	-0.0176234	-0.179983	-0.17156	0.325848	-0.697048	0.462224	0.000283758	-0.166802	0.280103	0.0635485
Q80U96	Exportin-1 OS=Rattus norvegicus OX=10116 GN=Xpo1 PE=1 SV=1 - [XPO1_RAT]	16	50	-0.671559	-0.880417	-0.387844	-0.691349	-0.802153	-0.304737	-1.2911	-1.40757	-0.849425	-0.4297	-0.510937	-0.138232	-0.369216	-0.284463	0.0688315	-0.259305	-0.419685	0.0650626	-0.418082	-0.491556	-0.0193561	-0.0467617	-0.0490444	0.342857	-0.697085	0.380695	5.49762e-05	-0.156727	0.254731	0.0564485
G3V7S2	Neurofilament medium polypeptide OS=Rattus norvegicus OX=10116 GN=Nefm PE=1 SV=3 - [G3V7S2_RAT]	8	134	-0.00979695	0.064083	-1.66098	-0.2054	-0.288861	-1.72864	0.524905	0.534899	-0.945965	-1.07023	-1.03732	-2.55753	0.0262975	0.0386991	-1.36004	0.0715025	0.090786	-1.30542	0.518232	0.578603	-1.00683	0.707752	0.633641	-0.789042	-0.698403	0.964957	0.0291312	-0.149652	0.76531	0.512156
A0A0H2UHG3	Cullin-5 OS=Rattus norvegicus OX=10116 GN=Cul5 PE=1 SV=1 - [A0A0H2UHG3_RAT]	18	49	-0.94157	-0.7333	-0.402568	-0.915519	-0.787902	-0.386429	-1.23947	-1.08245	-0.608202	-0.635061	-0.521712	-0.137574	-0.28259	-0.221857	0.136475	-0.426942	-0.272233	0.08637	-0.763875	-0.573701	-0.0794092	-0.487503	-0.506088	-0.107843	-0.699313	0.316009	9.77662e-06	-0.2916	0.272288	0.0034424
P38062	Methionine aminopeptidase 2 OS=Rattus norvegicus OX=10116 GN=Metap2 PE=1 SV=2 - [MAP2_RAT]	10	29	-1.0599	-0.969679	-0.773427	-0.715238	-0.611546	-0.64593	-1.02347	-1.03763	-0.898245	-0.335399	-0.288089	-0.0879236	-0.277328	-0.256058	-0.0798241	-0.222114	-0.225663	-0.0971678	-0.61651	-0.637059	-0.425518	-0.399061	-0.261268	-0.39382	-0.703873	0.323843	1.1572e-05	-0.324283	0.177415	5.58484e-05
A0A0G2JYU1	Leukocyte immunoglobulin-like receptor subfamily B member 3-like OS=Rattus norvegicus OX=10116 GN=Lilrb3l PE=4 SV=1 - [A0A0G2JYU1_RAT]	2	3	-0.791878	-0.269015	-0.651979	-1.54441	-1.03264	-1.37973	-1.35142	-0.835947	-1.18672	-0.0275379	0.493694	0.100639	-0.522689	-0.00910898	-0.414834	-0.591206	-0.0763862	-0.481681	-0.610059	-0.0942618	-0.481589	-0.783637	-0.268447	-0.665144	-0.706413	0.65224	0.00319979	-0.416587	0.250775	0.000127511
Q6AYA2	Vaccinia-related kinase 1 OS=Rattus norvegicus OX=10116 GN=Vrk1 PE=1 SV=1 - [Q6AYA2_RAT]	4	8	-0.724731	-0.875838	-0.371034	-0.632343	-0.522177	-0.334835	-1.02375	-1.1511	-1.04559	-0.660008	-0.70939	-0.428836	-0.509869	-0.591276	-0.387012	-0.258382	-0.417532	-0.169735	-0.518003	-0.39355	-0.2681	-0.665347	-0.878533	-0.49197	-0.706636	0.271648	2.07093e-06	-0.462442	0.194153	4.86395e-06
P85971	6-phosphogluconolactonase OS=Rattus norvegicus OX=10116 GN=Pgls PE=1 SV=1 - [6PGL_RAT]	7	15	-0.98297	-0.867042	-0.428949	-0.687226	-0.639594	-0.0671635	-1.32315	-1.15347	-0.628649	-0.781436	-0.670846	-0.253263	-0.296356	-0.234032	0.180159	-0.381308	-0.224175	0.269011	-0.99413	-0.846801	-0.336888	-0.653184	-0.540394	-0.017572	-0.706981	0.355638	2.63448e-05	-0.339639	0.380987	0.01032
B1H230	Map2k3 protein OS=Rattus norvegicus OX=10116 GN=Map2k3 PE=1 SV=1 - [B1H230_RAT]	3	12	-0.572753	-0.568653	-0.330695	-1.57599	-1.58299	-1.30915	-0.539151	-0.822052	-0.551906	-0.290954	-0.288485	-0.0606185	-0.257284	-0.262467	-0.0472704	-0.176016	-0.12601	0.0896167	-0.6491	-0.522305	-0.28871	-0.782394	-0.785968	-0.561743	-0.707783	0.513044	0.000572348	-0.364138	0.289825	0.00115093
D3ZBG8	PAP associated domain containing 5 (Predicted) OS=Rattus norvegicus OX=10116 GN=Tent4b PE=4 SV=1 - [D3ZBG8_RAT]	3	6	-0.724082	-0.431571	-0.166634	-1.37375	-1.09234	-0.791527	-1.56016	-1.27504	-0.977917	-0.312913	-0.0220343	0.232813	-0.288422	-0.00519477	0.236982	-0.641066	-0.356599	-0.113992	-0.390994	-0.10555	0.155025	-0.853018	-0.568181	-0.316976	-0.707931	0.572079	0.00128418	-0.270665	0.323387	0.014462
B2RYS6	Hypoxanthine phosphoribosyltransferase OS=Rattus norvegicus OX=10116 GN=Prtfdc1 PE=1 SV=1 - [B2RYS6_RAT]	3	7	-0.570464	-0.33195	-0.437626	-0.927759	-0.623008	-0.941157	-0.856875	-0.707982	-0.756235	-0.84644	-0.661843	-0.844811	-0.426331	-0.161593	-0.461045	0.0365421	0.325253	-0.0245484	-1.11935	-0.910836	-1.19189	-0.642952	-0.412111	-0.702535	-0.708846	0.192544	6.20827e-08	-0.474283	0.467953	0.00487533
D3ZHB7	Ubiquitin protein ligase E3C OS=Rattus norvegicus OX=10116 GN=Ube3c PE=1 SV=3 - [D3ZHB7_RAT]	9	16	-0.883098	-0.763722	-0.373273	-0.829365	-0.707632	-0.521348	-1.32067	-0.955902	-0.836068	-0.574246	-0.334463	-0.41556	-0.195777	0.00498372	0.231493	-0.182804	-0.0929551	0.0351227	-0.387817	-0.332504	-0.0199636	-0.33933	-0.203107	0.111584	-0.709612	0.284685	3.13824e-06	-0.114256	0.192776	0.0646258
Q3MHC2	Integrator complex subunit 11 OS=Rattus norvegicus OX=10116 GN=Ints11 PE=2 SV=1 - [INT11_RAT]	4	4	-1.11944	-1.01662	-0.423885	-1.34165	-1.24993	-0.62132	-1.30167	-1.20624	-0.581317	-0.14857	-0.0473859	0.535262	-0.0952141	-0.00168155	0.568296	-0.34577	-0.250998	0.31941	-0.198833	-0.103084	0.485292	-0.138673	-0.0435303	0.535475	-0.710231	0.599979	0.0017574	0.0608907	0.325527	0.530297
Q8VHT6	Arsenite methyltransferase OS=Rattus norvegicus OX=10116 GN=As3mt PE=1 SV=1 - [AS3MT_RAT]	8	11	-1.04583	-0.726246	-0.590672	-0.700781	-0.361397	-0.178053	-0.968613	-0.690846	-0.639063	-1.20882	-0.862681	-0.563771	-0.54273	-0.232433	-0.173717	-0.523516	-0.239535	-0.126265	-0.825688	-0.497552	-0.3638	-0.303867	-0.12243	0.0426778	-0.711397	0.285662	3.16606e-06	-0.325738	0.238118	0.000610631
A0A096MK18	Diphosphoinositol pentakisphosphate kinase 2 (Fragment) OS=Rattus norvegicus OX=10116 GN=Ppip5k2 PE=1 SV=1 - [A0A096MK18_RAT]	2	4	-1.13238	-1.4008	-0.283041	-0.724495	-1.00401	-1.07658	-0.856728	-1.26697	-0.177932	-0.293656	-0.563706	0.231993	-0.459367	-0.737069	0.00572785	-0.357229	-0.633691	0.265899	-0.12382	-0.533739	0.51875	-0.326294	-0.602386	-0.164274	-0.712359	0.500528	0.00044955	-0.262291	0.380702	0.0360744
P15865	Histone H1.4 OS=Rattus norvegicus OX=10116 GN=Hist1h1e PE=1 SV=3 - [H14_RAT]	5	268	-0.403618	-0.636788	-0.401901	-0.970875	-1.15134	-1.03638	-0.79452	-0.890312	-0.851618	-0.362456	-0.536687	-0.516871	-0.418271	-0.610693	-0.460488	-0.704218	-0.67575	-0.657437	-0.317086	-0.4603	-0.152377	0.418005	0.0823044	0.122	-0.71278	0.27157	1.89721e-06	-0.319526	0.363267	0.0111071
A2VCX1	TIP41-like protein OS=Rattus norvegicus OX=10116 GN=Tiprl PE=1 SV=1 - [TIPRL_RAT]	8	18	-1.12134	-1.01262	-0.638663	-0.914918	-0.904779	-0.325091	-1.16806	-0.899853	-0.399673	-0.583892	-0.494155	-0.097674	-0.496533	-0.300222	0.0352384	-0.33607	-0.152431	0.155359	-1.02108	-0.807624	-0.382844	-0.485657	-0.308492	0.159219	-0.713393	0.340242	1.61662e-05	-0.328428	0.356966	0.00865011
P62243	40S ribosomal protein S8 OS=Rattus norvegicus OX=10116 GN=Rps8 PE=1 SV=2 - [RS8_RAT]	10	123	-0.639931	-0.674761	-0.172857	-0.998871	-1.08336	-0.493805	-1.5419	-1.58242	-0.928668	-0.225087	-0.361824	0.139484	-0.377868	-0.477553	0.152857	-0.194572	-0.272602	0.410351	-0.628725	-0.641345	-0.104298	-0.0469761	-0.17721	0.46409	-0.713667	0.534542	0.000734457	-0.157821	0.36211	0.159276
B0BNL8	Agpat3 protein (Fragment) OS=Rattus norvegicus OX=10116 GN=Agpat3 PE=2 SV=1 - [B0BNL8_RAT]	4	10	-0.559605	-0.170569	-0.0754833	-1.19457	-0.98489	-0.676162	-1.18092	-0.751652	-0.512302	-1.11527	-0.690836	-0.652009	-0.852554	-0.530698	-0.452576	-0.766688	-0.43308	-0.332346	-0.6675	-0.237908	-0.100069	-0.519066	-0.20549	-0.123271	-0.713689	0.364083	2.99155e-05	-0.435104	0.246129	7.48008e-05
M0R9X8	Cytoplasmic dynein 1 heavy chain 1 OS=Rattus norvegicus OX=10116 GN=Dync1h1 PE=1 SV=2 - [M0R9X8_RAT]	186	565	-0.680682	-0.644147	-0.174208	-1.03841	-1.0425	-0.500516	-1.26774	-1.24711	-0.751056	-0.577236	-0.556762	-0.0888108	-0.301078	-0.320338	0.138529	-0.222149	-0.217081	0.2521	-0.538128	-0.544436	-0.0685914	-0.346502	-0.376115	0.0770939	-0.714099	0.379305	4.29833e-05	-0.205558	0.25648	0.0180217
P18421	Proteasome subunit beta type-1 OS=Rattus norvegicus OX=10116 GN=Psmb1 PE=1 SV=3 - [PSB1_RAT]	9	42	-0.960047	-0.847325	-0.458192	-0.682198	-0.564039	-0.147693	-1.35223	-1.39778	-0.7035	-0.57944	-0.611363	-0.271302	-0.35069	-0.229991	0.0365498	-0.132152	-0.0866954	0.417062	-0.69228	-0.679249	-0.0281373	-0.346042	-0.203195	0.311257	-0.714593	0.379902	4.33214e-05	-0.165297	0.336776	0.117147
F1M1A6	Similar to potassium channel tetramerisation domain-containing 12b OS=Rattus norvegicus OX=10116 GN=LOC681355 PE=1 SV=2 - [F1M1A6_RAT]	2	4	-0.885282	-0.282198	-0.698451	-1.38083	-0.788847	-1.16922	-0.622386	0.102027	0.0407018	-1.23029	-0.628837	-1.05518	-0.118021	0.475781	0.0367663	-1.32914	-0.734097	-1.17268	-1.02665	-0.559358	-1.30271	-0.385888	0.209523	-0.220463	-0.716567	0.477449	0.000294933	-0.510578	0.610471	0.014516
P20059	Hemopexin OS=Rattus norvegicus OX=10116 GN=Hpx PE=1 SV=3 - [HEMO_RAT]	5	11	-0.722503	-0.73404	-0.576144	-1.35956	0.113439	-1.38602	-0.41197	0.147553	-1.46245	-0.924064	-0.157328	-1.13224	-1.20444	-0.328845	-0.87232	-0.580724	-0.228462	-1.21561	-0.808944	-0.326778	-1.57711	-1.03451	-0.531666	-1.11172	-0.717111	0.563673	0.00105079	-0.818428	0.424935	3.50624e-05
A0A140TAE0	Major vault protein OS=Rattus norvegicus OX=10116 GN=Mvp PE=1 SV=1 - [A0A140TAE0_RAT]	30	89	-0.775992	-0.98912	-0.348881	-0.586088	-0.643112	-0.169956	-1.10337	-1.25053	-0.653042	-0.799264	-0.947851	-0.34218	-0.265936	-0.507794	-0.00317052	-0.195667	-0.355986	0.116371	-0.507885	-0.657812	-0.17616	-0.196814	-0.358129	0.0536985	-0.717449	0.326618	1.04816e-05	-0.254607	0.237566	0.00342573
Q5PQQ3	Anterior pharynx defective 1 homolog A (C. elegans) OS=Rattus norvegicus OX=10116 GN=Aph1a PE=1 SV=1 - [Q5PQQ3_RAT]	2	3	-0.906168	-0.544547	-0.58272	-1.21938	-0.868854	-0.871151	-0.921078	-1.2492	-0.231577	-0.517955	-0.84032	0.135027	-0.654332	-0.301993	-0.362927	-0.521819	-0.168241	-0.228744	0.015317	0.369872	0.327336	0.278289	0.632237	0.580332	-0.71816	0.395893	5.9696e-05	-0.00288945	0.432964	0.98197
B0K031	60S ribosomal protein L7 OS=Rattus norvegicus OX=10116 GN=Rpl7 PE=1 SV=1 - [B0K031_RAT]	20	161	-0.735412	-0.862834	-0.118914	-1.01011	-1.11733	-0.328334	-1.38069	-1.52431	-0.884228	-0.304869	-0.559189	0.201066	-0.278717	-0.49614	0.187309	-0.175955	-0.290706	0.301273	-0.499218	-0.643555	-0.0599	-0.0231779	-0.136647	0.499264	-0.718764	0.516486	0.000535198	-0.134681	0.341512	0.199178
A0A0G2JYA4	Serine/threonine-protein phosphatase OS=Rattus norvegicus OX=10116 GN=LOC100362453 PE=3 SV=1 - [A0A0G2JYA4_RAT]	2	57	-0.854835	-0.798676	-0.310257	-0.63125	-0.561355	-0.00197379	-1.34122	-1.35842	-0.82448	-0.857626	-0.801462	-0.287472	-0.452494	-0.397979	0.10334	-0.225687	-0.182908	0.27142	-0.811155	-0.783905	-0.299849	-0.443518	-0.435566	0.039119	-0.719086	0.399764	6.42822e-05	-0.301598	0.329004	0.00883095
B4F795	Choline transporter-like protein 2 OS=Rattus norvegicus OX=10116 GN=Slc44a2 PE=2 SV=1 - [CTL2_RAT]	2	3	-0.552961	-0.35794	0.301749	-0.824994	-0.641069	0.0544947	-2.11923	-1.9316	-1.23972	-0.788979	-0.595589	0.0540089	-0.946148	-0.76041	-0.123483	-1.00287	-0.815887	-0.178529	-0.725646	-0.537691	0.117634	-0.551376	-0.364028	0.281927	-0.720152	0.746829	0.00658914	-0.467209	0.417577	0.00258183
D3ZLA3	Copine 3 OS=Rattus norvegicus OX=10116 GN=Cpne3 PE=1 SV=1 - [D3ZLA3_RAT]	5	20	-0.893029	-0.776173	-0.441912	-1.06678	-0.939933	-0.505507	-1.23351	-1.12641	-0.757598	-0.457583	-0.401252	-0.0503062	-0.368988	-0.372939	-0.0579216	-0.304836	-0.294363	-0.121847	-0.734859	-0.603985	-0.28199	-0.382521	-0.439064	-0.280698	-0.720833	0.353461	2.08684e-05	-0.353668	0.184457	3.65094e-05
G3V6S2	Cytoplasmic aconitate hydratase OS=Rattus norvegicus OX=10116 GN=Aco1 PE=1 SV=1 - [G3V6S2_RAT]	19	47	-0.948474	-0.73757	-0.23602	-0.788074	-0.739729	0.0614706	-1.37827	-1.14701	-0.669939	-0.938674	-0.808623	-0.334071	-0.483488	-0.256222	0.31248	-0.255819	-0.159812	0.31423	-1.05529	-0.806842	-0.266354	-0.51053	-0.448333	-0.0260688	-0.722082	0.396024	5.70713e-05	-0.303504	0.402186	0.0240794
F1M471	EPM2A-interacting protein 1 OS=Rattus norvegicus OX=10116 GN=Epm2aip1 PE=1 SV=3 - [F1M471_RAT]	9	12	-1.10593	-0.894183	-0.366089	-0.750056	-0.569152	-0.336248	-1.36748	-1.13957	-0.753519	-0.571884	-0.578116	-0.239515	-0.228006	-0.0723018	0.111579	-0.116414	-0.0462578	0.163565	-0.715585	-0.52405	0.0780522	-0.557273	-0.359433	-0.169812	-0.722645	0.349637	1.8454e-05	-0.202995	0.282681	0.0301641
P11497	Acetyl-CoA carboxylase 1 OS=Rattus norvegicus OX=10116 GN=Acaca PE=1 SV=1 - [ACACA_RAT]	19	52	-1.15621	-0.776165	-0.481723	-1.18407	-0.922479	-0.329591	-1.22597	-0.964556	-0.668627	-0.571571	-0.453138	0.046872	-0.36343	-0.149656	0.276923	-0.232415	-0.0623804	0.339648	-0.813084	-0.500353	-0.163772	-0.361485	-0.190285	0.380904	-0.723936	0.388305	4.68843e-05	-0.153282	0.353262	0.16097
D3ZZQ0	Similar to Traf2 and NCK interacting kinase, splice variant 4 (Predicted), isoform CRA_a OS=Rattus norvegicus OX=10116 GN=Tnik PE=1 SV=1 - [D3ZZQ0_RAT]	3	16	0.487006	0.124103	-0.18219	-1.47597	-1.62222	-1.58036	-0.788877	-0.931424	-0.893242	-0.261313	-0.625847	-0.94223	-0.683928	-0.828365	-0.845133	0.463486	0.09254	-0.236083	-0.114683	-0.256904	-0.255274	-0.576954	-0.719781	-0.727521	-0.724381	0.669613	0.00322429	-0.390717	0.408986	0.00696139
P35446	Spondin-1 OS=Rattus norvegicus OX=10116 GN=Spon1 PE=1 SV=1 - [SPON1_RAT]	4	10	-0.489424	-0.467106	-0.733128	-0.648328	-0.693015	-1.06502	-0.621551	-0.606626	-0.771499	-0.734097	-0.911785	-0.958282	0.117827	0.0749536	-0.355684	-0.0738712	-0.176573	-0.545713	-0.367704	-0.43136	-0.659799	-0.265749	-0.449479	-0.632806	-0.724988	0.181121	2.59931e-08	-0.31383	0.25731	0.0014243
F1MA87	Cyclin-dependent kinase 6 OS=Rattus norvegicus OX=10116 GN=Cdk6 PE=1 SV=2 - [F1MA87_RAT]	4	7	-0.791308	-0.861311	-0.211638	-0.896575	-0.977674	-0.292126	-1.25337	-1.33076	-0.648901	-0.649069	-0.720703	-0.0811209	-0.252982	-0.332268	0.294644	-0.235079	-0.313125	0.314217	-0.691657	-0.768726	-0.123416	-0.370337	-0.448013	0.187927	-0.726213	0.386057	4.32988e-05	-0.228234	0.349793	0.0450708
F1LP67	Uncharacterized protein OS=Rattus norvegicus OX=10116 PE=3 SV=3 - [F1LP67_RAT]	10	22	-0.0314616	0.00973463	0.193271	-1.34417	-1.35076	-1.27368	-1.25961	-1.16518	-1.20161	-0.466351	-0.399055	-0.429042	0.185163	0.126487	0.0525769	-0.332293	-0.224932	-0.294701	0.0329051	0.113316	0.0688832	-0.211122	0.0488728	-0.293369	-0.726492	0.596007	0.00143033	-0.0606844	0.192688	0.298605
P21670	Proteasome subunit alpha type-4 OS=Rattus norvegicus OX=10116 GN=Psma4 PE=1 SV=1 - [PSA4_RAT]	10	35	-1.02312	-0.630372	-0.582072	-0.637385	-0.224476	-0.149046	-1.47734	-1.14148	-0.979828	-0.938477	-0.493713	-0.453644	-0.39336	-0.0116974	0.113509	-0.326089	0.00249595	0.0621507	-0.562503	-0.295942	-0.153684	-0.546759	-0.037693	-0.174725	-0.727579	0.391408	4.81229e-05	-0.193691	0.230861	0.0142816
Q5FVM7	DnaJ homolog subfamily C member 16 OS=Rattus norvegicus OX=10116 GN=Dnajc16 PE=2 SV=1 - [DJC16_RAT]	3	4	0.0674138	0.167371	0.352303	-1.49676	-1.26667	-1.06739	-2.27216	-2.03836	-1.84276	0.0975294	0.195855	0.370697	-0.80748	-0.716806	-0.554634	0.0562588	0.148173	0.310775	0.095269	0.18816	0.36873	-0.180219	-0.0879347	0.0832649	-0.727744	1.03063	0.0324715	-0.0913703	0.395723	0.440733
O54975	Xaa-Pro aminopeptidase 1 OS=Rattus norvegicus OX=10116 GN=Xpnpep1 PE=1 SV=1 - [XPP1_RAT]	19	49	-1.02459	-0.701373	-0.43283	-0.765979	-0.601892	-0.15056	-1.31508	-1.16851	-0.652002	-0.847748	-0.620462	-0.469586	-0.416517	-0.26756	0.065301	-0.478688	-0.290819	-0.0447132	-0.776425	-0.656805	-0.44117	-0.278806	-0.163865	0.139304	-0.729218	0.32526	8.64895e-06	-0.300897	0.274928	0.00298791
Q4V8I9	UTP--glucose-1-phosphate uridylyltransferase OS=Rattus norvegicus OX=10116 GN=Ugp2 PE=1 SV=1 - [Q4V8I9_RAT]	18	43	-0.996306	-0.974415	-0.481285	-0.801113	-0.719965	-0.176634	-1.29212	-1.09699	-0.729523	-0.702707	-0.568367	-0.212061	-0.283135	-0.150836	0.212164	-0.451848	-0.362981	0.0661905	-0.810887	-0.801152	-0.436759	-0.445979	-0.37124	0.0986386	-0.72929	0.337056	1.20705e-05	-0.311485	0.324814	0.00680765
A0JPJ7	Obg-like ATPase 1 OS=Rattus norvegicus OX=10116 GN=Ola1 PE=2 SV=1 - [OLA1_RAT]	11	30	-0.68236	-0.546243	-0.426054	-0.958084	-0.75168	-0.681471	-1.09697	-0.901455	-0.785067	-0.789892	-0.661722	-0.479911	-0.235935	-0.148259	-0.0343053	-0.374958	-0.199784	-0.0832746	-0.775159	-0.560808	-0.628903	-0.784554	-0.674252	-0.515	-0.730076	0.19567	5.40288e-08	-0.417933	0.272449	0.000247097
Q6IRE3	GIMAP4 OS=Rattus norvegicus OX=10116 GN=Gimap4 PE=1 SV=1 - [Q6IRE3_RAT]	8	22	-0.669003	-0.717472	-0.733717	-0.567845	-0.744602	-0.678824	-0.6192	-0.612396	-0.870775	-0.632422	-1.01759	-0.900981	-0.204334	-0.478744	-0.48934	-0.193383	-0.434873	-0.352601	-0.219877	-0.332869	-0.354784	-0.0234828	-0.346834	-0.214472	-0.730402	0.134976	1.0696e-09	-0.3038	0.136706	9.39758e-06
P17425	Hydroxymethylglutaryl-CoA synthase, cytoplasmic OS=Rattus norvegicus OX=10116 GN=Hmgcs1 PE=1 SV=1 - [HMCS1_RAT]	7	25	-1.39791	-1.0445	-0.72862	-0.645628	-0.391037	-0.0266544	-1.43773	-1.02914	-0.463129	-0.850071	-0.35351	-0.410565	0.0260185	0.396533	0.58251	-0.253147	0.0638846	0.238824	-0.547462	-0.280811	-0.0229932	-0.504169	-0.175496	0.0230902	-0.731541	0.435002	0.000114912	-0.0377682	0.339777	0.707538
Q6P3V9	60S ribosomal protein L4 OS=Rattus norvegicus OX=10116 GN=Rpl4 PE=1 SV=1 - [Q6P3V9_RAT]	23	131	-0.781867	-0.950208	-0.249656	-0.845204	-0.975668	-0.356425	-1.18118	-1.55887	-0.806042	-0.470965	-0.571345	-0.0315236	-0.282736	-0.460735	0.230137	-0.252386	-0.346414	0.149796	-0.52868	-0.680487	-0.0611667	0.0257211	-0.0821887	0.464771	-0.731579	0.42336	9.10654e-05	-0.152031	0.336249	0.145586
D4A857	Importin 9 OS=Rattus norvegicus OX=10116 GN=Ipo9 PE=1 SV=2 - [D4A857_RAT]	18	35	-0.922572	-0.796525	-0.520671	-0.549527	-0.61427	-0.35966	-1.31141	-1.47249	-1.22092	-0.505236	-0.487581	-0.0252217	-0.308761	-0.225359	0.0773536	-0.25411	-0.281105	0.0165387	-0.439204	-0.426028	-0.0944976	-0.305618	-0.262692	0.212266	-0.732174	0.426904	9.71479e-05	-0.190935	0.202101	0.00742934
P05197	Elongation factor 2 OS=Rattus norvegicus OX=10116 GN=Eef2 PE=1 SV=4 - [EF2_RAT]	46	303	-1.03297	-0.8674	-0.470674	-0.78677	-0.659978	-0.285637	-1.21111	-0.973258	-0.674086	-0.780557	-0.691428	-0.362126	-0.317275	-0.144801	0.121798	-0.277512	-0.201528	0.150091	-0.695468	-0.618019	-0.215725	-0.393499	-0.252179	0.129883	-0.732999	0.272453	1.48778e-06	-0.226186	0.271388	0.0147814
Q4KLI2	tRNA methyltransferase 10 homolog A OS=Rattus norvegicus OX=10116 GN=Trmt10a PE=1 SV=1 - [TM10A_RAT]	2	3	-1.3465	-1.36484	-0.623038	-0.249966	-0.279409	0.498272	-1.68723	-1.71297	-0.938975	-0.595704	-0.615682	0.116034	-0.0973546	-0.124984	0.594061	-0.116074	-0.142464	0.577011	-0.25771	-0.283123	0.45432	0.0283862	0.00236656	0.73044	-0.733334	0.701271	0.00400899	0.11374	0.366409	0.305254
Q62967	Diphosphomevalonate decarboxylase OS=Rattus norvegicus OX=10116 GN=Mvd PE=1 SV=1 - [MVD1_RAT]	5	10	-1.09977	-1.16723	-0.573529	-0.290055	-0.588811	-0.000360412	-1.34232	-1.45558	-0.791283	-0.661135	-0.694035	-0.15155	-0.384748	-0.303513	0.385366	-0.244346	-0.189635	0.527438	-0.413855	-0.666718	-0.118506	-0.669392	-0.619418	0.115078	-0.734638	0.461596	0.000182579	-0.215187	0.390999	0.083035
A0A0H2UHM7	Tubulin alpha chain OS=Rattus norvegicus OX=10116 GN=LOC100909441 PE=3 SV=1 - [A0A0H2UHM7_RAT]	2	547	-0.405521	-0.489649	-0.193614	-1.13513	-1.0637	-0.64107	-1.22193	-1.03227	-0.678351	-0.79998	-0.820705	-0.336572	-0.170773	-0.0944131	0.186055	-0.141594	-0.179276	-0.0311488	-0.1075	-0.168546	0.129673	0.0831915	-0.045188	0.440742	-0.734874	0.335452	1.07493e-05	-0.00823136	0.187091	0.881625
G3V9G4	ATP-citrate synthase OS=Rattus norvegicus OX=10116 GN=Acly PE=1 SV=1 - [G3V9G4_RAT]	31	71	-0.828548	-0.928471	-0.490858	-0.874464	-1.01287	-0.418316	-1.22231	-1.2599	-0.684769	-0.463091	-0.542867	-0.0931031	-0.187455	-0.184442	0.255772	-0.187606	-0.229058	0.178635	-0.669509	-0.685801	-0.19937	-0.325156	-0.397731	0.113253	-0.734964	0.349172	1.55959e-05	-0.209872	0.29552	0.0316709
P40329	Arginine--tRNA ligase, cytoplasmic OS=Rattus norvegicus OX=10116 GN=Rars PE=1 SV=2 - [SYRC_RAT]	22	68	-0.88155	-0.834966	-0.358094	-0.93383	-0.851412	-0.338033	-1.28549	-1.27223	-0.822492	-0.558839	-0.527401	-0.160383	-0.368552	-0.290884	0.121004	-0.320378	-0.327549	0.141461	-0.651962	-0.619131	-0.120563	-0.516172	-0.397063	0.0430031	-0.735393	0.355197	1.8166e-05	-0.275565	0.270126	0.00468294
D3ZLD7	Protein phosphatase 2 (Formerly 2A), regulatory subunit B'', alpha, isoform CRA_a OS=Rattus norvegicus OX=10116 GN=Ppp2r3a PE=4 SV=1 - [D3ZLD7_RAT]	3	23	-0.528738	-0.434546	-0.770345	-1.91169	-1.82859	-2.12852	-0.169884	-0.0830856	-0.386695	-0.145783	-0.0532232	-0.399112	0.584006	0.668915	0.310356	0.4523	0.538449	0.18032				-0.40347	-0.316951	-0.666482	-0.736685	0.765563	0.00667059	0.149716	0.489586	0.385754
P62250	40S ribosomal protein S16 OS=Rattus norvegicus OX=10116 GN=Rps16 PE=1 SV=2 - [RS16_RAT]	6	42	-0.696686	-0.836769	-0.307234	-0.629986	-0.969169	-0.329571	-1.24705	-1.61988	-0.878363	-0.420106	-0.744661	-0.162912	-0.242175	-0.444096	0.0672263	-0.211502	-0.503185	-0.0482573	-0.467307	-0.888589	-0.220552	-0.270678	-0.843365	-0.14851	-0.736866	0.417493	7.58425e-05	-0.351749	0.292188	0.00156207
D3ZHQ1	Dipeptidylpeptidase 8 OS=Rattus norvegicus OX=10116 GN=Dpp8 PE=1 SV=3 - [D3ZHQ1_RAT]	3	5	-0.932634	-0.755348	-0.816778	-0.983947	-0.745625	-0.518959	-1.18698	-0.944959	-0.721979	-0.637668	-0.389881	-0.209181	-0.375786	-0.119817	-0.238405	-0.430596	-0.189221	-0.0207609	-0.810379	-0.568027	-0.381599	-0.222952	0.0187927	0.195851	-0.736995	0.271106	1.34275e-06	-0.261908	0.273747	0.00690076
F1M298	F-box only protein 18 (Predicted) OS=Rattus norvegicus OX=10116 GN=Fbh1 PE=4 SV=2 - [F1M298_RAT]	2	2	-1.35702	-0.907533	-1.32103							-0.776078	0.00976982	-0.0758167	-0.0361669	-0.0907515		-0.195301	-0.248646			0.528455	-0.384184	0.044637	-0.00833778		-0.73795	0.591766	0.028276	-0.0487868	0.272395	0.628012
Q08602	Geranylgeranyl transferase type-2 subunit alpha OS=Rattus norvegicus OX=10116 GN=Rabggta PE=1 SV=1 - [PGTA_RAT]	9	21	-1.02885	-0.550755	-0.692668	-1.01954	-0.737103	-0.529871	-1.12405	-0.744804	-0.620133	-0.927057	-0.52374	-0.364769	-0.345168	-0.0411813	-0.0442698	-0.464284	-0.157605	-0.107561	-0.764481	-0.412786	-0.36284	-0.601978	-0.31944	-0.148095	-0.738612	0.238978	3.72195e-07	-0.314141	0.22631	0.000545841
B2RYM3	Inter-alpha trypsin inhibitor, heavy chain 1 OS=Rattus norvegicus OX=10116 GN=Itih1 PE=1 SV=1 - [B2RYM3_RAT]	16	31	-0.815375	-0.544997	-1.00543	-0.658393	-0.316737	-0.640863	-0.806121	-0.459598	-0.763872	-1.05367	-0.819828	-0.98664	-0.306814	0.0470911	-0.282631	-0.702176	-0.435037	-0.764205	-0.505598	-0.169057	-0.50871	-0.284201	-0.0662805	-0.333828	-0.739293	0.225419	2.03733e-07	-0.359287	0.239906	0.000300052
D3ZF99	Mitochondrial ribosomal protein L55 OS=Rattus norvegicus OX=10116 GN=Mrpl55 PE=1 SV=2 - [D3ZF99_RAT]	2	6	-0.480045	-0.595741	-0.713815	-0.324597	-0.591248	-0.253315	-1.51126	-1.76925	-1.14053	-0.646009	-0.485987	-0.368178	-0.230382	-0.49522	-0.308511	-0.363038	-0.368113	-0.571091	-0.540619	-1.02558	-0.831143	-0.483969	-0.747197	-0.77938	-0.739998	0.481177	0.000242029	-0.56202	0.239581	5.62691e-06
A0A0G2K2C6	Trinucleotide repeat-containing 18 OS=Rattus norvegicus OX=10116 GN=Tnrc18 PE=1 SV=1 - [A0A0G2K2C6_RAT]	2	6	-1.30779	-1.02502	-0.349331	-1.05738	-0.785697	-0.0741347	-1.53021	-1.25483	-0.546951	-0.726296	-0.445153	0.220444	-0.665417	-0.391925	0.261001	-0.828321	-0.553589	0.0997674	-0.806842	-0.531134	0.14019	-0.335624	-0.060522	0.601432	-0.740195	0.525596	0.000488059	-0.255915	0.458446	0.0792809
Q5XI19	Fermitin family homolog 2 (Drosophila) OS=Rattus norvegicus OX=10116 GN=Fermt2 PE=1 SV=1 - [Q5XI19_RAT]	24	76	-0.936586	-0.679288	-0.396446	-0.919442	-0.744971	-0.486398	-1.35645	-1.19939	-0.790723	-0.709251	-0.583561	-0.0920989	-0.383529	-0.171715	0.0961844	-0.459201	-0.276135	-0.0606065	-0.656445	-0.457234	-0.297788	-0.274393	-0.244325	0.136852	-0.741217	0.343207	1.22823e-05	-0.254028	0.23054	0.00285775
D3ZL21	Similar to TP53-regulating kinase (p53-related protein kinase) (Nori-2) OS=Rattus norvegicus OX=10116 GN=LOC685619 PE=4 SV=3 - [D3ZL21_RAT]	5	7	-0.703621	-0.592731	-0.762237	-0.728393	-0.628599	-0.76223	-1.15715	-1.17688	-1.33054	-0.282777	-0.29675	-0.492686	-0.448486	-0.470111	-0.675178	0.176107	0.278954	0.0871177	-0.657687	-0.677095	-0.867304	0.0855008	-0.212728	-0.379627	-0.742882	0.332585	8.95644e-06	-0.313378	0.387986	0.0173376
D4ACM1	Elongator complex protein 3 OS=Rattus norvegicus OX=10116 GN=Elp3 PE=1 SV=2 - [D4ACM1_RAT]	5	11	-0.733329	-0.947292	-0.136089	-1.14984	-1.35793	-0.741916	-1.41307	-1.49042	-0.759554	-0.0324776	-0.350108	0.195534	-0.117308	-0.580105	0.224074	-0.0111558	-0.25099	0.41004	-0.546529	-0.757626	-0.166106	0.000179294	-0.0774497	0.607496	-0.743042	0.564221	0.000813979	-0.105457	0.401545	0.382447
F1LPV0	Asparaginyl-tRNA synthetase OS=Rattus norvegicus OX=10116 GN=Nars PE=1 SV=2 - [F1LPV0_RAT]	13	29	-0.859666	-0.673082	-0.320645	-1.08098	-0.74501	-0.460593	-1.25968	-0.934442	-0.375029	-0.908055	-0.847334	-0.46995	-0.498682	-0.296374	0.10004	-0.327819	-0.152428	0.154301	-0.834048	-0.544097	-0.0565992	-0.373181	-0.213251	0.213748	-0.744539	0.292721	2.57872e-06	-0.235699	0.310381	0.0233824
A0A0G2JZM2	Sec23 homolog A, coat complex II component OS=Rattus norvegicus OX=10116 GN=Sec23a PE=1 SV=1 - [A0A0G2JZM2_RAT]	15	58	-0.488021	-0.630653	-0.399744	-0.91579	-0.995979	-0.663204	-1.3439	-1.08965	-0.894675	-0.511542	-0.625772	-0.384927	-0.307893	-0.357692	-0.0525598	-0.409614	-0.500215	-0.109694	-0.440399	-0.608582	-0.307903	-0.33918	-0.357125	-0.0539789	-0.745322	0.300818	3.32673e-06	-0.320403	0.172748	4.90818e-05
Q63041	Alpha-1-macroglobulin OS=Rattus norvegicus OX=10116 GN=A1m PE=1 SV=1 - [A1M_RAT]	33	98	-0.770813	-0.548403	-0.55675	-0.861379	-0.555976	-0.650639	-0.559168	-0.359646	-0.240096	-1.46887	-1.18578	-1.19091	-0.570369	-0.351534	-0.363904	-0.786044	-0.526037	-0.562444	-0.736044	-0.40556	-0.634397	-0.744711	-0.584745	-0.578215	-0.745702	0.367793	2.20119e-05	-0.570334	0.144107	2.92561e-08
P59215	Guanine nucleotide-binding protein G(o) subunit alpha OS=Rattus norvegicus OX=10116 GN=Gnao1 PE=1 SV=2 - [GNAO_RAT]	11	55	-0.537281	-0.554218	-0.060336	-1.15043	-1.35751	-0.74284	-1.15806	-1.25433	-0.81752	-0.552471	-0.578645	-0.191928	-0.523817	-0.583348	-0.166006	-0.369544	-0.381334	0.123106	-0.370471	-0.395108	0.0682098	-0.162111	-0.29471	0.151757	-0.746297	0.414922	6.43222e-05	-0.241948	0.246996	0.00599978
Q6AXY8	Dehydrogenase/reductase (SDR family) member 1 OS=Rattus norvegicus OX=10116 GN=Dhrs1 PE=1 SV=1 - [Q6AXY8_RAT]	5	16	-0.350892	-0.573935	-0.310112	-1.08098	-1.12577	-0.648061	-0.935579	-1.2606	-0.989696	-0.552952	-0.688341	-0.442668	-0.977963	-1.21639	-0.887423	-0.225372	-0.305448	-0.133301	-0.174459	-0.363282	-0.169395	0.0720367	-0.0842995	0.185294	-0.746633	0.321147	6.12945e-06	-0.356667	0.436577	0.0163711
F1M4I4	Uncharacterized protein OS=Rattus norvegicus OX=10116 PE=1 SV=2 - [F1M4I4_RAT]	3	5	-0.735079	-1.29721	-0.753015	-0.23214	-0.805363	-0.225297	-1.04457	-1.61409	-1.03771	-0.209714	-0.773472	-0.239371	-0.429081	-1.00049	-0.47906	-0.527385	-1.09756	-0.575695	-0.374955	-0.944148	-0.40432	0.0344875	-0.535312	-0.00485426	-0.747252	0.458806	0.000150607	-0.528197	0.352152	0.000296377
A0A0G2JT30	Methionine adenosyltransferase 2 subunit beta OS=Rattus norvegicus OX=10116 GN=Mat2b PE=1 SV=1 - [A0A0G2JT30_RAT]	8	14	-0.879065	-0.996428	-0.587678	-0.601485	-0.55471	-0.0231255	-1.27221	-1.24609	-0.743967	-0.924022	-0.711619	-0.432151	-0.335817	-0.390753	0.0643893	-0.29754	-0.0880517	0.320365	-0.561931	-0.510225	-0.287406	-0.292041	-0.273038	-0.152707	-0.747712	0.349524	1.34205e-05	-0.233729	0.243987	0.00684983
D3ZIT4	Anaphase promoting complex subunit 7 (Predicted) OS=Rattus norvegicus OX=10116 GN=Anapc7 PE=1 SV=1 - [D3ZIT4_RAT]	4	4	-0.50939	-0.860017	-0.361223	-1.01833	-1.38005	-0.845384	-1.17777	-1.53579	-1.0048	-0.0222055	-0.374464	0.114239	0.116117	0.231155	0.23224	-0.194962	0.132108	-0.0771691	-0.00557237	-0.363265	0.131165	-0.662058	-1.02036	-0.535298	-0.747932	0.520677	0.000418043	-0.167992	0.399865	0.173512
Q6PEC0	Bis(5'-nucleosyl)-tetraphosphatase [asymmetrical] OS=Rattus norvegicus OX=10116 GN=Nudt2 PE=2 SV=3 - [AP4A_RAT]	5	10	-1.05196	-0.951318	-0.613464	-0.665319	-0.638196	-0.557621	-1.35064	-1.15734	-0.828923	-0.524712	-0.564552	-0.0742937	-0.304247	-0.000359192	0.363862	-0.212779	-0.311552	0.244419	-0.257376	-0.335633	0.226605	-0.200549	-0.0752744	0.293905	-0.748195	0.341341	1.06927e-05	-0.0474148	0.263296	0.545463
D3ZPF2	Malonyl-CoA-acyl carrier protein transacylase OS=Rattus norvegicus OX=10116 GN=Mcat PE=1 SV=1 - [D3ZPF2_RAT]	3	3	-0.489084	-0.534191		-0.597645	-0.653847					-1.08734	-1.13408		-0.806466	-0.860855		-0.983948	-1.0371		-0.555968	-0.608141		-0.589699	-0.642479		-0.749366	0.285806	0.00135875	-0.760582	0.187757	8.66723e-06
P16290	Phosphoglycerate mutase 2 OS=Rattus norvegicus OX=10116 GN=Pgam2 PE=1 SV=2 - [PGAM2_RAT]	8	71	-1.31898	-1.16539	-0.897505	0.0645294	0.224474	0.410672	-1.11363	-0.965142	-0.658128	-1.47785	-1.23701	-0.865804	-0.708507	-0.525727	-0.248201	-0.474084	-0.366872	0.0250521	-0.612195	-0.417954	-0.0274559	-0.656814	-0.393412	-0.0902201	-0.74998	0.635722	0.00179958	-0.374699	0.244893	0.000252312
F1LRB8	S-adenosylmethionine synthase OS=Rattus norvegicus OX=10116 GN=Mat2a PE=1 SV=2 - [F1LRB8_RAT]	7	25	-0.849055	-0.726845	-0.467792	-0.843144	-0.605468	-0.310541	-1.46302	-1.1626	-0.801656	-0.826717	-0.654234	-0.291622	-0.435463	-0.105018	0.173638	-0.276547	-0.0225746	0.356781	-0.760027	-0.637171	-0.360284	-0.52592	-0.336306	0.0439519	-0.750224	0.332913	8.23928e-06	-0.240411	0.336637	0.0309063
A0A0G2K5C0	Calmodulin-regulated spectrin-associated protein family, member 3 OS=Rattus norvegicus OX=10116 GN=Camsap3 PE=1 SV=1 - [A0A0G2K5C0_RAT]	2	4	-0.136609	-0.267392		-1.53475	-1.67662		-0.943545	-1.08172		-0.121649	-0.254063		0.0313679	-0.108697		0.0862063	-0.0526195		-0.310497	-0.448346		0.194442	0.0559869		-0.752044	0.64052	0.0127493	-0.0690194	0.214893	0.393849
A0A0G2K1N3	Porphobilinogen deaminase OS=Rattus norvegicus OX=10116 GN=Hmbs PE=1 SV=1 - [A0A0G2K1N3_RAT]	7	13	-1.40164	-1.1866	-0.651982	-0.581385	-0.689092	0.0533463	-1.04746	-0.976384	-0.537493	-0.817626	-0.804782	-0.390334	-0.259166	-0.478466	-0.109952	-0.326265	-0.501909	-0.188023	-0.852195	-0.508736	-0.456821	-0.261277	-0.624482	-0.211651	-0.75262	0.384248	3.01308e-05	-0.398245	0.212236	4.42682e-05
D3ZJD3	Uncharacterized protein OS=Rattus norvegicus OX=10116 PE=4 SV=1 - [D3ZJD3_RAT]	8	31	-0.747263	-0.8184	-0.159646	-1.00487	-1.24788	-0.485549	-1.29167	-1.73489	-0.857144	-0.409322	-0.472946	0.193107	-0.270137	-0.317847	0.194513	-0.242964	-0.308306	0.266104	-0.377094	-0.542241	-0.0050153	-0.339389	-0.560837	0.0400606	-0.75304	0.53027	0.000457299	-0.205263	0.269463	0.0230439
M0R6T4	MMS19 homolog, cytosolic iron-sulfur assembly component OS=Rattus norvegicus OX=10116 GN=Mms19 PE=1 SV=1 - [M0R6T4_RAT]	4	4	-0.661157	-0.640939	-0.379193	-0.527739	-0.205834	-0.145506	-1.75898	-1.16545	-1.37673	-0.815062	-0.845916	-0.515981	-1.15555	-0.743323	-0.84795	-0.530398	-0.375444	-0.203318	-0.434557	-0.230169	-0.164022	-0.210652	-0.056401	0.107583	-0.753207	0.478607	0.000200344	-0.403683	0.362163	0.00264764
Q7M6Z3	N-lysine methyltransferase SMYD2 OS=Rattus norvegicus OX=10116 GN=Smyd2 PE=1 SV=1 - [SMYD2_RAT]	10	25	-0.50049	-0.555254	-0.2828	-0.98692	-0.925929	-0.550097	-1.32393	-1.08642	-0.702343	-0.778202	-0.913622	-0.432763	-0.267465	-0.357649	-0.022628	-0.425991	-0.362101	0.0811834	-0.497459	-0.410587	-0.00777502	-0.320995	-0.375012	0.277156	-0.753231	0.304276	3.35508e-06	-0.22411	0.243652	0.0086639
A0JPQ4	Tripartite motif-containing protein 72 OS=Rattus norvegicus OX=10116 GN=Trim72 PE=1 SV=1 - [TRI72_RAT]	21	66	-1.09686	-1.05064	-0.296045	-0.740048	-0.612977	0.115907	-0.980795	-0.899322	-0.194457	-1.39015	-1.32902	-0.579246	-0.508521	-0.412516	0.233675	-0.653426	-0.519931	0.102406	-0.783571	-0.676267	0.00494663	-0.585668	-0.555562	0.11284	-0.754471	0.461579	0.000146139	-0.353466	0.360255	0.00594147
D4AE63	Myogenesis-regulating glycosidase OS=Rattus norvegicus OX=10116 GN=Myorg PE=1 SV=1 - [D4AE63_RAT]	2	3	-0.748539	-1.10592	0.370583	-0.432499	-0.763208	0.171826	-2.41289	-2.77766	-1.26898	-0.119838	-0.441083	0.447986	-0.644392	-0.973288	-0.0968898	0.183482	-0.357561	1.27223	-0.108099	-0.434779	0.460017	0.145273	-0.334377	0.703413	-0.756685	1.0183	0.0258594	-0.0154142	0.617119	0.932604
P62278	40S ribosomal protein S13 OS=Rattus norvegicus OX=10116 GN=Rps13 PE=1 SV=2 - [RS13_RAT]	7	28	-0.773292	-1.17633	-0.726747	-0.377752	-0.820149	-0.392516	-1.28571	-1.537	-1.16152	-0.212782	-0.520736	-0.122553	-0.162656	-0.396938	0.0443296	-0.178743	-0.481836	-0.0981288	-0.501569	-0.94275	-0.50783	0.0159408	-0.183723	0.115247	-0.758925	0.453646	0.000120121	-0.273221	0.302934	0.00967493
P07936	Neuromodulin OS=Rattus norvegicus OX=10116 GN=Gap43 PE=1 SV=1 - [NEUM_RAT]	7	12	-0.222567	-0.359145	-1.67678	0.173931	-0.404986	-1.61672	0.127248	-0.139205	-1.36583	-0.646372	-0.907203	-2.07474	0.222039	-0.0564695	-1.39686	0.267573	0.000469562	-1.28068	-0.284848	-0.596473	-1.80695	0.340695	0.0985378	-1.17401	-0.759364	0.758287	0.00524898	-0.472248	0.753495	0.0526757
Q5XI06	Histone acetyltransferase KAT8 OS=Rattus norvegicus OX=10116 GN=Kat8 PE=1 SV=1 - [KAT8_RAT]	2	2	-0.417991	0.498779	-0.138947	-2.60647	-1.70079	-2.30264	-0.843244	0.0661341	-0.539403	-0.774069	0.14107	-0.506747	-0.809682	0.097806	-0.562682	-1.37374	-0.465011	-1.12507	-0.894444	0.0152602	-0.626829	-1.26461	-0.355513	-1.00697	-0.76036	0.971214	0.0202173	-0.697624	0.471322	0.000329661
Q4FZQ9	Gtf2e1 protein (Fragment) OS=Rattus norvegicus OX=10116 GN=Gtf2e1 PE=2 SV=1 - [Q4FZQ9_RAT]	2	3			-0.708465			-0.551706						-1.02251			-0.389103			-0.239949						-0.334719	-0.760893	0.23974	0.0315343	-0.321257	0.0754827	0.0179093
D4ADP9	Coatomer protein complex, subunit zeta 2 OS=Rattus norvegicus OX=10116 GN=Copz2 PE=1 SV=2 - [D4ADP9_RAT]	6	13	-0.708458	-0.669497	-0.493079	-1.14966	-1.02279	-0.380685	-1.45634	-1.18702	-0.858466	-0.54195	-0.402831	-0.284931	-0.159784	0.0433092	0.214098	-0.172999	0.0126238	0.037564	-0.340376	-0.0707324	-0.0481163	-0.603562	-0.403899	-0.122619	-0.762976	0.372278	1.99418e-05	-0.134541	0.224248	0.0618753
E9PTV9	Glyceraldehyde-3-phosphate dehydrogenase OS=Rattus norvegicus OX=10116 PE=1 SV=2 - [E9PTV9_RAT]	3	420	-0.750087	-0.737656	-0.507608	-0.851156	-0.660774	-0.679453	-1.17056	-1.0927	-0.957458	-0.652193	-0.598091	-0.501582	-0.315593	-0.137598	-0.243983	-0.24409	-0.0945239	-0.0458471	-0.496302	-0.381952	-0.402022	-0.179293	0.252585	0.260174	-0.763277	0.215674	9.33333e-08	-0.169037	0.238032	0.0316782
Q6AYI5	Leucine-rich repeat protein SHOC-2 OS=Rattus norvegicus OX=10116 GN=Shoc2 PE=2 SV=1 - [SHOC2_RAT]	2	3	-0.27475	-0.878778	-0.397971	-1.18621	-1.15232	-1.1176		-0.170328	-0.621251	-0.724238	-0.935225	-0.946468	0.804273	0.427851	0.403937	-0.354162	-0.452209	-0.475692	-0.092926	-0.829022	-0.834538	0.0872191	-0.0954452	-0.110331	-0.764104	0.357438	3.33491e-05	-0.126754	0.502516	0.400912
Q5RJK6	Inositol polyphosphate-1-phosphatase OS=Rattus norvegicus OX=10116 GN=Inpp1 PE=1 SV=1 - [Q5RJK6_RAT]	9	26	-1.11386	-0.814562	-0.268348	-0.65445	-0.332036	0.30249	-1.82694	-1.58306	-1.14747	-0.925422	-0.693487	-0.12312	-0.568513	-0.276683	0.232714	-0.468858	-0.104972	0.371841	-0.739314	-0.401019	0.0527467	-0.548132	-0.199968	0.144171	-0.765022	0.610224	0.00116923	-0.208832	0.353052	0.0650838
Q66H61	Glutamine--tRNA ligase OS=Rattus norvegicus OX=10116 GN=Qars PE=1 SV=1 - [SYQ_RAT]	16	40	-0.873004	-0.785367	-0.442513	-1.09211	-0.972524	-0.632761	-1.22676	-0.990044	-0.789093	-0.693684	-0.554916	-0.128955	-0.461311	-0.271213	0.0165012	-0.398997	-0.233507	0.0984688	-0.739911	-0.649983	-0.279346	-0.330808	-0.102231	-0.0207482	-0.765144	0.301791	2.66069e-06	-0.28109	0.257648	0.00305088
D3ZZ26	Protein phosphatase 1 regulatory subunit OS=Rattus norvegicus OX=10116 GN=Ppp1r3d PE=1 SV=1 - [D3ZZ26_RAT]	6	9	-0.934107	-0.942159	-0.473416	-0.876407	-0.653599	-0.369687	-1.19006	-1.23559	-0.929708	-0.604938	-0.666256	-0.312032	-0.64208	-0.378525	-0.220739	-0.447696	-0.613192	-0.0833696	-0.582463	-0.677751	-0.182949	-0.448309	-0.627158	-0.0474312	-0.765663	0.300893	2.56763e-06	-0.412638	0.228244	6.15003e-05
D4A071	Serine hydrolase-like 2 OS=Rattus norvegicus OX=10116 GN=Serhl2 PE=4 SV=1 - [D4A071_RAT]	4	8	-0.50706	-0.703745	-0.407048	-0.940604	-1.14839	-0.723399	-0.884103	-1.3908	-0.98935	-0.43989	-0.638206	-0.423992	-0.149794	-0.488899	-0.295907	-0.380692	-0.585421	-0.403252	0.00669478	-0.36692	0.12346	-0.156969	-0.227952	0.0642325	-0.766382	0.312199	3.63869e-06	-0.238452	0.223121	0.0034887
P29314	40S ribosomal protein S9 OS=Rattus norvegicus OX=10116 GN=Rps9 PE=1 SV=4 - [RS9_RAT]	10	54	-0.645161	-0.831069	-0.260943	-0.895651	-1.05754	-0.534367	-1.47449	-1.65246	-0.945802	-0.429352	-0.518109	-0.0153757	-0.29788	-0.47433	-0.0502882	-0.189949	-0.359965	0.1029	-0.486604	-0.645983	-0.196385	-0.181221	-0.273226	0.221379	-0.771693	0.475519	0.000155212	-0.235963	0.247442	0.00703537
B5DFK8	Pdxdc1 protein OS=Rattus norvegicus OX=10116 GN=Pdxdc1 PE=1 SV=1 - [B5DFK8_RAT]	4	8	-0.928451	-0.622033	-0.466288	-0.994739	-0.65584	-0.73317	-1.07972	-0.780698	-0.822249	-0.890777	-0.596001	-0.693183	-0.518062	-0.177349	-0.268649	-0.29067	-0.00230528	-0.0986662	-0.637925	-0.284986	-0.135208	-0.829997	-0.541263	-0.481143	-0.771929	0.179299	1.21088e-08	-0.355519	0.246674	0.000407231
A0A0G2KAI8	Developmentally-regulated GTP-binding protein 2 OS=Rattus norvegicus OX=10116 GN=Drg2 PE=1 SV=1 - [A0A0G2KAI8_RAT]	8	18	-1.02048	-0.771291	-0.279769	-1.14304	-1.10229	-0.634778	-1.35842	-1.11952	-0.640391	-0.728845	-0.608637	0.136546	-0.193379	-0.206743	0.227173	-0.274206	-0.294103	0.105427	-0.57746	-0.503062	-0.0457562	-0.357618	-0.45672	0.0937787	-0.772576	0.416218	4.87448e-05	-0.206889	0.256694	0.0175245
Q9Z1B2	Glutathione S-transferase Mu 5 OS=Rattus norvegicus OX=10116 GN=Gstm5 PE=1 SV=3 - [GSTM5_RAT]	6	15	-1.379	-0.388376	-0.576381	-0.860992	-0.321376	-0.733688	-1.74542	-0.762187	-0.605505	-0.934315	-0.385235	-0.581125	-0.290499	0.492016	0.418733	-0.776431	0.0771522	-0.167699	-0.436076	0.33922	-0.214278	-0.155065	0.34328	0.101698	-0.772799	0.421474	5.43249e-05	-0.0223292	0.385666	0.844699
G3V619	Activating signal cointegrator 1 complex subunit 1 OS=Rattus norvegicus OX=10116 GN=Ascc1 PE=1 SV=1 - [G3V619_RAT]	2	3	-0.415473		-0.322518				-1.2364		-1.11865				0.22956		0.290472	-0.146975		-0.084393							-0.77326	0.470805	0.0462571	0.072166	0.219821	0.558316
B2RYU6	Trafficking protein particle complex subunit 2-like protein OS=Rattus norvegicus OX=10116 GN=Trappc2l PE=2 SV=1 - [TPC2L_RAT]	3	5	-1.07528	-0.910701	-0.441585	-0.91819	-0.688173	-0.447516	-1.47087	-1.31368	-0.805706	-0.552099	-0.396928	-0.269526	-0.283837	-0.128544	0.134703	-0.478654	-0.245583	0.0633724	-0.704385	-0.546875	-0.240513	-0.632183	-0.47528	-0.178289	-0.774187	0.378814	2.04642e-05	-0.309672	0.264286	0.0018864
D4A1Y9	Steroid 5 alpha-reductase 2-like 2 (Predicted), isoform CRA_b OS=Rattus norvegicus OX=10116 GN=Tecrl PE=4 SV=1 - [D4A1Y9_RAT]	2	3	-0.397804	-0.111145	0.179057	-1.24931	-0.973745	-0.647669	-1.57192	-1.29265	-0.970263	-0.889003	-0.785178	-0.588094	-1.18624	-1.09007	-0.905655	-0.501567	-0.404154	-0.21931	0.0700945	0.168484	0.371296	0.39774	0.495523	0.688964	-0.77481	0.501189	0.000231924	-0.176241	0.643532	0.363152
P02600	Myosin light chain 1/3, skeletal muscle isoform OS=Rattus norvegicus OX=10116 GN=Myl1 PE=1 SV=2 - [MYL1_RAT]	7	258	-0.971221	-0.628619	-2.36872	0.743882	1.02375	-0.63354	-0.330817	-0.0169505	-1.76259	-1.23447	-0.549355	-2.60621	-0.230673	0.00569718	-1.58665	-0.324326	-0.0604537	-1.81297	0.233531	0.529155	-1.26879	-0.501587	-0.242493	-1.93996	-0.777904	1.10884	0.0333966	-0.59996	0.834766	0.0300512
B0BNE5	S-formylglutathione hydrolase OS=Rattus norvegicus OX=10116 GN=Esd PE=2 SV=1 - [ESTD_RAT]	7	16	-0.602899	-0.389332	-0.296723	-0.680535	-0.716976	-0.359541	-1.41514	-1.40488	-1.09625	-0.95697	-0.880824	-0.535903	-0.0672553	-0.00819659	0.278999	-0.256367	-0.207363	-0.0279797	-1.16262	-0.860482	-0.545904	-0.629477	-0.598948	-0.0893951	-0.777998	0.381755	2.10007e-05	-0.347916	0.414782	0.0142997
D3ZRL3	Dual-specificity phosphatase 23 OS=Rattus norvegicus OX=10116 GN=Dusp23 PE=1 SV=1 - [D3ZRL3_RAT]	2	5	-0.810867	-0.622061	-0.548638	-1.41593	-1.23822	-1.12892	-1.10366	-0.95315	-0.629521	-0.441676	-0.2545	-0.191168	-0.171437	0.135252	0.0838191	0.341131	0.566995	0.279113	-0.957782	-0.776041	-0.706982	-0.525965	-0.217665	-0.22772	-0.778193	0.394303	2.81324e-05	-0.18144	0.483426	0.220131
G3V7Z4	Glia-derived nexin OS=Rattus norvegicus OX=10116 GN=Serpine2 PE=3 SV=1 - [G3V7Z4_RAT]	4	7	-0.516023	-1.1431	-0.0587718	-1.08044	-1.43461	-1.07423	-0.928836	-1.40649	-0.367152	-0.480144	-0.811931	-0.0408179	-0.195794	-0.547063	0.169747	-0.523698	-0.61436	-0.275219	-0.198923	-0.67105	0.234535	-0.194156	-0.249994	0.332852	-0.778546	0.481422	0.000159815	-0.22776	0.334017	0.0376734
Q6J757	Ankyrin repeat and SOCS box-containing protein 4 OS=Rattus norvegicus OX=10116 GN=Asb4 PE=2 SV=1 - [Q6J757_RAT]	2	3	-0.823005	-1.06707	-0.35593	-0.782386	-1.03754	-0.290532	-0.523504	-0.786364	-0.54367	-1.11542	-1.36111	-0.660069	-0.454419	-0.71917	-0.531426	-0.0664793	-0.32999	-0.141816	0.155206	-0.107329	0.0988131	0.409355	0.146214	0.342986	-0.778883	0.324213	4.47939e-06	-0.099838	0.353153	0.348471
Q5BJU0	RAS-related 2 OS=Rattus norvegicus OX=10116 GN=Rras2 PE=1 SV=1 - [Q5BJU0_RAT]	6	25	-0.689639	-0.706253	0.0405535	-1.38773	-1.26745	-0.546122	-1.5948	-1.56527	-0.772785	-0.465599	-0.506578	0.102548	-0.308891	-0.324845	0.437388	-0.372912	-0.343198	0.31666	-0.697616	-0.740723	-0.0628792	-0.247011	-0.238593	0.38839	-0.779927	0.570618	0.000614602	-0.182852	0.388029	0.130865
A0A096MJJ7	Fatty acyl-CoA reductase (Fragment) OS=Rattus norvegicus OX=10116 GN=Far1 PE=3 SV=1 - [A0A096MJJ7_RAT]	3	6	-0.699865	-0.905488	-0.507753	-0.905269	-0.74116	-0.378444	-1.64117	-1.73259	-1.30266	-0.354734	-0.289391	0.079851	-0.246995	-0.487875	-0.1129	-0.188717	-0.0773278	0.14097	-0.602192	-0.445386	-0.0520134	-0.288402	-0.247504	0.0697626	-0.781556	0.552499	0.000471425	-0.211548	0.223448	0.0073387
P62744	AP-2 complex subunit sigma OS=Rattus norvegicus OX=10116 GN=Ap2s1 PE=1 SV=1 - [AP2S1_RAT]	5	9	-0.476805	-0.566706	-0.254742	-0.903814	-0.727305	-0.936336	-1.6859	-1.70501	-1.47317	-0.41868	-0.262048	0.0243305	-0.374258	-0.248181	0.0484306	-0.221125	-0.124587	0.244604	-0.305149	-0.483591	0.110898	-0.43067	-0.238068	0.00265681	-0.782182	0.576696	0.000651814	-0.168253	0.227633	0.0264964
Q6AYT5	Protein-glutamate O-methyltransferase OS=Rattus norvegicus OX=10116 GN=Armt1 PE=1 SV=1 - [ARMT1_RAT]	4	13	-0.893904	-0.97007	-0.694288	-0.779767	-0.685849	-0.535415	-1.01807	-1.22352	-0.605225	-0.655018	-0.80188	-0.544513	-0.555647	-0.566261	-0.441328	-0.321986	-0.534124	-0.461852	-0.600895	-0.453299	-0.384201	-0.541525	-0.444184	-0.363315	-0.78396	0.208986	5.11007e-08	-0.472385	0.0881009	1.17995e-09
O55096	Dipeptidyl peptidase 3 OS=Rattus norvegicus OX=10116 GN=Dpp3 PE=1 SV=2 - [DPP3_RAT]	19	38	-1.224	-0.880865	-0.592539	-0.916818	-0.671344	-0.459182	-1.38479	-1.25525	-0.879803	-0.788964	-0.374028	-0.0128245	-0.313941	-0.0593765	0.0715562	-0.534536	-0.16337	0.0665832	-0.965283	-0.643093	-0.296754	-0.67703	-0.388326	-0.0183091	-0.7867	0.396623	2.68835e-05	-0.326823	0.328246	0.0054368
M0RAM5	Glutathione peroxidase OS=Rattus norvegicus OX=10116 GN=Gpx1 PE=1 SV=1 - [M0RAM5_RAT]	7	50	-0.81021	-0.596517	-0.359357	-0.686922	-0.652285	-0.286772	-1.34286	-0.961837	-0.845098	-1.29292	-0.986587	-0.633826	-0.562121	-0.48453	-0.231057	-0.520415	-0.337302	-0.0873063	-0.869115	-0.690808	-0.391515	-0.685169	-0.418161	-0.183008	-0.787932	0.324773	4.07547e-06	-0.455042	0.228686	2.61183e-05
D3ZMY7	5'-nucleotidase, cytosolic II OS=Rattus norvegicus OX=10116 GN=Nt5c2 PE=1 SV=3 - [D3ZMY7_RAT]	13	39	-0.967085	-0.794212	-0.46626	-0.830769	-0.740217	-0.275208	-1.57997	-1.30194	-0.948644	-0.698403	-0.66202	-0.193558	-0.433326	-0.247222	-0.0467532	-0.196561	-0.0513298	0.192182	-0.903175	-0.677448	-0.444528	-0.544443	-0.39505	0.0241072	-0.78819	0.392789	2.41903e-05	-0.310295	0.316114	0.00592557
Q5RKH2	Galactokinase 1 OS=Rattus norvegicus OX=10116 GN=Galk1 PE=1 SV=1 - [Q5RKH2_RAT]	9	25	-0.900112	-0.638265	-0.350568	-1.14226	-0.861139	-0.659723	-1.37537	-1.29738	-0.730004	-0.618893	-0.600509	-0.289014	-0.0952252	-0.0658734	0.22278	-0.158333	-0.270026	0.0672135	-0.719642	-0.70987	-0.26827	-0.476695	-0.552777	-0.339212	-0.788603	0.343008	6.81636e-06	-0.280494	0.295889	0.00728351
Q920D2	Dihydrofolate reductase OS=Rattus norvegicus OX=10116 GN=Dhfr PE=1 SV=3 - [DYR_RAT]	4	8	-1.26399	-0.920796	-0.845708	-0.700546	-0.499277	-0.486865	-0.884587	-0.666773	-0.572928	-1.08831	-0.771345	-0.792716	-0.301995	0.0334841	0.0983201	-0.644081	-0.31422	-0.238807	-0.633457	-0.275176	-0.209239	-0.246926	0.195047	0.216401	-0.791153	0.231569	1.34094e-07	-0.193388	0.284513	0.0381762
Q5XIC6	Proteasome (Prosome, macropain) 26S subunit, non-ATPase, 12 OS=Rattus norvegicus OX=10116 GN=Psmd12 PE=1 SV=1 - [Q5XIC6_RAT]	20	46	-0.959532	-0.870376	-0.389464	-0.837498	-0.75472	-0.24492	-1.37806	-1.22026	-0.948496	-0.838442	-0.708193	-0.350147	-0.329277	-0.350051	0.0324561	-0.454903	-0.295675	-0.0416073	-0.468897	-0.317947	-0.038702	-0.29541	-0.156263	0.161893	-0.791675	0.337743	5.66889e-06	-0.212865	0.201068	0.00370672
Q5U2Q5	Ribonucleoside-diphosphate reductase OS=Rattus norvegicus OX=10116 GN=Rrm1 PE=1 SV=1 - [Q5U2Q5_RAT]	14	43	-1.01343	-0.813028	-0.60613	-1.05404	-0.865254	-0.642287	-1.22861	-1.11011	-0.872505	-0.612532	-0.520052	-0.176651	-0.308991	-0.176176	0.148827	-0.294575	-0.163417	0.214801	-0.510715	-0.456333	-0.0595484	-0.368416	-0.258	-0.0776634	-0.792886	0.295969	1.55148e-06	-0.192517	0.22248	0.0121322
Q4TU93	C-type mannose receptor 2 OS=Rattus norvegicus OX=10116 GN=Mrc2 PE=1 SV=1 - [MRC2_RAT]	6	11	-0.202304	-0.325019	-0.334591	-1.27589	-1.24741	-1.29867	-0.926634	-0.854688	-0.998812	-0.616243	-0.716579	-0.778418	0.0943313	0.105028	0.00994737	-0.128654	-0.0201634	-0.29907	-0.0883084	-0.325866	-0.193807	-0.511949	-0.502348	-0.570928	-0.797938	0.378329	1.53084e-05	-0.202649	0.238477	0.0133598
P11730	Calcium/calmodulin-dependent protein kinase type II subunit gamma OS=Rattus norvegicus OX=10116 GN=Camk2g PE=1 SV=1 - [KCC2G_RAT]	3	22	-0.520565	-0.499836	-0.535763	-1.05976	-1.05013	-1.05018	-1.18076	-1.16742	-1.17116	-0.460355	-0.441257	-0.487275	-0.0420276	-0.0305813	-0.0892698	-0.135937	-0.123251	-0.181509	-0.20796	-0.194297	-0.234587	-0.568416	-0.55536	-0.60502	-0.80204	0.328935	3.88331e-06	-0.247351	0.208173	0.00171211
Q5HZY2	GTP-binding protein SAR1b OS=Rattus norvegicus OX=10116 GN=Sar1b PE=2 SV=1 - [SAR1B_RAT]	4	20	-1.41941	-1.3698	-1.25086	-0.747557	-0.674532	-0.634646	-1.11035	-1.03362	-0.997423	-0.201794	-0.153815	-0.0449733	0.0539353	0.0942625	0.190434	-0.332876	-0.291309	-0.194707	-1.0677	-1.02516	-0.910588	-0.149504	-0.142078	0.0780435	-0.803232	0.476031	0.000111676	-0.308104	0.448354	0.0364695
Q02589	[Protein ADP-ribosylarginine] hydrolase OS=Rattus norvegicus OX=10116 GN=Adprh PE=1 SV=2 - [ADPRH_RAT]	4	9	-0.63909	-0.99489	-0.551178	-0.691522	-0.919607	-0.329437	-0.987436	-1.35063	-0.874727	-0.7395	-0.908833	-0.66331	0.199523	0.0704886	0.504785	-0.0113441	-0.194361	0.295588	-0.619365	-0.852628	-0.422487	-0.195979	-0.488496	0.0827204	-0.80418	0.261321	3.88843e-07	-0.135963	0.401813	0.265894
Q5FWS5	Lysyl oxidase-like 1 OS=Rattus norvegicus OX=10116 GN=Loxl1 PE=2 SV=1 - [Q5FWS5_RAT]	4	10	-0.112438	0.249179	-0.607317	-0.569482	-0.410874	-1.3324	-0.67844	-0.516129	-1.44134	-1.1999	-1.03182	-1.99932	0.216016	0.538998	-0.300722	-0.927132	-0.524013	-1.29677	-0.310236	-0.0527394	-0.827362	9.09464e-05	0.363771	-0.468243	-0.80419	0.622104	0.000934438	-0.299028	0.548179	0.0854337
G3V9S9	SEC24 homolog D, COPII coat complex component OS=Rattus norvegicus OX=10116 GN=Sec24d PE=1 SV=3 - [G3V9S9_RAT]	8	27	-0.575308	-0.332413	-0.112292	-1.1008	-1.1246	-0.825709	-1.48635	-1.30781	-1.11723	-0.886872	-0.197316	-0.610823	-0.0669926	0.0502655	-0.00312197	-0.509566	-0.0857356	-0.193928	-0.586247	-0.464173	-0.273902	-0.198792	-0.0482464	0.17903	-0.80646	0.444585	5.97146e-05	-0.183451	0.236615	0.0211888
F1LRQ6	CDC23 (Cell division cycle 23, yeast, homolog), isoform CRA_b OS=Rattus norvegicus OX=10116 GN=Cdc23 PE=1 SV=2 - [F1LRQ6_RAT]	3	6	-0.474316	-0.548608	-0.0552877	-1.50815	-1.56111	-0.958681	-1.17178	-1.33913	-0.761143	-0.400381	-0.719402	-0.183697	-0.322666	-0.495514	0.121403	-0.156338	-0.23473	0.232317	-0.702285	-0.878006	-0.336574	0.0234712	-0.301591	0.230471	-0.806806	0.505034	0.000176954	-0.235004	0.351255	0.0407483
Q9EPC6	Profilin-2 OS=Rattus norvegicus OX=10116 GN=Pfn2 PE=1 SV=3 - [PROF2_RAT]	4	7	-0.635371	-0.285419	-0.317499	-0.0793425	-0.234376	-0.0119978	-1.68177	-1.8331	-1.61441	-0.960519	-1.10609	-0.929675	0.188995	0.0357749	0.199517	0.103746	0.230422	0.115938	-0.270758	-0.421762	-0.239622	-0.51124	-0.637363	-0.292314	-0.807465	0.648679	0.0012309	-0.124889	0.305792	0.184812
Q5EGY4	Synaptobrevin homolog YKT6 OS=Rattus norvegicus OX=10116 GN=Ykt6 PE=1 SV=1 - [YKT6_RAT]	8	17	-0.957664	-0.889121	-0.594831	-1.1676	-1.27748	-0.775834	-1.04603	-1.23668	-0.663348	-0.463223	-0.523971	-0.0946271	-0.24807	-0.331272	-0.00376559	-0.22127	-0.324169	0.0103588	-0.619304	-0.667234	-0.271382	-0.577946	-0.664208	-0.366232	-0.807534	0.356112	7.7665e-06	-0.357041	0.234988	0.000267033
Q5RKI1	Eukaryotic initiation factor 4A-II OS=Rattus norvegicus OX=10116 GN=Eif4a2 PE=1 SV=1 - [IF4A2_RAT]	5	97	-0.9589	-0.793009	-0.360885	-0.847464	-0.762679	-0.363966	-1.4369	-1.27259	-0.747438	-0.917584	-0.824096	-0.434479	-0.516002	-0.322534	0.00902821	-0.466883	-0.303219	0.0517946	-0.440358	-0.352305	0.110073	-0.252816	-0.116435	0.262898	-0.809999	0.328973	3.53415e-06	-0.19473	0.253103	0.0219826
Q9EQH5	C-terminal-binding protein 2 OS=Rattus norvegicus OX=10116 GN=Ctbp2 PE=1 SV=2 - [CTBP2_RAT]	4	19	-1.09243	-0.989341	-0.667906	-0.429373	-0.369306	0.022845	-1.95388	-1.89019	-1.3983	-0.486549	-0.353082	-0.11988	-0.582954	-0.477809	-0.190471	-0.158763	-0.0495494	0.129139	-0.628962	-0.532897	-0.267534	-0.275401	-0.147977	0.0938387	-0.810616	0.658915	0.00133933	-0.257445	0.254257	0.00490485
D3ZZM0	Solute carrier family 39 (Zinc transporter), member 14 (Predicted) OS=Rattus norvegicus OX=10116 GN=Slc39a14 PE=1 SV=1 - [D3ZZM0_RAT]	2	3	-0.0719448	-0.202331	0.211494	-1.40778	-1.54926	-1.09956	-0.600213	-0.737991	-0.291977	-1.37585	-1.50786	-1.10413	-0.398208	-0.537877	-0.146813	-0.403705	-0.542134	-0.150639	-0.165026	-0.302478	0.106984	0.102081	-0.0359781	0.364114	-0.81145	0.614695	0.000799561	-0.175806	0.278402	0.0511888
P06687	Sodium/potassium-transporting ATPase subunit alpha-3 OS=Rattus norvegicus OX=10116 GN=Atp1a3 PE=1 SV=2 - [AT1A3_RAT]	20	242	-0.601013	-0.334	0.115257	-1.08541	-0.811776	-0.231607	-1.57612	-1.32587	-0.852312	-1.26543	-1.07901	-0.695076	-0.572154	-0.376763	0.0076738	-0.397546	-0.163904	0.349129	-0.208251	0.0395647	0.444766	0.0336269	0.21705	0.846774	-0.811863	0.494013	0.000139645	0.0183306	0.402284	0.877438
[truncated: 150 more rows]
