# Supplementary material for: Impact of Maternal Food Restriction on Heart Proteome in Appropriately Grown and Growth-Restricted Wistar—Rat Offspring
Source: Nutrients. 2021 Jan 30;13(2):466. doi: 10.3390/nu13020466 (PMC7912475; doi:10.3390/nu13020466)
Supplement: Supplementary file 1 [file nutrients-13-00466-s001.zip › SUPPLE~1.XLS]

## Sheet: DEPs (non-FGR|c) 0.05 2up 0.6
Supplementary Table 3. Differentially expressed proteins in hearts of non-FGR neonates vs. control (q<0.05)
Accession	Description	Σ# Unique Peptides	Σ# PSMs	FGR1/C1	FGR1/C2	FGR1/C3	FGR2/C1	FGR2/C2	FGR2/C3	FGR3/C1	FGR3/C2	FGR3/C3	FGR4/C1	FGR4/C2	FGR4/C3	non-FGR1/C1	non-FGR1/C2	non-FGR1/C3	non-FGR2/C1	non-FGR2/C2	non-FGR2/C3	non-FGR3/C1	non-FGR3/C2	non-FGR3/C3	non-FGR4/C1	non-FGR4/C2	non-FGR4/C3	Mean [FGR vs. control]	SD [FGR vs. control]	T-Test [FGR vs. control]	Mean [non-FGR vs. control]	SD [non-FGR vs. control]	T-Test [non-FGR vs. control]
A0A096MK45	Uncharacterized protein (Fragment) OS=Rattus norvegicus OX=10116 PE=4 SV=1 - [A0A096MK45_RAT]	2	7			0.902541						-1.94075						-4.06466			-4.25323			-1.25601			-1.5308	-0.519102	2.01051	0.777119	-2.77618	1.60247	0.0404969
G3V9J1	Uncharacterized protein OS=Rattus norvegicus OX=10116 PE=1 SV=3 - [G3V9J1_RAT]	3	33	-1.30601	-0.331412	-1.36582	-1.56892	-0.605411	-1.60395	-0.887357	-0.104941	-1.10716	-2.67573	-1.70276	-2.74726	-1.90956	-0.944244	-2.00142	-1.08344	-0.116882	-1.17362	-2.24789	-1.28035	-2.31913	-2.55218	-1.58525	-2.6334	-1.33389	0.818032	0.000149122	-1.65395	0.757639	1.11081e-05
P01015	Angiotensinogen OS=Rattus norvegicus OX=10116 GN=Agt PE=1 SV=1 - [ANGT_RAT]	5	8	-2.13054	-0.634862	-1.59287	-2.10366	-0.592019	-1.19908	-2.02352	-0.900001	-1.50558	-2.7784	-1.44219	-2.04632	-2.03115	-0.764387	-1.31302	-1.96861	-0.63881	-1.16113	-3.13497	-1.62085	-1.85572	-2.49441	-0.918543	-1.7036	-1.57909	0.66941	5.33583e-06	-1.63377	0.732508	9.08151e-06
P80299	Bifunctional epoxide hydrolase 2 OS=Rattus norvegicus OX=10116 GN=Ephx2 PE=1 SV=1 - [HYES_RAT]	8	17	-1.03999	-0.623761	-0.316527	-1.11642	-0.673918	-0.338007	-1.60226	-1.10628	-0.847709	-1.40172	-0.928549	-0.631405	-1.52432	-1.26157	-1.14978	-4.25617	-3.91048	-3.70643	-0.723813	-0.215528	-0.0160933	-1.28832	-0.758256	-0.71905	-0.885545	0.394365	8.52104e-06	-1.62748	1.47462	0.0028274
G3V778	Pyruvate dehydrogenase kinase, isoenzyme 4 OS=Rattus norvegicus OX=10116 GN=Pdk4 PE=1 SV=1 - [G3V778_RAT]	4	8	-2.69228	-2.03037	-2.04791	-2.59745	-1.94663	-1.92831	-2.89037	-2.23585	-2.22121	-2.603	-1.94272	-1.97037	-2.58886	-1.93623	-1.97654	-2.3299	-1.67604	-1.71592	-1.54894	-0.894091	-0.916004	-1.25556	-0.601325	-0.632608	-2.25887	0.344873	1.37521e-10	-1.506	0.653607	6.67543e-06
Q68G44	3-hydroxy-3-methylglutaryl coenzyme A synthase OS=Rattus norvegicus OX=10116 GN=Hmgcs2 PE=1 SV=1 - [Q68G44_RAT]	4	8	-1.37362	-0.286824	-1.05262	-3.00106	-1.88875	-2.56215	-2.15066	-1.01787	-1.82735	-1.67807	-0.565649	-1.36879	-1.7188	-0.580933	-1.42984	-1.87752	-0.74538	-1.60937	-1.80683	-0.680682	-1.53618	-1.72881	-0.677003	-1.37288	-1.56445	0.789445	2.71042e-05	-1.31369	0.497031	1.77147e-06
P02651	Apolipoprotein A-IV OS=Rattus norvegicus OX=10116 GN=Apoa4 PE=1 SV=2 - [APOA4_RAT]	24	154	-0.913397	-0.264594	-0.991199	-0.962093	-0.3389	-1.03141	-0.779624	-0.0748926	-0.871827	-1.79878	-1.0601	-1.89221	-1.20122	-0.593425	-1.31604	-1.35309	-0.764253	-1.52536	-1.4918	-0.768864	-1.60617	-1.63141	-1.06713	-1.77697	-0.914919	0.544355	0.00011547	-1.25798	0.385286	2.1321e-07
A0A0H2UHI5	Serine protease inhibitor A3N OS=Rattus norvegicus OX=10116 GN=Serpina3n PE=1 SV=1 - [A0A0H2UHI5_RAT]	9	25	-1.48942	-1.04796	-0.615121	-1.20484	-0.616817	-0.541779	-0.488504	0.128244	0.340459	-2.90469	-2.2968	-2.12178	-1.70295	-1.19474	-0.980373	-1.51969	-0.995152	-0.724699	-1.70329	-1.26889	-1.01985	-1.69317	-1.26732	-0.988852	-1.07158	0.982879	0.00306434	-1.25491	0.332748	4.83402e-08
M0RA79	Uncharacterized protein OS=Rattus norvegicus OX=10116 PE=1 SV=1 - [M0RA79_RAT]	3	4	-0.480643	-0.0544679	0.238893	0.102061	0.51714	0.846376	-0.499106	-0.0803238	0.245226	-1.34833	-0.923789	-0.640519	-1.69198	-1.27509	-1.00449	-2.30689	-1.88876	-1.61773	-0.830507	-0.411398	-0.1224	-1.44872	-1.03022	-0.75059	-0.173124	0.626893	0.359296	-1.19823	0.630459	3.94985e-05
A0A0G2JW03	Lipin 1 OS=Rattus norvegicus OX=10116 GN=Lpin1 PE=1 SV=1 - [A0A0G2JW03_RAT]	3	7	-2.3069	-1.62692	-1.24664	-0.00974696	0.659139	1.07529	-3.08394	-2.41135	-1.99888	-1.22875	-0.550397	-0.180215	-0.527257	0.143442	0.500954	-2.1213	-1.44936	-1.09142	-2.31239	-1.63948	-1.26357	-1.81885	-1.14654	-0.780004	-1.07578	1.29306	0.0149179	-1.12548	0.852996	0.000802468
Q68FR2	Bridging integrator 2 OS=Rattus norvegicus OX=10116 GN=Bin2 PE=1 SV=1 - [BIN2_RAT]	3	6	-0.774001	-0.564744	-1.21116	-0.0727721	0.121409	-0.91174	-0.316324	-0.0601818	-1.03876	-0.511821	-0.124861	-0.99068	-0.510764	-0.131455	-1.00994	-1.33767	-0.957123	-1.83518	-0.768915	-0.70566	-1.4009	-1.55216	-1.06127	-2.07069	-0.537969	0.44772	0.00158298	-1.11181	0.557017	2.53906e-05
A0A0G2JUY4	Uncharacterized protein OS=Rattus norvegicus OX=10116 PE=1 SV=1 - [A0A0G2JUY4_RAT]	2	4	-0.558966	0.181415	0.365555	0.423044	1.15233	1.37234	-2.47718	-1.74419	-1.52786	-1.97287	-1.23412	-1.06007	-2.32686	-1.59577	-1.43439	-2.14015	-1.40781	-1.246	-1.39118	-0.657864	-0.478088	-0.665674	0.0670347	0.237441	-0.590047	1.27005	0.135834	-1.08661	0.80142	0.000653503
F6QBA3	Perilipin OS=Rattus norvegicus OX=10116 GN=Plin2 PE=1 SV=1 - [F6QBA3_RAT]	7	18	-0.623695	0.055315	-0.439316	-0.325487	0.22274	-0.0941883	-0.740041	-0.0827682	-0.474775	-1.14588	-0.468499	-0.947255	-1.38909	-0.672044	-1.19665	-1.61464	-0.949747	-1.44363	-0.976337	-0.265043	-0.781556	-1.49132	-0.780634	-1.30652	-0.421987	0.407023	0.00423277	-1.07227	0.402715	1.64783e-06
H6X338	Pentaxin OS=Rattus norvegicus OX=10116 GN=sap PE=3 SV=1 - [H6X338_RAT]	7	14	-1.80227	-1.62635	-2.19842	-1.38201	-1.06573	-1.30095	-0.776603	-0.583289	-1.38449	-2.51844	-2.11607	-2.92547	-0.793283	-0.655405	-0.925155	-0.882155	-0.614167	-0.96344	-1.21545	-1.19713	-1.7868	-1.15001	-0.990382	-1.58866	-1.64001	0.702448	5.88838e-06	-1.0635	0.35113	4.56539e-07
P08649	Complement C4 OS=Rattus norvegicus OX=10116 GN=C4 PE=1 SV=3 - [CO4_RAT]	17	34	-1.60115	-1.53384	-1.45765	-1.15451	-1.06901	-0.526991	-1.81476	-1.74377	-1.16507	-1.87637	-1.80294	-1.18594	-1.09342	-1.01885	-0.5988	-1.07346	-0.819746	-0.478587	-1.40469	-1.32201	-1.24132	-1.3205	-1.29061	-0.879768	-1.411	0.401442	1.00168e-07	-1.04515	0.298888	1.05618e-07
P20760	Ig gamma-2A chain C region OS=Rattus norvegicus OX=10116 GN=Igg-2a PE=1 SV=1 - [IGG2A_RAT]	11	69	0.093791	0.683395	0.673963	-1.0214	-0.27226	-0.200886	-1.40418	-0.673851	-0.673689	-1.77418	-1.03276	-1.13087	-1.59637	-0.800773	-0.750566	-1.37092	-0.658197	-0.686991	-0.823185	-0.0409446	-0.181121	-2.23133	-1.57465	-1.41422	-0.561078	0.779448	0.029844	-1.01077	0.635908	0.000184512
Q62930	Complement component C9 OS=Rattus norvegicus OX=10116 GN=C9 PE=1 SV=1 - [CO9_RAT]	2	2	-1.62251	-1.76274	-1.06019				-0.0306564	-0.178279	0.556464				-1.28329	-1.43281	-0.753015				-1.00102	-1.14831	-0.450121	-1.08393	-1.23183	-0.543011	-0.682986	0.938868	0.134865	-0.991926	0.339482	2.24889e-05
Q5BJP7	Afm protein (Fragment) OS=Rattus norvegicus OX=10116 GN=Afm PE=2 SV=1 - [Q5BJP7_RAT]	3	3	-2.2449	-1.89396	-1.59081	-1.28349	-0.94364	-0.60462	-0.412826	-0.0257967	0.357011	-1.36861	-0.975818	-0.63529	-0.834194	-0.492536	-0.212152	-1.34872	-0.962337	-0.634048	-1.0475	-0.703621	-0.404839	-2.01757	-1.6743	-1.38489	-0.968562	0.758635	0.00102396	-0.976391	0.542598	6.40638e-05
A9CMA6	Transmembrane protein 163 OS=Rattus norvegicus OX=10116 GN=Tmem163 PE=1 SV=1 - [TM163_RAT]	2	3	-1.57399	-2.63407	-1.99921	-2.29747	-3.76531	-2.77244	-0.707258	-1.77474	-1.10768	-0.512858	-1.57457	-0.949801	-0.17555	-1.24492	-0.632815	-1.20687	-2.67166	-1.737	-0.701323	-2.16513	-1.2125	0.695998	-0.768418	0.174846	-1.80578	0.950886	3.97814e-05	-0.970445	0.955684	0.0048187
Q63679	Lysine-specific demethylase 3A OS=Rattus norvegicus OX=10116 GN=Kdm3a PE=2 SV=1 - [KDM3A_RAT]	2	3	-1.46265	-1.19275	-0.874327	-0.448836	0.375934	-0.209625	-0.944396	-0.0166614	-0.605907							-1.35873	-1.09688	-0.800779	-1.0511	-0.78827	-0.474205	-1.15242	-0.890194	-0.585499	-0.597692	0.587086	0.0157205	-0.910898	0.282248	1.07996e-05
Q6AY80	Ribosyldihydronicotinamide dehydrogenase [quinone] OS=Rattus norvegicus OX=10116 GN=Nqo2 PE=1 SV=3 - [NQO2_RAT]	4	10	-1.05211	-0.191715	-0.211233	-1.08283	-0.507908	-0.464787	-2.14683	-1.49401	-1.52877	-1.8928	-1.47735	-1.30626	-1.58844	-0.845593	-1.00159	-0.967402	-0.18255	-0.285434	-0.929366	-0.189875	-0.261189	-2.03198	-1.17624	-1.42388	-1.11305	0.647927	9.58056e-05	-0.906963	0.597646	0.000269672
Q6AYC4	Macrophage-capping protein OS=Rattus norvegicus OX=10116 GN=Capg PE=1 SV=1 - [CAPG_RAT]	6	14	-0.296509	-0.251899	-0.460686	-0.657873	-0.550133	-0.925918	0.227758	0.258481	0.183637	0.208712	0.241106	0.00486417	-0.0282988	0.0649951	-0.353167	-1.36764	-1.01779	-1.48703	-1.77525	-1.55885	-1.83931	-0.383503	-0.334407	-0.697733	-0.168205	0.412419	0.185369	-0.898166	0.692641	0.000913169
F1LT70	Pantothenate kinase 2 OS=Rattus norvegicus OX=10116 GN=Pank2 PE=4 SV=2 - [F1LT70_RAT]	2	3																	-0.823989						-0.933811					-0.8789	0.0776554	0.0397222
M0R4H5	PDZ and LIM domain protein 4 OS=Rattus norvegicus OX=10116 GN=Pdlim4 PE=1 SV=1 - [M0R4H5_RAT]	4	4	0.0187557	-0.425303	-1.77791	0.131517	-0.323638	-1.64037	-0.0305025	-0.481954	-1.80237	-0.616366	-1.06206	-2.42475	0.3335	-0.119842	-1.49521	-0.563954	-1.01606	-2.39099	0.436343	-0.0147819	-1.37175	-0.651924	-1.10366	-2.47	-0.86958	0.850139	0.00460578	-0.869027	0.962113	0.0095957
A0A0G2JVW7	Protein Smaug homolog 1 OS=Rattus norvegicus OX=10116 GN=Samd4a PE=1 SV=1 - [A0A0G2JVW7_RAT]	3	3	-0.685057	-0.486554	-1.12724	-0.13594	0.0118781	-0.62525	0.222593	0.374114	-0.2667	-0.694504	-0.537222	-1.22032	-0.384824	-0.195604	-0.952175	-0.871368	-0.680908	-0.969015	-0.844248	-0.652811	-2.18438				-0.43085	0.493544	0.0115714	-0.859481	0.560908	0.00176256
Q6P9U0	Serine (Or cysteine) peptidase inhibitor, clade B, member 6a OS=Rattus norvegicus OX=10116 GN=Serpinb6a PE=1 SV=1 - [Q6P9U0_RAT]	6	15	-1.0914	-0.375114	-0.653502	-1.73212	-0.972334	-1.1341	-2.22427	-1.35629	-1.76679	-1.85597	-1.31057	-1.45802	-1.33783	-0.668959	-0.729297	-0.930318	-0.060281	-0.218098	-1.16679	-0.311382	-0.639392	-1.84252	-1.11372	-1.26052	-1.32754	0.525609	2.76106e-06	-0.856592	0.519808	0.000136467
D3ZLQ6	Integrator complex subunit 8 OS=Rattus norvegicus OX=10116 GN=Ints8 PE=1 SV=3 - [D3ZLQ6_RAT]	3	3	-0.347363	-0.244168	-1.70047	-0.252779	-0.16068	-1.58111	-0.119221	-0.0234178	-1.44753	-0.234845	-0.13328	-1.59967	-0.218096	-0.124183	-1.60325	-0.348968	-0.253815	-1.73245	-0.750573	-0.654443	-2.11511	-0.345666	-0.250144	-1.72018	-0.653712	0.69252	0.00746549	-0.843073	0.732253	0.00212812
A0A0G2JT44	Transmembrane channel-like protein OS=Rattus norvegicus OX=10116 PE=3 SV=1 - [A0A0G2JT44_RAT]	2	2	-0.796558	-0.820092	-1.09015	-0.516782	-0.551412	-0.785591				-1.51039	-1.53556	-1.8157	-1.6794	-1.71222	-2.00504	-0.430505	-0.462082	-0.754467	-0.509592	-0.540193	-0.81461	-0.285908	-0.317115	-0.600903	-1.04691	0.468437	0.000151964	-0.84267	0.60134	0.000507253
A0A096MJY1	Glypican 6 OS=Rattus norvegicus OX=10116 GN=Gpc6 PE=1 SV=1 - [A0A096MJY1_RAT]	2	16	-0.216282	-0.451452	-0.198912	-1.17385	-1.42012	-1.1317	-0.295163	-0.372382	-0.223841	-0.322589	-0.55939	-0.316941	-0.43789	-0.516998	-0.423408	-0.319223	-0.562436	-0.332227	-0.780724	-0.857617	-0.745628	-1.68234	-1.75984	-1.65722	-0.556886	0.430374	0.000927729	-0.839629	0.546216	0.000242949
A0A0H2UHH4	Bone morphogenetic protein 10 OS=Rattus norvegicus OX=10116 GN=Bmp10 PE=3 SV=1 - [A0A0H2UHH4_RAT]	3	6	-0.838475	-2.80441	-3.46573	0.120432	-1.8566	-2.48204	0.216078	-1.75725	-2.38638	-0.674792	-3.14392	-3.79436	0.587045	-1.38817	-2.07225	0.623973	-1.35001	-2.03365	0.203658	-1.76934	-2.43502	1.43668	-0.536933	-1.21198	-1.90562	1.35481	0.000492759	-0.828835	1.26464	0.044281
A0A0G2K926	Murinoglobulin-1 OS=Rattus norvegicus OX=10116 GN=LOC297568 PE=1 SV=1 - [A0A0G2K926_RAT]	8	87	-0.921533	-1.36458	-1.27245	-1.11212	-1.63133	-1.22051	-0.529824	-0.951769	-0.958769	-1.46166	-2.07126	-1.71508	-0.0256026	-0.42938	-0.250828	-0.859373	-1.19551	-1.07207	-0.562237	-0.997821	-0.666801	-1.06019	-1.53808	-1.2881	-1.26757	0.416816	4.38274e-07	-0.828833	0.449925	5.21277e-05
P20059	Hemopexin OS=Rattus norvegicus OX=10116 GN=Hpx PE=1 SV=3 - [HEMO_RAT]	5	11	-0.722503	-0.73404	-0.576144	-1.35956	0.113439	-1.38602	-0.41197	0.147553	-1.46245	-0.924064	-0.157328	-1.13224	-1.20444	-0.328845	-0.87232	-0.580724	-0.228462	-1.21561	-0.808944	-0.326778	-1.57711	-1.03451	-0.531666	-1.11172	-0.717111	0.563673	0.00105079	-0.818428	0.424935	3.50624e-05
A0A0G2K896	Similar to RIKEN cDNA 1300017J02 OS=Rattus norvegicus OX=10116 GN=RGD1310507 PE=1 SV=1 - [A0A0G2K896_RAT]	5	16	-1.49082	-0.716788	-0.743912	-0.775516	-0.64404	-0.158142	-1.74888	-1.29153	-0.814887	-1.01568	-1.07524	-0.914627	-1.1207	-0.666658	-0.0761053	-0.682485	-0.450772	0.115266	-1.40399	-1.1467	-0.606382	-1.35008	-1.30036	-0.86649	-0.949173	0.419394	7.91183e-06	-0.796289	0.495235	0.000167679
A0A0G2K845	Adiponectin, C1Q and collagen domain-containing OS=Rattus norvegicus OX=10116 GN=Adipoq PE=1 SV=1 - [A0A0G2K845_RAT]	2	4	-1.79311	-1.62357	-1.43715	0.270929	0.429371	0.651669	-1.84426	-1.68211	-1.4635	-2.56517	-2.39726	-2.22093	-1.51801	-1.35776	-1.1941	-1.50571	-1.34421	-1.18012	-0.473591	-0.311119	-0.129059	-0.332116	-0.170251	0.00243844	-1.30626	1.11826	0.00192705	-0.792801	0.601145	0.000805326
P31325	Phosphorylase b kinase gamma catalytic chain, liver/testis isoform OS=Rattus norvegicus OX=10116 GN=Phkg2 PE=1 SV=1 - [PHKG2_RAT]	3	4	-0.742923	-1.23541	-0.364149							-0.446988	-0.94111	-0.0799357	-1.23033	-1.7321	-0.883599	-0.173324	-0.673857	0.175077	-0.769178	-1.26873	-0.401832	-0.787947	-1.28811	-0.430579	-0.635087	0.420155	0.0139627	-0.78871	0.537075	0.000351039
Q00495	Macrophage colony-stimulating factor 1 receptor OS=Rattus norvegicus OX=10116 GN=Csf1r PE=1 SV=1 - [CSF1R_RAT]	2	2	-1.30609	-1.60898		-0.0393717	-0.353355					0.000342535	-0.304176		-0.361242	-0.673412		-0.883619	-1.19455					-0.646421	-0.956981		-0.601939	0.684053	0.0836667	-0.786037	0.289224	0.00115406
V9GW19	KDM5C OS=Rattus norvegicus OX=10116 GN=Kdm5c PE=2 SV=1 - [V9GW19_RAT]	4	5											-0.222432									-0.746291			-0.824172		-0.222432			-0.785231	0.0550701	0.0315448
A1L122	NEDD8-activating enzyme E1 regulatory subunit OS=Rattus norvegicus OX=10116 GN=Nae1 PE=2 SV=1 - [A1L122_RAT]	2	21	-1.23926	-0.605832	-0.640968	-1.19856	-0.460085	-0.53127	-1.60989	-0.926942	-1.01119	-0.937518	-0.315732	-0.404992	-1.88476	-1.13027	-1.03765	-0.795732	-0.139204	-0.253484	-0.843539	-0.27848	-0.245592	-1.21895	-0.693301	-0.849595	-0.82352	0.395659	1.72997e-05	-0.78088	0.508459	0.000244756
Q497B0	Omega-amidase NIT2 OS=Rattus norvegicus OX=10116 GN=Nit2 PE=1 SV=1 - [NIT2_RAT]	15	43	-0.751379	0.035313	-0.232523	-2.35355	-1.41398	-1.83377	-1.6571	-0.712374	-1.02086	-1.38759	-0.654442	-0.898329	-0.783134	-0.0399148	-0.38077	-2.15461	-1.20462	-1.60756	-0.800324	0.115815	-0.22468	-1.16844	-0.301544	-0.689486	-1.07338	0.684347	0.000205964	-0.769939	0.671491	0.00218866
B1H220	Similar to Zbtb3 protein (Predicted), isoform CRA_a OS=Rattus norvegicus OX=10116 GN=Zbtb3 PE=2 SV=1 - [B1H220_RAT]	2	2										-0.86659						-0.758357			-0.763684						-0.86659			-0.76102	0.00376683	0.00222815
D3ZPF2	Malonyl-CoA-acyl carrier protein transacylase OS=Rattus norvegicus OX=10116 GN=Mcat PE=1 SV=1 - [D3ZPF2_RAT]	3	3	-0.489084	-0.534191		-0.597645	-0.653847					-1.08734	-1.13408		-0.806466	-0.860855		-0.983948	-1.0371		-0.555968	-0.608141		-0.589699	-0.642479		-0.749366	0.285806	0.00135875	-0.760582	0.187757	8.66723e-06
M0R6Y8	Phosphoglycerate kinase OS=Rattus norvegicus OX=10116 PE=3 SV=1 - [M0R6Y8_RAT]	2	259	1.47061	0.604969	1.4004	2.47134	1.5946	2.42591	-0.602187	-1.47522	-0.647602	1.7469	0.879622	1.66496	-0.46661	-1.34154	-0.568865	-0.693797	-1.56748	-0.794382	-0.601292	-1.474	-0.682933	0.0787411	-0.794575	-0.0128766	0.961192	1.2611	0.0229817	-0.743301	0.515121	0.000403436
B1H266	Nibp protein (Fragment) OS=Rattus norvegicus OX=10116 GN=Nibp PE=2 SV=1 - [B1H266_RAT]	3	4	-0.593491	-0.547338	-0.736851	-0.83215	-0.72504	-0.848021	-0.539653	-0.224329	-0.381653	-2.2364	-2.11983	-2.28877	-0.997905	-0.888982	-1.0706	-0.723469	-0.305742	-0.517585	-0.75822	-0.214136	-0.408012	-1.26152	-0.777363	-0.980609	-1.00613	0.751084	0.000716184	-0.742012	0.323986	7.0695e-06
A0A0G2K9Y5	Histidine-rich glycoprotein OS=Rattus norvegicus OX=10116 GN=Hrg PE=1 SV=1 - [A0A0G2K9Y5_RAT]	11	30	-1.95284	-1.64599	-1.26173	-1.48601	-1.32356	-0.850411	-1.05702	-1.02203	-0.52819	-1.49399	-1.55893	-1.15719	-0.608816	-0.408725	-0.342313	-0.856543	-0.658329	-0.262228	-1.25768	-0.966873	-0.584798	-1.01078	-1.25752	-0.597018	-1.27816	0.385652	1.83009e-07	-0.734302	0.335529	1.08514e-05
D3ZUU6	C-type lectin domain family 3, member B OS=Rattus norvegicus OX=10116 GN=Clec3b PE=1 SV=1 - [D3ZUU6_RAT]	5	13	-0.508481	-0.288584	-1.20103	-0.747424	-0.436744	-1.05743	0.376832	0.571023	-0.436661	-0.895312	-0.766301	-1.29965	-0.33926	-0.113707	-0.921435	-0.328723	-0.265088	-1.32481	-0.434231	-0.429825	-1.37752	-0.962359	-0.735247	-1.57839	-0.55748	0.576752	0.00649656	-0.734217	0.492725	0.000312403
A0A0G2K3N5	POU domain protein OS=Rattus norvegicus OX=10116 GN=Pou2f1 PE=1 SV=1 - [A0A0G2K3N5_RAT]	4	5	-0.342158	0.167091	-1.21454	0.101535	0.599687	-0.746068	0.135608	0.637464	-0.711978				-0.409859	0.0901073	-1.31428	0.0827782	0.583984	-0.819977	-1.17602	-0.673832	-2.05983	-0.904715	-0.403139	-1.7985	-0.152595	0.639213	0.494257	-0.733607	0.783996	0.00785358
A0A0U1RRP9	Complement factor B OS=Rattus norvegicus OX=10116 GN=Cfb PE=1 SV=1 - [A0A0U1RRP9_RAT]	13	21	-1.5172	-1.53418	-0.926354	-1.32804	-1.6745	-0.77324	-1.2968	-1.29055	-0.761274	-1.32547	-1.3313	-0.914494	-0.646278	-0.719725	-0.038359	-0.77625	-0.730662	-0.105231	-1.22446	-1.28204	-0.66939	-0.942504	-1.11758	-0.536217	-1.22278	0.305876	2.63446e-08	-0.732391	0.388906	4.28698e-05
B5DFE2	Enhancer of zeste 2 polycomb repressive complex 2 subunit OS=Rattus norvegicus OX=10116 GN=Ezh2 PE=1 SV=1 - [B5DFE2_RAT]	2	2	0.0925079	-0.57877	0.145725	-0.553563	-1.23594	-0.475567	-0.321748	-1.00042	-0.243735	0.57485	-0.0980591	0.616345	-0.404165	-1.08473	-0.382992	0.0510682	-0.628252	0.0739116	-0.365158	-1.0435	-0.32337	-1.28408	-1.96303	-1.25227	-0.256531	0.565599	0.144445	-0.717213	0.611556	0.00187493
P20761	Ig gamma-2B chain C region OS=Rattus norvegicus OX=10116 GN=Igh-1a PE=1 SV=1 - [IGG2B_RAT]	4	20	-0.967898	-0.829989	0.0246197	1.50816	1.7452	2.39086	-0.0366412	0.317726	0.933488	-0.962519	-0.838393	-0.0556905	-1.36446	-0.925966	-0.345878	-1.1364	-0.691204	-0.0560427	-2.02386	-1.57463	-1.10222	-0.067989	0.0145969	0.732751	0.269076	1.14416	0.432547	-0.711775	0.789921	0.00972568
Q5FVT1	RCG55460, isoform CRA_a OS=Rattus norvegicus OX=10116 GN=Ralbp1 PE=1 SV=1 - [Q5FVT1_RAT]	3	7	-0.930064		-1.18429	0.257215		0.027767	0.119215	1.3996	-0.110216	-0.00219211		-0.268141	-0.28761		-0.573881	-0.548061		-0.832662	-0.429545		-0.695201	-1.0062		-1.28184	-0.0767899	0.736424	0.762415	-0.706875	0.323318	0.000452328
P47727	Carbonyl reductase [NADPH] 1 OS=Rattus norvegicus OX=10116 GN=Cbr1 PE=1 SV=2 - [CBR1_RAT]	2	107	-1.29405	-0.859084	-0.9372	-1.03763	-0.613757	-0.655997	-1.48442	-1.05684	-1.10277	-0.878322	-0.444985	-0.533191	-0.731513	-0.305827	-0.406704	-0.471833	-0.0449075	-0.145353	-1.15933	-0.731424	-0.813903	-1.44445	-1.01716	-1.10901	-0.908187	0.311486	6.69176e-07	-0.698451	0.43466	0.00016856
A9UK05	Protein inhibitor of activated STAT-1 OS=Rattus norvegicus OX=10116 GN=Pias1 PE=2 SV=1 - [A9UK05_RAT]	2	4	-0.692424	-1.02343	-0.483321	-0.682926	-1.02503	-0.449043	-0.471789	-0.81019	-0.237889	0.288316	-0.0443236	0.485698	0.0857569	-0.254534	0.262817	0.109523	-0.229529	0.288253	-0.760977	-1.09905	-0.563302	-2.02183	-2.36051	-1.83413	-0.428863	0.479458	0.0101303	-0.698126	0.932667	0.0250055
Q5XI06	Histone acetyltransferase KAT8 OS=Rattus norvegicus OX=10116 GN=Kat8 PE=1 SV=1 - [KAT8_RAT]	2	2	-0.417991	0.498779	-0.138947	-2.60647	-1.70079	-2.30264	-0.843244	0.0661341	-0.539403	-0.774069	0.14107	-0.506747	-0.809682	0.097806	-0.562682	-1.37374	-0.465011	-1.12507	-0.894444	0.0152602	-0.626829	-1.26461	-0.355513	-1.00697	-0.76036	0.971214	0.0202173	-0.697624	0.471322	0.000329661
P32362	Uroporphyrinogen decarboxylase (Fragment) OS=Rattus norvegicus OX=10116 GN=Urod PE=1 SV=1 - [DCUP_RAT]	2	4	-0.845498	-0.720127	-0.45784	-0.592863	-0.478588	-0.180426	-1.91557	-1.79759	-1.50312	-1.31495	-1.19121	-0.939014	-0.533482	-0.450133	-0.210608	-0.478126	-0.360797	-0.120841	-1.01205	-0.893749	-0.635826	-1.38044	-1.26274	-1.01419	-0.994733	0.553679	6.49698e-05	-0.696083	0.409726	0.000105362
Q6IRS6	Fetub protein OS=Rattus norvegicus OX=10116 GN=Fetub PE=1 SV=1 - [Q6IRS6_RAT]	6	16	-0.670828	-0.626977	-0.696209	-0.840255	-1.03692	-0.859362	-0.366139	-0.617738	-0.429	-1.46437	-1.37405	-1.52265	-0.491454	-0.39439	-0.795386	-0.580014	-0.464551	-0.679592	-1.00695	-0.472667	-1.00828	-0.71011	-0.903348	-0.775401	-0.875375	0.39344	9.2929e-06	-0.690179	0.213872	2.40204e-07
G3V811	Coagulation factor XIII A chain OS=Rattus norvegicus OX=10116 GN=F13a1 PE=1 SV=1 - [G3V811_RAT]	2	7	-1.31629	-1.03679	-0.909705	-0.73087	-0.62707	-0.394529	-1.25873	-1.27611	-1.04228	-1.5533	-1.29722	-0.97836	-0.748423	-0.72338	-0.468905	-0.925836	-0.72049	-0.369546	-1.34024	-1.05506	-0.961612	-0.593424	-0.335079	-0.0281655	-1.0351	0.332042	3.41204e-07	-0.68918	0.358763	3.58929e-05
B5DEH3	Sp2 protein OS=Rattus norvegicus OX=10116 GN=Sp2 PE=2 SV=1 - [B5DEH3_RAT]	3	3	-0.450414	-0.637937	-1.02622	0.809531	0.194322	-0.158085					0.12109	0.410952	-0.647036	-0.813845	-1.91312					-0.477621	-0.182031	-0.336844	-0.365094	-0.767109	-0.0920949	0.597225	0.675858	-0.687838	0.541499	0.00882405
Q5BK33	p55 protein OS=Rattus norvegicus OX=10116 GN=LOC652956 PE=2 SV=1 - [Q5BK33_RAT]	6	10	-0.933545	-1.15075	-0.848639	-0.668782	-0.8499	-0.683481	-1.57752	-1.742	-1.47908	-0.528155	-0.746991	-0.690382	-0.76343	-0.895553	-0.721833	-0.564132	-0.861187	-0.630043	-0.461991	-0.841058	-0.541829	-0.457121	-0.712214	-0.796349	-0.991602	0.402012	3.47379e-06	-0.687228	0.153772	8.16844e-09
G3V6V1	Aminopeptidase B OS=Rattus norvegicus OX=10116 GN=Rnpep PE=1 SV=1 - [G3V6V1_RAT]	7	15	-0.819919	-0.555152	-0.404937	-1.45554	-1.14622	-1.02569	-1.45982	-0.933973	-0.906583	-1.32265	-1.02044	-0.959091	-0.679895	-0.209188	-0.112672	-1.2341	-0.796578	-0.501936	-1.0259	-0.681616	-0.598291	-1.21555	-0.675139	-0.498558	-1.00083	0.322586	3.58101e-07	-0.685785	0.349224	2.94362e-05
D3ZC49	Stefin A2 OS=Rattus norvegicus OX=10116 GN=Stfa2 PE=4 SV=3 - [D3ZC49_RAT]	2	5	1.18892	0.538438	1.23259	1.1482	0.486622	1.21665	0.274805	-0.383066	0.34328	-0.273492	-0.925601	-0.241535	0.123198	-0.536563	0.134832	-0.410893	-1.02078	-0.348955	-1.61112	-2.26866	-1.57887	-0.0227985	-0.68095	-0.000525694	0.383818	0.727406	0.0947981	-0.685173	0.781598	0.0113123
Q5U310	Armadillo repeat-containing X-linked protein 1 OS=Rattus norvegicus OX=10116 GN=Armcx1 PE=2 SV=1 - [ARMX1_RAT]	2	3	-0.39925	-0.425985	-0.43251	-0.685682	-0.723513	-0.694163	-1.54447	-1.5786	-1.55294	0.0903084	-0.200893	0.0453263	-0.756953	-0.792971	-0.822256	-0.0360531	-0.0708315	-0.0996866	-0.663659	-0.69746	-0.708348	-1.14565	-1.18005	-1.20031	-0.675197	0.593317	0.00230346	-0.681186	0.415649	0.000142944
D4A7I6	WASH complex subunit 4 OS=Rattus norvegicus OX=10116 GN=Washc4 PE=1 SV=1 - [D4A7I6_RAT]	3	5	-1.19215	-0.281592	-0.970372	-1.56924	-0.669783	-1.32269				-1.34286	0.0989051	-1.13281	-1.25055	-0.349284	-1.06082	-1.32716	-0.424654	-1.13576	-0.968162	-0.0646744	-0.757817	-0.634871	0.268009	-0.434503	-0.931398	0.546756	0.000917886	-0.678355	0.49547	0.000606736
O08589	Phospholemman OS=Rattus norvegicus OX=10116 GN=Fxyd1 PE=1 SV=2 - [PLM_RAT]	2	5	0.530545	-0.251891	-0.836745				0.294707	-0.495122	-1.04779							-0.335111	-1.12559	-1.73277	0.702448	-0.0870552	-0.676272	-0.207809	-0.997918	-1.5965	-0.301049	0.621473	0.288702	-0.672954	0.778794	0.0319989
A0A096MK98	Schlafen family member 5 OS=Rattus norvegicus OX=10116 GN=Slfn5 PE=1 SV=1 - [A0A096MK98_RAT]	2	2	-1.45943	-1.80753	-0.900618	-0.692895	-1.05209	-0.109299	-0.770089	-1.44059	-0.574732	-1.74207	-2.0918	-1.19498	-0.983379	-1.34076	-0.456606	-0.21404	-0.570179	0.314403	-0.975025	-1.33019	-0.427637	-0.750102	-1.10587	-0.212691	-1.15301	0.579265	2.60403e-05	-0.671006	0.502152	0.000729657
P27139	Carbonic anhydrase 2 OS=Rattus norvegicus OX=10116 GN=Ca2 PE=1 SV=2 - [CAH2_RAT]	7	18	-1.32548	-1.33646	-0.474405	-1.2814	-1.32934	-0.418127	-1.75029	-1.84432	-0.99787	-1.41405	-1.57847	-0.689221	-0.503713	-0.540297	0.128313	-0.967241	-1.00862	-0.200285	-1.05089	-1.25844	-0.292096	-0.916042	-1.18859	-0.247648	-1.20329	0.467505	2.29723e-06	-0.670462	0.452008	0.000324097
F1M983	Complement factor H OS=Rattus norvegicus OX=10116 GN=Cfh PE=1 SV=1 - [F1M983_RAT]	11	23	-0.490802	-0.276298	-0.676032	-1.30215	-1.03353	-1.51903	-0.64185	-0.460918	-0.750048	-0.918726	-0.863923	-1.19728	-0.493963	-0.338968	-0.660293	-0.595481	-0.345394	-0.84128	-0.696782	-0.588966	-1.02695	-0.72922	-0.407637	-1.22965	-0.844216	0.369763	7.28177e-06	-0.662882	0.269775	3.60483e-06
Q5EBC0	Inter alpha-trypsin inhibitor, heavy chain 4 OS=Rattus norvegicus OX=10116 GN=Itih4 PE=1 SV=1 - [Q5EBC0_RAT]	15	32	-1.27699	-1.1385	-0.954414	-1.28106	-0.911518	-1.06175	-0.740758	-0.448334	-0.438964	-1.15955	-0.889214	-0.823041	-0.706276	-0.596474	-0.637559	-0.626618	-0.481088	-0.546648	-0.937063	-0.677228	-0.549607	-0.919257	-0.68085	-0.561492	-0.927008	0.282849	2.05157e-07	-0.660013	0.141181	5.07459e-09
F1M8E9	Lysozyme OS=Rattus norvegicus OX=10116 GN=Lyz2 PE=1 SV=1 - [F1M8E9_RAT]	3	3	-0.641332	-1.11139	-1.07318	0.123679	-0.160531		-0.225053	-0.702508	-0.562345							-0.539418	-1.01752	-1.47864	-0.123942	-0.60107	-0.680605	-0.267352	-0.548139		-0.544083	0.436132	0.00961692	-0.657086	0.426012	0.0033037
G3V657	RCG21929 OS=Rattus norvegicus OX=10116 GN=Tbx5 PE=4 SV=1 - [G3V657_RAT]	3	5	0.111818	0.395942	0.0151778	-0.408473	-0.135444	-0.480333	-0.230431	0.0463013	-0.302274	-0.391942	-0.109449	-0.500304	-1.387	-0.812951	-1.05256	-0.850506	-0.410467	-0.649642	-0.118204	-0.030357	-0.251565	-0.800139	-0.585997	-0.918185	-0.165784	0.272717	0.0590023	-0.655631	0.39921	0.000140422
D3ZRI4	Iroquois homeobox 4 OS=Rattus norvegicus OX=10116 GN=Irx4 PE=4 SV=1 - [D3ZRI4_RAT]	3	4	-0.27941	0.0233201	-0.0752002	-0.650357	-0.358722	-0.421368	0.115773	0.411111	0.34478	-0.225263	0.0758366	-0.0327743	-0.784573	-0.608993	-0.811401	-0.38614	-0.209321	-0.411298	-0.465327	-0.287531	-0.47154	-1.30042	-1.00536	-1.11761	-0.0893562	0.312833	0.343699	-0.65496	0.347938	4.30333e-05
D3ZES2	Trafficking protein particle complex 6B OS=Rattus norvegicus OX=10116 GN=Trappc6b PE=1 SV=1 - [D3ZES2_RAT]	2	2	-0.240993	-0.88909	-0.229194	0.287372	-0.371821	0.32395	-0.279505	-0.934995	-0.24291	0.161129	-0.4886	0.161205	-1.04902	-1.7064	-1.06927	-0.379183	-1.03532	-0.397758	-0.480541	-1.1357	-0.480172	0.186972	-0.468798	0.177365	-0.228621	0.415788	0.0832802	-0.653153	0.559843	0.00194362
A0A0G2K8Q1	Apolipoprotein C-III OS=Rattus norvegicus OX=10116 GN=Apoc3 PE=1 SV=1 - [A0A0G2K8Q1_RAT]	2	6	-1.18087	-1.55576	-1.68176	-0.816063	-1.20205	-1.29218	0.572389	0.0471123	0.0798773	-0.956857	-1.32972	-1.48589	0.0291913	-0.497975	-0.520161	0.22502	-0.569337	-0.582749	-0.738939	-1.12089	-1.25126	-0.600641	-0.9832	-1.12294	-0.900147	0.734129	0.00137153	-0.64449	0.447812	0.000411828
A0A0G2K7N9	Rho-GTPase-activating protein 5 OS=Rattus norvegicus OX=10116 GN=Arhgap5 PE=1 SV=1 - [A0A0G2K7N9_RAT]	5	7				0.0610085	0.546641	-0.368639	-0.924687	-0.435351	-1.35432				-0.382154	-0.143567	-0.726537	0.00266307	0.24249	-0.727193	-0.487109	-0.246306	-0.866296	-1.46727	-0.978211	-1.9431	-0.412557	0.677637	0.196084	-0.643549	0.621295	0.00425716
F1LV52	G patch domain-containing 11 OS=Rattus norvegicus OX=10116 GN=Gpatch11 PE=1 SV=2 - [F1LV52_RAT]	2	2	0.0105253	-0.753219	-1.36976	-0.125773	-0.710548	-0.976798	0.828531	0.24746	-0.0224755	0.623672	-0.141704	-0.768336	0.413098	-0.359929	-0.999232	-0.269343	-1.04113	-1.68	-0.0370065	-0.617751	-0.924239	-0.468609	-0.859894	-0.861335	-0.263202	0.66297	0.19641	-0.642114	0.545057	0.00181726
Q5U2N8	Intraflagellar transport protein 56 OS=Rattus norvegicus OX=10116 GN=Ttc26 PE=2 SV=1 - [IFT56_RAT]	2	3	-0.37232	0.768717	-0.551096	-0.359744	0.770197	-0.513741	-1.27364	-0.139998	-1.42762	0.236062	1.37547	0.0455647	0.101313	1.23307	-0.109506	-1.51275	-0.379754	-1.7219	-0.958818	0.175153	-1.14902	-1.43643	-0.303066	-1.63661	-0.120179	0.824404	0.623532	-0.641527	0.909822	0.0326728
F1LRK1	Sodium/potassium-transporting ATPase subunit alpha OS=Rattus norvegicus OX=10116 GN=Atp4a PE=1 SV=1 - [F1LRK1_RAT]	2	48	-0.202232	-0.394903	0.401585	-0.689095	-0.892861	-0.0604984							-0.621776	-0.823729	-0.0500025	-1.10882	-1.30954	-0.535381				-0.567122	-0.767465	0.0152895	-0.306334	0.462771	0.165847	-0.64095	0.434765	0.00221838
P97603	Neogenin (Fragment) OS=Rattus norvegicus OX=10116 GN=Neo1 PE=1 SV=1 - [NEO1_RAT]	3	6		-1.27067					0.580463	0.559197			0.368357			-0.592995			-0.686196			-0.906753			-0.369061		0.0593373	0.891784	0.902559	-0.638751	0.222787	0.0105302
A0A0G2JSK9	Betaine--homocysteine S-methyltransferase 1 OS=Rattus norvegicus OX=10116 GN=Bhmt PE=1 SV=1 - [A0A0G2JSK9_RAT]	3	4	-1.04367	-1.13981	-0.722416	0.996178	0.888939	1.34221	0.401433	0.297898	0.747485	-1.87681	-1.97459	-1.56728	-0.783344	-0.888769	-0.494132	-1.33244	-1.43662	-1.04156	-0.249796	-0.353005	0.0600299	-0.434174	-0.537989	-0.134324	-0.304203	1.20869	0.401924	-0.63551	0.46826	0.000648686
D3ZFW1	Similar to RIKEN cDNA 5730449L18 (Predicted), isoform CRA_b OS=Rattus norvegicus OX=10116 GN=Tsen15 PE=1 SV=1 - [D3ZFW1_RAT]	2	5	-0.506715	-0.748782	0.430935	0.178038	-0.0751244	1.14047	-0.687928	-0.937386	0.27452	-0.964394	-1.20809	-0.0384646	-0.255908	-0.507257	0.649699	-0.649624	-0.899734	0.257653	-1.45792	-1.70705	-0.531694	-1.05643	-1.30617	-0.140189	-0.26191	0.696504	0.219314	-0.633719	0.699848	0.0094626
Q71SA3	Thrombospondin 1 OS=Rattus norvegicus OX=10116 GN=Thbs1 PE=2 SV=1 - [Q71SA3_RAT]	22	41	-0.374959	-0.452532	-0.226885	-0.808631	-0.917184	-0.753135	-0.824794	-1.16949	-0.677002	-0.458196	-0.671621	-0.370699	-0.255845	-0.544565	-0.107121	-0.75736	-0.970146	-0.51372	-0.761733	-0.954221	-0.554546	-0.695677	-0.927352	-0.561262	-0.642094	0.27245	5.38328e-06	-0.633629	0.26826	5.26984e-06
P06214	Delta-aminolevulinic acid dehydratase OS=Rattus norvegicus OX=10116 GN=Alad PE=1 SV=1 - [HEM2_RAT]	9	23	0.692044	0.243761	1.14077	1.42776	0.856934	1.84105	0.0272818	-0.517263	0.578699	-1.2759	-1.75134	-0.615462	-0.625866	-0.703542	0.217109	-0.542934	-0.786346	0.134736	-0.91847	-1.50568	-0.605089	-0.728573	-1.28062	-0.216675	0.220694	1.09106	0.498044	-0.630163	0.504018	0.0011924
Q5I0H8	LOC299567 protein (Fragment) OS=Rattus norvegicus OX=10116 GN=LOC299567 PE=2 SV=1 - [Q5I0H8_RAT]	2	5	-1.01644	-1.00136	-0.464807	-0.798194	-0.794215	-0.361348	-1.58744	-1.57976	-1.01102	-0.710164	-0.834394	-0.367675	-0.702931	-0.655904	-0.195084	-0.528669	-0.521637	-0.115675	-0.878403	-1.00833	-1.13091	-0.609577	-0.675146	-0.45736	-0.877235	0.403327	1.14978e-05	-0.623302	0.296825	1.59411e-05
Q3T1J8	Protein RTF2 homolog OS=Rattus norvegicus OX=10116 GN=Rtfdc1 PE=2 SV=1 - [RTF2_RAT]	2	3	-0.419486	-0.0782574	-0.740859	0.22607	0.556203	-0.0705238	-0.300839	0.0329975	-0.597415	0.143816	0.483414	-0.189278	-0.219251	0.112695	-0.572668	-0.337863	-0.0046771	-0.689609	-0.631493	-0.29733	-0.964295	-1.27775	-0.944194	-1.62053	-0.0795132	0.399913	0.505245	-0.62058	0.515604	0.00156435
A0A0G2JX37	Solute carrier family 2, facilitated glucose transporter member 3 OS=Rattus norvegicus OX=10116 GN=Slc2a3 PE=3 SV=1 - [A0A0G2JX37_RAT]	2	7	0.0691417	0.0083229	0.283113	-0.154368	-0.226282	0.0843832	-1.53754	-1.60575	-1.29877	-0.592773	-0.655223	-0.390523	-0.886911	-0.957013	-0.704983	-0.891351	-0.960213	-0.707753	-0.454599	-0.522484	-0.252057	-0.397386	-0.465878	-0.20482	-0.501355	0.654586	0.022458	-0.617121	0.270849	7.42417e-06
P02764	Alpha-1-acid glycoprotein OS=Rattus norvegicus OX=10116 GN=Orm1 PE=2 SV=1 - [A1AG_RAT]	3	7	-0.329468	0.870539	-0.800125	0.0149491	0.76398	-0.258846	-0.428152	0.437221	-1.19234	-2.7329	-1.76626	-2.49651	-0.183714	0.898487	-0.780206	-1.08052	0.12501	-1.40946	-0.386802	0.552496	-1.04175	-1.13838	-0.627676	-2.32728	-0.659826	1.18897	0.0808198	-0.616649	0.889464	0.0351332
Q5RJS6	Motile sperm domain-containing protein 1 OS=Rattus norvegicus OX=10116 GN=Mospd1 PE=2 SV=1 - [MSPD1_RAT]	2	4	-0.257873	-0.465689	0.130483	-0.543051	-0.761963	-0.129915	-1.75214	-1.96734	-1.33898	-0.355174	-0.564621	0.02146	-0.795889	-1.01299	-0.439577	-0.83066	-1.04652	-0.472677	-0.564851	-0.779733	-0.187924	-0.414366	-0.629855	-0.0474161	-0.6654	0.678123	0.00593847	-0.601871	0.308584	3.13016e-05
P02600	Myosin light chain 1/3, skeletal muscle isoform OS=Rattus norvegicus OX=10116 GN=Myl1 PE=1 SV=2 - [MYL1_RAT]	7	258	-0.971221	-0.628619	-2.36872	0.743882	1.02375	-0.63354	-0.330817	-0.0169505	-1.76259	-1.23447	-0.549355	-2.60621	-0.230673	0.00569718	-1.58665	-0.324326	-0.0604537	-1.81297	0.233531	0.529155	-1.26879	-0.501587	-0.242493	-1.93996	-0.777904	1.10884	0.0333966	-0.59996	0.834766	0.0300512
D3ZCP9	Transcription initiation factor IIE subunit beta OS=Rattus norvegicus OX=10116 GN=Gtf2e2 PE=1 SV=1 - [D3ZCP9_RAT]	4	6	-0.480857	-0.885598	-1.1405	0.250902	-0.164935	-0.383965	0.0140302	-0.248471	-0.458334	0.337487	-0.0688852	-0.333882	-0.16764	-0.432032	-0.696845	-0.097932	-0.510716	-0.787953	0.0185707	-0.393236	-0.652506	-0.780507	-1.19292	-1.46156	-0.296918	0.426193	0.0344098	-0.596273	0.434249	0.000593338
A0A0H2UHG7	40S ribosomal protein S20 OS=Rattus norvegicus OX=10116 GN=Rps20 PE=3 SV=1 - [A0A0H2UHG7_RAT]	6	18	-0.748699	-1.19603	-0.795117	-0.657994	-1.12495	-0.582425	-1.11208	-1.41935	-1.02956	-0.713965	-1.01047	-0.618787	-0.253252	-0.680467	-0.274874	-0.536812	-1.04429	-0.558921	-0.667109	-0.939787	-0.635563	-0.440535	-0.655706	-0.453677	-0.917452	0.267186	1.27334e-07	-0.595083	0.234786	2.6686e-06
A0A0G2JUV7	Centrosomal protein 85 OS=Rattus norvegicus OX=10116 GN=Cep85 PE=1 SV=1 - [A0A0G2JUV7_RAT]	6	26	-0.716537	-1.1673	-0.105721	0.87157	0.587784	1.32982	-1.03424	-1.43166	0.331322	-1.3233	-1.75805	-0.213147	-0.505287	-1.16476	-0.15547	-0.74466	-1.20291	-0.0420671	-0.713614	-1.16121	-0.155109	-0.36002	-0.856802	-0.0483122	-0.385788	1.00413	0.210148	-0.592519	0.444591	0.000744358
Q6PDU2	Mitochondrial ribosomal protein S18A OS=Rattus norvegicus OX=10116 GN=Mrps18a PE=1 SV=1 - [Q6PDU2_RAT]	2	2	-1.04957	-1.3401	-0.803823	-1.75523	-2.05686	-1.48471				-0.365259	-0.65742	-0.224665	-0.663504	-0.963317	-0.561584	-0.468448	-0.767021	-0.253073			-0.46944				-1.08196	0.626481	0.00084159	-0.592341	0.230833	0.000499632
Q5XIA4	CCR4-NOT transcription complex subunit 10 OS=Rattus norvegicus OX=10116 GN=Cnot10 PE=2 SV=1 - [CNO10_RAT]	3	5	0.0821265	-0.502487	-0.19498		-0.552245	-0.35041		0.683218			-0.544589	-0.38872		-0.773329	-0.630131		-1.07903	-0.935404	0.182098	-0.409581	-0.106437	-0.405051	-0.997338	-0.703563	-0.221011	0.42236	0.182403	-0.585777	0.404014	0.00131846
A0JPQ1	Uncharacterized protein C7orf57 homolog OS=Rattus norvegicus OX=10116 PE=2 SV=1 - [CG057_RAT]	3	3	-0.308658	0.699843	-0.501158	0.256988	1.25439	0.0892678	-0.815798	0.185311	-0.983501	-0.37852	0.62835	-0.582742	-0.583431	0.415788	-0.807974	-1.68403	-0.506114	-1.75141	-0.389313	0.612123	-0.593241	-0.842339	0.15849	-1.05624	-0.0380187	0.674955	0.848853	-0.585641	0.73475	0.0185193
P70623	Fatty acid-binding protein, adipocyte OS=Rattus norvegicus OX=10116 GN=Fabp4 PE=1 SV=3 - [FABP4_RAT]	6	55	-0.994298	-0.439242	-0.529905	-1.03407	-0.743548	-0.276756	-1.66555	-0.96415	-0.873266	-1.60296	-1.11903	-0.969409	-0.745868	-0.27789	-0.220978	-0.779454	-0.347988	-0.30268	-1.3736	-0.768473	-0.89455	-0.748669	-0.298539	-0.255039	-0.934348	0.416994	8.69559e-06	-0.584477	0.356178	0.000141398
P05544	Serine protease inhibitor A3L OS=Rattus norvegicus OX=10116 GN=Serpina3l PE=1 SV=3 - [SPA3L_RAT]	14	89	-1.4401	-1.54757	-1.10022	-1.57556	-1.72247	-0.978638	-0.744779	-0.865123	-0.310539	-2.11558	-2.19877	-1.75375	-0.166111	-0.301871	0.305365	-0.536621	-0.650629	-0.0442098	-1.20602	-1.1173	-0.640765	-1.03063	-1.02592	-0.502472	-1.36276	0.571006	4.77206e-06	-0.576432	0.4689	0.00134633
G3V7Z1	RCG47403 OS=Rattus norvegicus OX=10116 GN=Rcl1 PE=1 SV=3 - [G3V7Z1_RAT]	3	9	1.16744	1.04357	0.524538	0.918224	0.653394	-0.684434				0.28046	0.154958	-0.374161	-0.489591	-0.622744	-1.16453	-0.197791	-0.329705	-0.871063	-0.209752	-0.340688	-0.864079	-0.329329	-0.460872	-0.993633	0.409331	0.632484	0.0881362	-0.572815	0.325811	7.84488e-05
Q63041	Alpha-1-macroglobulin OS=Rattus norvegicus OX=10116 GN=A1m PE=1 SV=1 - [A1M_RAT]	33	98	-0.770813	-0.548403	-0.55675	-0.861379	-0.555976	-0.650639	-0.559168	-0.359646	-0.240096	-1.46887	-1.18578	-1.19091	-0.570369	-0.351534	-0.363904	-0.786044	-0.526037	-0.562444	-0.736044	-0.40556	-0.634397	-0.744711	-0.584745	-0.578215	-0.745702	0.367793	2.20119e-05	-0.570334	0.144107	2.92561e-08
A0A0G2JZ68	rRNA adenine N(6)-methyltransferase OS=Rattus norvegicus OX=10116 GN=Tfb1m PE=1 SV=1 - [A0A0G2JZ68_RAT]	3	5	0.397314	0.126104	0.562484	-0.296878	-0.579184	-0.106928	-1.23146	-1.51006	-1.04149	-0.754974	-1.02782	-0.601526	-0.457894	-0.738387	-0.324768	-0.644103	-0.923357	-0.509306	-0.606215	-0.884491	-0.452474	-0.383886	-0.662769	-0.240122	-0.505368	0.655752	0.0218066	-0.568981	0.213452	1.62951e-06
D3ZAN6	Poly(A) polymerase gamma OS=Rattus norvegicus OX=10116 GN=Papolg PE=4 SV=1 - [D3ZAN6_RAT]	3	7	-0.292079	-0.373328	-0.446742	-0.87297	-0.770328	-1.05569	-1.08663	-0.980286	-1.26933	-0.96847	-0.856364	-1.18769	-0.692798	-0.783329	-1.63346	-1.11897	-1.20826	-1.54306	0.822558	0.929229	0.603633	-0.47238	-0.561302	-1.16571	-0.846659	0.320095	1.75867e-06	-0.568654	0.893201	0.049615
O70534	Protein delta homolog 1 OS=Rattus norvegicus OX=10116 GN=Dlk1 PE=1 SV=1 - [DLK1_RAT]	3	5	1.00588	1.11422	0.265632	1.40664	1.50014	0.691169	0.674235	0.888871	0.0400106	-1.27596	-1.05556	-1.9467	-0.0433196	0.0189233	-0.785861	-1.0899	-0.875916	-1.7793	0.13156	0.0535584	-0.620116	-0.450503	-0.16057	-1.21216	0.275714	1.12398	0.413575	-0.5678	0.601123	0.0074378
P08009	Glutathione S-transferase Yb-3 OS=Rattus norvegicus OX=10116 GN=Gstm3 PE=1 SV=2 - [GSTM4_RAT]	3	16	-1.3045	-0.765528	-0.556503	-0.748722	-0.62493	-0.227169	-0.660687	-0.152028	-0.57067	-0.571787	-0.034451	-0.221745	-0.617175	-0.408772	-0.0696469	-0.724051	-0.193126	-0.431617	-1.09928	-0.971462	-0.613939	-0.800213	-0.55438	-0.324845	-0.53656	0.344831	0.000219924	-0.567376	0.30451	4.71321e-05
O55171	Acyl-coenzyme A thioesterase 2, mitochondrial OS=Rattus norvegicus OX=10116 GN=Acot2 PE=1 SV=1 - [ACOT2_RAT]	7	44	-0.911271	-0.122775	-0.334391	-0.875833	-0.319027	-0.404961	-1.45062	-0.908521	-0.789188	-0.706991	-0.124868	-0.201842	-1.07422	-0.29702	-0.612344	-0.994992	-0.233778	-0.530153	-1.08889	-0.209113	-0.583448	-0.811832	0.00139558	-0.347499	-0.595858	0.408802	0.000372562	-0.565158	0.364276	0.00022527
D4A2A9	Gamma-tubulin complex component OS=Rattus norvegicus OX=10116 GN=Tubgcp5 PE=3 SV=3 - [D4A2A9_RAT]	2	2				0.412243	0.364407					-0.824214	-0.862586		-1.08379	-1.12981		-0.467327	-0.51211		-0.790365	-0.834172		0.17537	0.130957		-0.227538	0.711577	0.567965	-0.563906	0.500889	0.0153989
Q63910	Alpha globin OS=Rattus norvegicus OX=10116 GN=Hba-a3 PE=1 SV=2 - [Q63910_RAT]	2	44	-0.121457	-0.535273	-1.12687	0.850519	0.297077	0.245832	-0.84342	-1.3046	-1.42971	-0.28949	-0.704936	-1.18549	-0.0220194	-0.573648	-0.68353	-1.02018	-1.4323	-1.60084	0.376506	-0.157252	-0.259929	-0.10789	-0.4421	-0.826319	-0.512318	0.722185	0.0318234	-0.562458	0.586153	0.00678222
D3ZF99	Mitochondrial ribosomal protein L55 OS=Rattus norvegicus OX=10116 GN=Mrpl55 PE=1 SV=2 - [D3ZF99_RAT]	2	6	-0.480045	-0.595741	-0.713815	-0.324597	-0.591248	-0.253315	-1.51126	-1.76925	-1.14053	-0.646009	-0.485987	-0.368178	-0.230382	-0.49522	-0.308511	-0.363038	-0.368113	-0.571091	-0.540619	-1.02558	-0.831143	-0.483969	-0.747197	-0.77938	-0.739998	0.481177	0.000242029	-0.56202	0.239581	5.62691e-06
D3ZWD6	Complement C8 alpha chain OS=Rattus norvegicus OX=10116 GN=C8a PE=1 SV=1 - [D3ZWD6_RAT]	2	2	-1.67514	-1.11171	-1.47275	-0.781157	0.180698	-0.44108	-0.787023	0.178535	-0.446929	-0.504746	0.466573	-0.20117	-1.38876	-0.834615	-1.21842	-1.13203	-0.167126	-0.84711	-0.3701	0.595784	-0.0662318	-0.679374	-0.123617	-0.498393	-0.549659	0.659674	0.0148012	-0.560833	0.570801	0.00589143
Q66HG4	Aldose 1-epimerase OS=Rattus norvegicus OX=10116 GN=Galm PE=1 SV=1 - [GALM_RAT]	4	7	-0.872351	-0.5808	-0.319773	-0.968884	-0.880371	-0.432677	-1.49776	-1.60182	-1.10535	-0.95916	-0.891647	-0.603266	-0.572448	-0.134418	0.126085	-0.457689	-0.135005	0.143482	-1.19126	-1.29499	-0.835073	-0.867925	-0.972265	-0.521715	-0.892822	0.386815	6.56627e-06	-0.559435	0.487906	0.00218875
D3ZBN3	Eph receptor A2 OS=Rattus norvegicus OX=10116 GN=Epha2 PE=1 SV=3 - [D3ZBN3_RAT]	3	7	-0.0127559	-0.382176	0.451689	-1.05849	-1.43901	-0.569268	-0.683233	-1.06005	-0.193991	-0.444867	-0.815919	0.00785567	-1.16797	-1.54667	-0.735566	-0.995673	-1.37314	-0.561601	-0.441104	-0.817591	0.0119114	0.297498	-0.0795951	0.740537	-0.516684	0.535447	0.00656171	-0.555746	0.693464	0.0180275
Q66H48	Zinc finger protein 219 OS=Rattus norvegicus OX=10116 GN=Zfp219 PE=1 SV=1 - [Q66H48_RAT]	5	13	1.33499	0.313687	-0.111265	0.408479	-0.623917	-1.01299	-0.270205	-0.191242	-1.04392	0.304682	0.389406	-0.505548	-0.385074	0.336011	-0.575347	-0.710727	-0.632414	-1.53961	-0.30845	-0.22916	-1.11839	0.334339	-0.694633	-1.13332	-0.0839873	0.680241	0.677121	-0.554731	0.560205	0.00562055
P06762	Heme oxygenase 1 OS=Rattus norvegicus OX=10116 GN=Hmox1 PE=1 SV=1 - [HMOX1_RAT]	4	7	0.614778	0.344074	0.767728	0.164166	-0.467688	0.340372	-0.28778	-0.880268	-0.358993	0.367992	-0.254398	0.426444	-0.576457	-1.15897	-0.465826	-0.391612	-1.01115	-0.370182	-0.86804	-1.49587	-0.728044	0.192243	-0.0856314	0.322264	0.0647023	0.501416	0.663545	-0.553106	0.539656	0.00454856
P18297	Sepiapterin reductase OS=Rattus norvegicus OX=10116 GN=Spr PE=1 SV=1 - [SPRE_RAT]	7	11	-0.948619	-0.936788	-1.11112	-0.265826	-0.330249	-0.451264	-0.619784	-0.627073	-0.800963	-0.49998	-0.48978	-0.674201	-0.256209	-0.1468	-0.421245	-0.922702	-0.865501	-1.1818	-0.276439	-0.401991	-0.707655	-0.334451	-0.342021	-0.779441	-0.646304	0.260455	3.27789e-06	-0.553022	0.325707	0.000105886
R9PXX3	Ras-related protein Rab-34 OS=Rattus norvegicus OX=10116 GN=Rab34 PE=1 SV=2 - [R9PXX3_RAT]	2	2	0.494279	0.632644	0.565971							0.286279	0.423013	0.346249	0.602905	0.731987	0.642553	0.068905	0.199227	0.110224	0.364673	0.495972	0.424936	0.934965	1.06566	0.985251	0.458072	0.131662	0.000366044	0.552271	0.336934	0.000142755
B5DEG1	Integrin subunit alpha 8 OS=Rattus norvegicus OX=10116 GN=Itga8 PE=1 SV=1 - [B5DEG1_RAT]	2	2	0.70491	0.740398	-0.223449	-0.304492	-0.2801	-1.20807	0.494335	0.522431	-0.409226	0.626205	0.660063	-0.313875	0.869998	0.896204	-0.0904041	0.863401	0.890847	-0.0953304	0.905232	0.933654	-0.0345557	0.804592	0.832408	-0.145172	0.084094	0.621718	0.648534	0.552573	0.477309	0.00204967
D3ZQY4	FRY-like transcription coactivator OS=Rattus norvegicus OX=10116 GN=Fryl PE=1 SV=2 - [D3ZQY4_RAT]	5	5	-0.0654774	-0.658431	0.331173	0.0241594	-0.57989	0.445589	-0.139008	-0.739354	0.282439	-0.3492	-0.943785	0.0357281	0.491393	0.0109769	0.856	0.795546	0.19455	1.16182	0.422855	-0.464995	0.808076	0.952385	0.0831215	1.32763	-0.196338	0.455272	0.16332	0.55328	0.526224	0.00387311
D3ZZH7	Round spermatid basic protein 1-like OS=Rattus norvegicus OX=10116 GN=Rsbn1l PE=4 SV=1 - [D3ZZH7_RAT]	3	3	0.873467	1.42114	1.21348	0.530647	1.06722	0.89544	0.0949218	0.018112	0.52032	0.12189	0.050841	0.510769	1.0004	2.15588	1.24778	-0.00275937	-0.0802197	0.367469	0.27834	0.201857	0.667512	-0.200154	0.956935	0.0578664	0.609854	0.483624	0.00112077	0.554243	0.686478	0.0173734
D3Z9K6	Family with sequence similarity 180, member A OS=Rattus norvegicus OX=10116 GN=Fam180a PE=4 SV=1 - [D3Z9K6_RAT]	2	3	1.35125	1.15132	0.378564	1.84764	1.63662	0.899738	1.77364	1.56632	0.825756	1.32144	1.11988	0.337039	0.757852	0.548642	-0.246873	0.89785	0.68988	-0.105205	1.37532	1.16833	0.391209	0.808694	0.601094	-0.185393	1.1841	0.501487	5.28726e-06	0.55845	0.517533	0.00327769
Q8K4K7	Actin-binding Rho-activating protein OS=Rattus norvegicus OX=10116 GN=Abra PE=1 SV=2 - [ABRA_RAT]	5	9	1.15565	0.247672	0.546681	0.846142	0.0300915	0.409833	1.81021	0.793574	1.08731	1.25207	0.277596	0.714973	1.07977	0.193299	0.379808	0.96601	0.0483214	0.591421	1.16467	0.596673	0.853852	0.607179	-0.111239	0.343002	0.764316	0.505889	0.000279531	0.559398	0.406531	0.000583776
Q5BJT6	Large subunit GTPase 1 homolog OS=Rattus norvegicus OX=10116 GN=Lsg1 PE=2 SV=1 - [LSG1_RAT]	4	10	-0.120082	0.413448	0.927001	0.0271179	0.712808	1.28652	0.295012	0.0566278	1.02828	0.291672	0.238918	1.17423	0.320054	0.180483	0.961226	-0.0341413	0.552043	0.831452	0.491278	0.394135	1.20894	0.382607	0.233877	1.19772	0.52763	0.4802	0.00291158	0.559974	0.403082	0.000542415
Q642B6	THAP domain-containing protein 4 OS=Rattus norvegicus OX=10116 GN=Thap4 PE=2 SV=1 - [THAP4_RAT]	3	3	1.99352	1.18271	0.387971	0.839313	0.0174085	-0.741458	1.3823	0.564103	-0.19845	0.84739	0.0349496	-0.769883		0.774038	0.31282	0.835434	0.400079	-0.238851	1.61305	0.795179	-0.00392635				0.461657	0.842119	0.0840855	0.560978	0.576783	0.0284659
M0R752	Uncharacterized protein OS=Rattus norvegicus OX=10116 PE=4 SV=1 - [M0R752_RAT]	3	5	0.835117	1.40092	0.508718	1.05601	1.54333	0.960996	1.35451	1.87908	1.174	0.856783	1.16331	0.570193	0.54372	0.879036	0.252138	0.751685	1.09282	0.288525	0.700774	1.07517	0.229828	0.24031	0.707564	-0.0211439	1.10858	0.39867	1.07324e-06	0.561702	0.3627	0.000228608
Q6P7Q2	Glypican-1 OS=Rattus norvegicus OX=10116 GN=Gpc1 PE=2 SV=1 - [Q6P7Q2_RAT]	17	42	0.40469	0.324755	0.564359	1.3615	1.24371	1.48262	0.759201	0.730838	1.01948	0.991761	0.837178	1.0916	0.49448	0.466179	0.581715	0.582888	0.496272	0.732483	0.624214	0.583449	0.71062	0.37843	0.454093	0.652899	0.900974	0.365716	3.51508e-06	0.563143	0.107854	1.56682e-09
F1LQT0	DnaJ homolog subfamily C member 25 OS=Rattus norvegicus OX=10116 GN=Dnajc25 PE=1 SV=1 - [F1LQT0_RAT]	2	2	1.56937	1.0794	0.909739	0.0593762	-0.0855549	-0.219338	1.70769	2.25311	1.44648	0.52591	0.31625	0.136502	0.621161	0.704492	0.512073	0.254851	0.621112	0.429124	0.982044	1.52779	0.684607	-0.127639	0.369515	0.186124	0.808243	0.806548	0.00522721	0.563771	0.417776	0.000677399
D3ZQW8	BRD4-interacting chromatin-remodeling complex-associated protein OS=Rattus norvegicus OX=10116 GN=Bicra PE=1 SV=1 - [D3ZQW8_RAT]	3	4	0.475454	0.979328	0.442317	0.602578	1.09536	0.59422	0.821189	1.31767	0.812849	0.969081	1.47132	0.924222	0.175639	0.67023	0.110458	0.235269	0.731099	0.171758	0.719487	1.21629	0.67492	0.540811	1.03701	0.486268	0.875466	0.320359	1.27498e-06	0.564104	0.350316	0.000165633
A0A0G2KAN1	Collagen, type I, alpha 2 OS=Rattus norvegicus OX=10116 GN=NEWGENE_621351 PE=1 SV=1 - [A0A0G2KAN1_RAT]	2	441	1.29604	1.23807	0.773864	0.395716	0.326657	-0.101676	1.71976	1.65441	1.22239	1.51666	1.45707	0.982768	0.888344	0.821098	0.334129	0.736075	0.670068	0.18353	0.864585	0.799555	0.330984	0.595188	0.529552	0.0516104	1.04014	0.57842	6.4446e-05	0.56706	0.281954	2.36988e-05
D4AA11	Mediator complex subunit 21 OS=Rattus norvegicus OX=10116 GN=Med21 PE=4 SV=3 - [D4AA11_RAT]	3	5	0.581236	0.496586	0.992913	0.664765	0.569019	0.0972161	1.61586	1.52382	0.468816	1.03676	0.950476	1.43671	0.862368	0.768436	1.242	1.11283	1.02013	0.389073	0.551577	0.45986	-0.198719	0.485816	0.393493	-0.273563	0.869515	0.473673	5.37732e-05	0.567775	0.472867	0.00159103
D3ZMQ0	MGA, MAX dimerization protein OS=Rattus norvegicus OX=10116 GN=Mga PE=1 SV=2 - [D3ZMQ0_RAT]	3	5	2.21865	1.88049	0.353063	1.05012	0.700866	-0.790686	2.18869	1.84314	0.347903				1.56362	1.21618	-0.334011	0.81481	0.46861	-1.08115	1.31347	0.968246	-0.563544	1.56537	1.21954	-0.321619	1.08803	1.02815	0.0131016	0.569127	0.915645	0.0543492
Q5FVP9	Cfh protein OS=Rattus norvegicus OX=10116 GN=LOC100361907 PE=2 SV=1 - [Q5FVP9_RAT]	4	16	0.541917	0.612676	0.0491374	0.866738	0.899366	0.451938	1.30285	1.41203	0.737628	0.819719	0.903369	0.240378	0.967855	1.11908	0.34965	0.878012	0.986536	0.0410111	0.614631	0.765629	0.377897	0.189035	0.636896	-0.0949677	0.736479	0.394061	4.58695e-05	0.569272	0.396058	0.000416027
Q4V8B3	Mediator of RNA polymerase II transcription subunit 24 OS=Rattus norvegicus OX=10116 GN=Med24 PE=1 SV=1 - [MED24_RAT]	4	5	0.538555	0.274046	0.0412636	0.235864	-0.039741	0.436519	0.694637	0.422735	0.0846483	0.373419	0.657011	0.426481	0.308466	0.584406	0.331878	0.423889	0.701069	0.158992	0.92215	0.650575	0.413429	0.785256	0.513074	1.04444	0.345453	0.234314	0.000340205	0.569802	0.263275	1.20405e-05
F1M0F6	Cas scaffold protein family member 4 OS=Rattus norvegicus OX=10116 GN=Cass4 PE=4 SV=3 - [F1M0F6_RAT]	2	2	1.19621	1.42955	0.329881	1.79292	2.01516	0.951364	1.64436	1.87031	0.802827	1.08288	1.31459	0.204827	0.689473	0.913531	-0.208903	0.535952	0.76125	-0.360753	1.08892	1.3152	0.21116	0.852257	1.07793	-0.035481	1.21957	0.580346	1.5832e-05	0.570044	0.547776	0.00413412
B2RZ16	GINS complex subunit 1 OS=Rattus norvegicus OX=10116 GN=Gins1 PE=2 SV=1 - [B2RZ16_RAT]	2	4	0.245124	0.573264	0.298236	0.637909	0.954953	0.7158	0.656733	0.977479	0.734641	0.410329	0.736837	0.451719	0.905969	1.22483	0.927036	0.0582084	0.378305	0.0809464	0.630356	0.951429	0.672038	0.256982	0.577448	0.288688	0.616085	0.232764	1.74693e-06	0.579352	0.374489	0.000230575
Q5XIP2	Phosphatidylinositol glycan anchor biosynthesis, class K OS=Rattus norvegicus OX=10116 GN=Pigk PE=1 SV=1 - [Q5XIP2_RAT]	2	2	0.406304	0.167352	2.01048	0.499713	0.249665	2.12866	-0.0357822	-0.282127	1.59319	0.204011	-0.0365732	1.79646	-0.243329	-0.491565	1.3288	0.317619	0.0706231	1.89142	0.550237	0.304219	2.14298	-0.0769985	-0.323624	1.50577	0.725112	0.887194	0.0163358	0.581345	0.907544	0.0484501
F1LXV3	Serine/threonine kinase 26 OS=Rattus norvegicus OX=10116 GN=Stk26 PE=1 SV=2 - [F1LXV3_RAT]	2	13	0.144916	0.622668	0.24249	0.0120314	0.478688	0.134385	-0.165722	0.304639	-0.0433506	-0.0726314	0.40349	0.0132212	0.532505	1.00098	0.598036	0.641542	1.11125	0.708743	0.568671	1.03936	0.654816	-0.138893	0.331187	-0.0627245	0.172902	0.242436	0.0310908	0.582122	0.392067	0.000321564
Q5VJM4	Cardiac titin fetal N2BA PEVK isoform (Fragment) OS=Rattus norvegicus OX=10116 GN=Ttn PE=2 SV=1 - [Q5VJM4_RAT]	22	270	1.26139	1.17361	0.843376	-0.0920672	-0.121491	-0.297373	1.64378	1.4513	1.36072	0.86674	0.885294	0.485859	0.656163	0.673323	0.222241	0.673508	0.67451	0.263386	0.949168	0.973297	0.572509	0.656399	0.504521	0.202443	0.788428	0.658019	0.00161472	0.585122	0.2532	6.49183e-06
A0A0G2JXY1	Hyaluronan-mediated motility receptor OS=Rattus norvegicus OX=10116 GN=Hmmr PE=4 SV=1 - [A0A0G2JXY1_RAT]	14	34	1.04569	0.786246	0.269219	1.19526	0.960201	0.196051	1.66077	1.38782	0.817142	0.857906	0.503085	0.0302167	0.947546	0.691929	0.115576	1.014	0.789246	0.105933	0.802674	0.459299	-0.190605	1.09017	1.08751	0.140538	0.809133	0.491635	0.000137942	0.587817	0.446033	0.000809631
Q9WTL3	Semaphorin-6C OS=Rattus norvegicus OX=10116 GN=Sema6c PE=2 SV=1 - [SEM6C_RAT]	2	2	0.70769	1.07217	0.919758	0.880694	1.23408	1.11754	0.862466	1.21955	1.09933	0.41887	0.78172	0.619216	-0.1142	0.240998	0.0658236	0.450095	0.806534	0.63179	0.474782	0.832197	0.675421	0.818151	1.17496	1.00881	0.911091	0.250893	7.15343e-08	0.58878	0.382517	0.000240322
A0A096MJS1	Cbp/p300-interacting transactivator with Glu/Asp-rich carboxy-terminal domain 1 (Fragment) OS=Rattus norvegicus OX=10116 GN=Cited1 PE=4 SV=1 - [A0A096MJS1_RAT]	3	15	0.0898063	0.201795	0.000372485	0.647717	0.666599	0.324186	0.868403	1.14905	0.974472	0.521602	0.563022	0.669882	0.858729	0.876111	0.988289	0.954814	0.642123	1.14684	0.32997	0.372382	-0.114786	0.472271	0.289355	0.256801	0.556409	0.352204	0.000194104	0.589408	0.379659	0.000224069
D3ZUP5	BRICK1, SCAR/WAVE actin-nucleating complex subunit OS=Rattus norvegicus OX=10116 GN=Brk1 PE=1 SV=1 - [D3ZUP5_RAT]	4	6	0.554527	0.0505813	-0.105181	1.22775	0.545686	1.17941	0.318141	-0.360215	0.269827	0.712979	0.0403838	0.628146	0.765087	0.251842	0.826935	0.970558	0.291551	0.867074	0.681012	0.00298181	0.596472	0.864793	0.186156	0.770276	0.421836	0.485259	0.0118373	0.589561	0.321336	5.40235e-05
B1WC51	Cyclin-dependent kinases regulatory subunit OS=Rattus norvegicus OX=10116 GN=Cks2 PE=2 SV=1 - [B1WC51_RAT]	2	6	0.542204	0.448705	-0.476331	1.44756	1.34297	0.453809	1.20555	1.10466	0.211814	0.871278	0.776147	-0.158979	1.35805	1.25527	0.30747	0.967083	0.86554	-0.0818254	0.362412	0.261846	-0.667552	1.19818	1.09701	0.158244	0.647449	0.595603	0.0031239	0.590144	0.627842	0.00765178
D4A8N2	Ferredoxin 1-like OS=Rattus norvegicus OX=10116 GN=Fdx2 PE=1 SV=1 - [D4A8N2_RAT]	2	5	1.14726	2.01559	1.03532	1.09477	1.90438	1.00761	0.865605	1.70106	0.778466	0.190726	1.36764	0.0670686	-0.0601003	1.32163	-0.20408	0.0908773	1.12332	-0.199774	0.816048	1.50938	0.692683	0.425143	1.45796	0.143459	1.09796	0.601907	5.68501e-05	0.593046	0.64895	0.00898745
D4A7J3	ATP-binding cassette subfamily A member 12 OS=Rattus norvegicus OX=10116 GN=Abca12 PE=4 SV=3 - [D4A7J3_RAT]	2	2	1.11135	0.961846	0.244132	1.43178	1.27118	0.589341	1.16282	1.00592	0.320393	0.773987	0.622849	-0.104956	0.680312	0.521523	-0.218953	0.791374	0.633825	-0.10622	0.95175	0.795177	0.0731001	1.35394	1.19677	0.465319	0.782553	0.462117	0.000108314	0.594826	0.486325	0.00139599
D3ZUX7	Acyl-CoA synthetase family member 3 OS=Rattus norvegicus OX=10116 GN=Acsf3 PE=1 SV=1 - [D3ZUX7_RAT]	17	37	-0.183561	-0.195126	0.149071	0.525235	0.475929	0.938689	0.124299	0.259202	0.558481	-0.17424	-0.115774	0.25737	-0.174793	-0.141826	0.150223	0.648372	0.636357	1.04494	0.705371	0.747435	1.10037	0.722564	0.663399	1.10889	0.218298	0.35805	0.058373	0.600941	0.438567	0.00060294
Q6AXW0	Borealin OS=Rattus norvegicus OX=10116 GN=Cdca8 PE=1 SV=1 - [BOREA_RAT]	2	3	0.278512	-0.495052	1.16954	0.73474	-0.0499197	1.65055	0.588124	-0.192832	1.50395	1.16344	0.388241	2.04274	0.491235	-0.291612	1.35022	1.11099	0.329384	1.97165	0.21705	-0.563579	1.09665	0.47267	-0.308566	1.3423	0.731836	0.789256	0.00827479	0.601532	0.781915	0.0219912
F1M0M7	Collagen type XXVI alpha 1 chain OS=Rattus norvegicus OX=10116 GN=Col26a1 PE=4 SV=3 - [F1M0M7_RAT]	2	4	-0.343172	-0.149472	-0.240667	-0.0579193	-0.267899	0.0232095	0.528565	0.714873	0.655867	0.752757	0.944825	0.843539	0.225943	0.41036	0.296404	0.281336	0.466993	0.353467	0.902595	1.08923	0.993671	0.654065	0.840092	0.735164	0.283709	0.495368	0.0727734	0.60411	0.303403	2.59637e-05
B2RZ77	Dermatopontin OS=Rattus norvegicus OX=10116 GN=Dpt PE=1 SV=1 - [B2RZ77_RAT]	4	10	1.3572	1.64943	0.529746	2.06461	2.45038	1.01863	2.04875	2.43823	1.00278	0.333302	0.793108	-0.559459	0.712753	0.735501	-0.294541	0.59014	0.652969	-0.398811	1.04085	1.52914	0.245682	0.997989	1.38015	0.133608	1.26056	0.918533	0.000595838	0.610453	0.602891	0.00490464
M0R474	Hypothetical protein LOC689574 OS=Rattus norvegicus OX=10116 GN=LOC689574 PE=1 SV=1 - [M0R474_RAT]	2	5	0.103319	0.381164	0.216392	0.288575	0.555324	0.426427	-0.041094	0.229358	0.0967753	0.601861	0.878075	0.703212	0.603732	0.872294	0.684761	0.418738	0.68854	0.501437	0.236351	0.507129	0.337994	0.71449	0.984662	0.806156	0.369949	0.273921	0.000673179	0.613024	0.222139	1.15724e-06
P30121	Metalloproteinase inhibitor 2 OS=Rattus norvegicus OX=10116 GN=Timp2 PE=1 SV=3 - [TIMP2_RAT]	3	4	1.07261	0.591806	0.725033	1.06697	0.686404	0.7558	0.827906	0.521568	0.524306	0.67753	0.361728	0.647148	0.932476	0.499166	0.553974	1.01438	0.47576	0.677115	0.711882	0.433651	0.361396	0.953223	0.370575	0.417102	0.704901	0.210117	1.61622e-07	0.616725	0.237513	2.10792e-06
F1LXU0	Mediator of RNA polymerase II transcription subunit 13 OS=Rattus norvegicus OX=10116 GN=Med13 PE=1 SV=2 - [F1LXU0_RAT]	4	6	0.436837	0.592396	1.22656	-0.384984	-0.24052	0.429519	-0.603187	-0.45502	0.211333	0.155886	0.309814	0.933887	0.555332	0.701609	1.31301	0.600188	0.714389	1.35954	-0.224566	0.747701	0.553728	0.0571887	0.205075	0.825506	0.21771	0.562135	0.20676	0.617392	0.458494	0.000688515
Q6PCU4	Emd protein OS=Rattus norvegicus OX=10116 GN=Emd PE=1 SV=1 - [Q6PCU4_RAT]	8	29	1.08101	1.18507	0.798012	0.352556	0.209198	-0.0226346	0.412627	0.277817	-0.11136	0.385867	0.525503	0.0807044	1.11303	1.17483	0.770729	1.15362	1.16652	0.704444	0.627495	0.455645	0.216484	0.13805	0.127314	-0.220887	0.431197	0.408833	0.00379683	0.61894	0.48017	0.000954373
M0R9E4	Coiled-coil domain-containing protein 57 OS=Rattus norvegicus OX=10116 GN=Ccdc57 PE=4 SV=2 - [M0R9E4_RAT]	2	6	0.67496	0.910054	0.740676	0.765569	0.989567	0.856064	0.350006	0.577708	0.440519	0.828704	1.06217	0.882698	0.305741	0.531552	0.339413	0.476373	0.703425	0.511716	0.768658	0.996685	0.822944	0.578014	0.805435	0.622324	0.756558	0.214564	9.69382e-08	0.621857	0.205806	4.67654e-07
P0C0R5	Phosphoinositide 3-kinase regulatory subunit 4 OS=Rattus norvegicus OX=10116 GN=Pik3r4 PE=3 SV=2 - [PI3R4_RAT]	3	4	0.777275	0.704798	1.82037	0.0410321	-0.0425411	1.1089	-0.140002	-0.219872	0.927885				0.502594	0.420834	1.51364	0.018938	-0.0615823	1.03166	-0.0263575	-0.105901	1.0053	0.758061	0.677911	1.77975	0.553094	0.691329	0.0431679	0.626237	0.62577	0.00527064
G3V8B4	Brix domain containing 2, isoform CRA_a OS=Rattus norvegicus OX=10116 GN=Brix1 PE=1 SV=1 - [G3V8B4_RAT]	3	3	0.256534	0.0589269	-0.193867	0.453055	0.244352	0.0382584	0.666214	0.461215	0.251435	0.355503	0.16601	-0.186037	1.0303	0.823408	0.558678	-0.19553	0.419855	0.100689	0.999574	0.794901	0.548569	1.04725	0.841973	0.586271	0.2143	0.257706	0.0149543	0.629662	0.381375	0.000134301
Q10758	Keratin, type II cytoskeletal 8 OS=Rattus norvegicus OX=10116 GN=Krt8 PE=1 SV=3 - [K2C8_RAT]	6	50	1.75066	0.692963	-0.0105033	2.02081	1.231	0.482011	1.45972	0.483077	-0.0561307	0.843365	0.167175	-0.638576	1.60302	0.644187	0.185847	0.867578	-0.124421	-0.50194	1.87151	1.11344	0.285309	1.31553	0.349822	0.0249579	0.70213	0.796293	0.0109597	0.636237	0.729823	0.0116579
D3ZK76	RGD1559909 OS=Rattus norvegicus OX=10116 GN=RGD1559909 PE=4 SV=1 - [D3ZK76_RAT]	2	4	-0.430804	-0.862815	-0.312662	1.71729	1.27418	1.86021	-0.189187	-0.628591	-0.0462478	0.483266	0.0496232	0.589686	0.448584	0.00729012	0.534683	0.676041	0.235986	0.76381	0.387825	-0.0512524	0.494538	1.5045	1.06482	1.60124	0.291996	0.907266	0.288663	0.639006	0.525902	0.00146294
Q9JIX5	Chromodomain-helicase-DNA-binding protein 8 OS=Rattus norvegicus OX=10116 GN=Chd8 PE=1 SV=2 - [CHD8_RAT]	6	14	1.52881	2.06297	1.48365	1.69372	2.21678	1.67334	2.35165	2.87841	2.33129	0.913586	1.44611	0.856703	0.250899	0.775769	-0.0239525	0.588978	1.11509	0.513444	0.932382	1.45947	0.875792	0.240792	0.767272	0.174225	1.78642	0.602414	5.6473e-07	0.63918	0.432762	0.000335346
P19132	Ferritin heavy chain OS=Rattus norvegicus OX=10116 GN=Fth1 PE=1 SV=3 - [FRIH_RAT]	6	49	0.683742	1.45628	0.0388575	0.123238	1.20688	-0.251467	0.121544	1.14814	-0.163078	0.0259407	1.03204	-0.398243	0.704427	1.83346	0.207189	1.1467	2.2278	0.371204	0.44119	1.49066	-0.14263	-0.448234	0.617126	-0.766575	0.418656	0.647052	0.0465912	0.640192	0.904775	0.0321831
Q4PP99	Cardiac troponin C OS=Rattus norvegicus OX=10116 GN=Tnnc1 PE=2 SV=1 - [Q4PP99_RAT]	13	818	0.998155	1.28323	-0.0260363	1.2421	1.56481	0.357571	1.58772	1.95947	0.688553	0.938595	1.32759	-0.112527	0.67917	0.982042	-0.438224	0.700979	1.00586	-0.390795	1.20797	1.54482	0.302676	0.832279	1.25167	0.00900858	0.984103	0.648921	0.000271167	0.640621	0.64283	0.00540704
D4A108	Intersex-like (Drosophila) (Predicted) OS=Rattus norvegicus OX=10116 GN=Med29 PE=1 SV=1 - [D4A108_RAT]	2	10		0.611085	0.95962		0.50818	-0.0654736		0.581482	0.268324					0.958803						0.506366	0.388004		0.450778	0.937655	0.477203	0.346587	0.0198331	0.648321	0.277062	0.00637334
G3V972	Gem (Nuclear organelle) associated protein 6, isoform CRA_a OS=Rattus norvegicus OX=10116 GN=Gemin6 PE=1 SV=1 - [G3V972_RAT]	4	7	0.754955	0.845133	0.419249	1.54381	1.62289	1.23289	1.19916	1.28194	0.88825	0.958047	1.04659	0.61062	0.869113	0.950008	0.501364	0.757635	0.83977	0.391556	0.474885	0.557997	0.12775	0.880473	0.962979	0.523362	1.03363	0.360919	8.00423e-07	0.653074	0.261703	3.10351e-06
F1LLX6	Calcium-dependent secretion activator 1 OS=Rattus norvegicus OX=10116 GN=Cadps PE=1 SV=3 - [F1LLX6_RAT]	3	5	0.164766	1.21102	0.179422	0.367983	1.15482	0.734599	1.3028	2.09335	1.66944	0.715869	1.51217	1.04598	0.521241	0.825098	0.318995	0.132157	0.646818	0.703545	0.867878	1.38352	1.18247	0.260941	0.870256	0.254191	1.01268	0.602104	0.000114789	0.663925	0.387427	9.78317e-05
Q9JK93	Agrin (Fragment) OS=Rattus norvegicus OX=10116 PE=2 SV=1 - [Q9JK93_RAT]	2	8	1.28898	1.45019	0.401599	1.59065	1.11572	0.63223	2.06739	1.8572	0.816244	1.48685	1.33244	0.434864	0.940103	0.417537	-0.0181306	0.990891	0.469564	0.0343275	1.52866	0.91627	0.44083	1.30921	0.788257	0.361618	1.2062	0.539897	8.939e-06	0.681595	0.479012	0.000450283
F1LW90	Family with sequence similarity 184, member A OS=Rattus norvegicus OX=10116 GN=Fam184a PE=4 SV=3 - [F1LW90_RAT]	2	8	1.18585	1.1771	1.21279	-0.123338	-0.143186	-0.071617	1.52192	1.50577	1.57366	0.863068	0.852684	0.878287	0.937399	0.919364	0.932297	0.638226	0.62143	0.634794	1.46538	1.44956	1.48089	-0.295695	-0.31212	-0.29016	0.869416	0.642172	0.000660831	0.68178	0.668944	0.00471008
D3ZQ56	DNA-directed RNA polymerase III subunit RPC6 OS=Rattus norvegicus OX=10116 GN=Polr3f PE=3 SV=1 - [D3ZQ56_RAT]	2	3	1.13725	1.76268	0.930153	1.15182	1.76616	0.96951	1.3383	1.95634	1.156	0.826118	1.44992	0.607304	0.183502	0.799653	-0.0556341	0.337278	0.954669	0.0998125	1.16663	1.785	0.948112	0.551305	1.16907	0.322808	1.2543	0.41348	4.49435e-07	0.688517	0.54303	0.00107706
D3ZI35	Centrosomal protein 135 OS=Rattus norvegicus OX=10116 GN=Cep135 PE=1 SV=1 - [D3ZI35_RAT]	8	14	0.541523	0.996156	0.45666	0.453518	0.831779	0.581712	1.04493	1.26241	0.97049	0.77541	1.31964	0.694875	0.816533	1.20743	0.456322	0.365215	0.932663	-0.26578	0.917292	1.42926	0.789915	0.617325	0.834522	0.177151	0.827426	0.296559	1.03792e-06	0.689821	0.458612	0.000289719
Q6MG70	Neuraminidase 1 OS=Rattus norvegicus OX=10116 GN=Neu1 PE=1 SV=1 - [Q6MG70_RAT]	3	4	0.70432	2.06856	0.568735	0.823145	2.17629	0.712339	1.11385	2.4707	1.00306	0.796638	2.15925	0.649331	0.346709	1.70167	0.17908	0.183194	1.53939	0.0172355	0.286161	1.64333	0.139147	0.363335	1.7199	0.206345	1.27052	0.721038	7.69367e-05	0.693792	0.714131	0.00630289
A0A0H2UHM3	Haptoglobin OS=Rattus norvegicus OX=10116 GN=Hp PE=1 SV=1 - [A0A0H2UHM3_RAT]	11	41	0.875868	0.275536	0.539901	1.09662	0.224212	0.653169	0.789756	-0.195193	0.707618	-0.53093	-1.01247	-1.07249	1.64448	1.01265	1.19246	1.13777	0.419075	0.606347	0.929387	0.324679	0.480615	0.595793	-0.067037	0.0608089	0.195966	0.736883	0.376687	0.694752	0.50097	0.000549755
D4AD05	Ciliary rootlet coiled-coil, rootletin OS=Rattus norvegicus OX=10116 GN=Crocc PE=1 SV=2 - [D4AD05_RAT]	8	18	0.712088	1.54877	0.241458	1.3035	1.96827	0.675867	1.71328	1.58748	0.866972	1.21938	1.97662	0.237165	0.405208	1.10543	0.0689117	0.903931	1.07335	0.0162143	0.835498	1.51863	0.153887	0.797055	1.4244	0.0479861	1.1709	0.617846	4.05216e-05	0.695875	0.54305	0.000996714
D3ZYT8	Phosphoinositide kinase, FYVE-type zinc finger-containing OS=Rattus norvegicus OX=10116 GN=Pikfyve PE=1 SV=2 - [D3ZYT8_RAT]	2	3	0.417013	1.3187	0.357514	0.80646	1.69705	0.77174	1.14708	2.04137	1.11237	-0.0750331	0.825018	-0.146254	0.176325	1.06873	0.0847822	-0.777175	0.116465	-0.867048	1.70717	1.42994	1.63624	0.995182	1.88919	0.914277	0.856085	0.660581	0.000917192	0.69784	0.94088	0.0260836
R9PXV8	ATPase WRNIP1 OS=Rattus norvegicus OX=10116 GN=Wrnip1 PE=1 SV=1 - [R9PXV8_RAT]	4	6	0.858495	-0.245732	0.127391	-0.182201	-1.29752	-0.888526	1.49687	0.624734	1.03005	1.07222	-0.0336416	0.329391	1.56381	0.450302	0.800665	0.850953	-0.261317	0.0894763	1.33485	0.223553	0.592313	1.4162	0.655531	0.711344	0.24096	0.829804	0.336073	0.702306	0.547301	0.000986494
F1LQN1	Polypeptide N-acetylgalactosaminyltransferase OS=Rattus norvegicus OX=10116 GN=Galnt16 PE=3 SV=1 - [F1LQN1_RAT]	3	4					1.00669	0.738228					0.776217	0.461789		-0.0644961	-0.391595		0.90888	0.582213		1.15214	0.843435		1.46423	1.14616	0.745731	0.223389	0.00685193	0.70512	0.637118	0.0166023
B2DD29	Serine/threonine-protein kinase BRSK1 OS=Rattus norvegicus OX=10116 GN=Brsk1 PE=1 SV=1 - [BRSK1_RAT]	2	3	0.0642063	1.32733	0.612309	1.86429	3.11632	2.43717	1.62747	2.88321	2.20037	0.0848727	1.34637	0.621253	-0.0171473	1.2367	0.498911	-0.379724	0.875358	0.138005	0.0141513	1.27021	0.550824	0.832359	2.08781	1.35906	1.51543	1.03214	0.000351576	0.705543	0.710344	0.00551799
D4A9S9	Olfactory receptor 93 OS=Rattus norvegicus OX=10116 GN=Olr93 PE=3 SV=1 - [D4A9S9_RAT]	2	2	0.0884374	-0.193215	1.52919				0.016957	-0.272088	1.4825	-0.650573	-0.933857	0.778453				0.402379	0.112684	1.81275	0.614903	0.326185	2.04422	-0.0306493	-0.319975	1.38869	0.205089	0.87881	0.503704	0.705689	0.842159	0.0361532
D3ZKG7	Inositol polyphosphate-5-phosphatase F OS=Rattus norvegicus OX=10116 GN=Inpp5f PE=1 SV=1 - [D3ZKG7_RAT]	3	4	1.48844	1.73515	1.66596	1.0688	1.30442	1.2711	2.01984	2.25916	2.22216	0.604287	0.758743	1.13256	0.432421	0.579225	0.940368	0.0320862	0.18013	0.541704	0.894574	1.13422	1.06067	0.771785	1.01083	0.927904	1.46089	0.539028	1.38368e-06	0.708826	0.356071	2.60145e-05
P20762	Ig gamma-2C chain C region OS=Rattus norvegicus OX=10116 PE=2 SV=1 - [IGG2C_RAT]	4	11	-0.0428916	-0.965711	0.37981	1.78414	0.840578	1.80783	0.148031	-0.188037	0.946255	-0.543099	-1.31626	-0.092389	1.39939	0.437443	1.51236	1.54963	0.532818	1.49455	0.601376	-0.26732	0.911299	0.222198	-0.540449	0.660089	0.229855	0.981251	0.434312	0.709448	0.697838	0.00478382
M0RAR2	Uncharacterized protein OS=Rattus norvegicus OX=10116 PE=4 SV=2 - [M0RAR2_RAT]	2	3	1.24274	2.03757	1.26715	1.8939	2.64781	2.12606	1.96667	2.24613	1.8936	1.09822	1.89142	1.00582	0.344755	1.26026	-0.04434	0.250903	1.02086	0.432254	1.12575	1.85022	0.86018	0.207004	0.8177	0.419254	1.77642	0.50859	1.06851e-07	0.712066	0.542247	0.000831527
A0A0G2JZ44	Phospholipase A2 OS=Rattus norvegicus OX=10116 GN=Pla2g4b PE=4 SV=1 - [A0A0G2JZ44_RAT]	3	4	0.425886	1.01543	-0.0264728	2.37919	2.95764	1.95161	2.07978	2.66193	1.65222	1.3848	1.97272	0.92072	0.304651	0.884914	-0.179751	0.43771	1.01921	-0.0450219	1.06067	1.64315	0.596878	0.905223	1.4871	0.431459	1.61462	0.901731	6.69013e-05	0.712182	0.560228	0.00105671
D4A5B3	C2 calcium-dependent domain-containing 5 OS=Rattus norvegicus OX=10116 GN=C2cd5 PE=1 SV=1 - [D4A5B3_RAT]	2	2								1.00579	0.910982					0.706606	0.556845		0.397668	0.248337		1.11967	0.988311		0.914295	0.773561	0.958388	0.0670417	0.0314641	0.713162	0.29884	0.000265048
D3ZTJ7	F-box and leucine-rich repeat protein 11 (Predicted) OS=Rattus norvegicus OX=10116 GN=Kdm2a PE=1 SV=1 - [D3ZTJ7_RAT]	3	4	-0.239472	-1.82499	-0.531039	1.01526	-0.581351	0.748473	0.5757	-1.01721	0.30893		0.769965					1.54898	-0.0445798	1.22704	0.984958	-0.607624	0.681962	1.52358	-0.0696066	1.21061	-0.077573	0.91852	0.795436	0.717258	0.780462	0.0247874
D3ZZN9	Synapse defective Rho GTPase homolog 1 OS=Rattus norvegicus OX=10116 GN=Syde1 PE=1 SV=1 - [D3ZZN9_RAT]	2	2	-0.00995033	0.209757	1.09104				-0.00629499	0.20602	1.11949	0.38753	0.605605	1.4768				0.428	0.639664	1.49862	0.468357	0.680998	1.55792	-0.0238326	0.188202	1.05575	0.564444	0.54322	0.0142888	0.721519	0.549286	0.00429181
E9PT83	Centromere protein F OS=Rattus norvegicus OX=10116 GN=Cenpf PE=1 SV=2 - [E9PT83_RAT]	31	58	1.1635	1.02814	0.332821	1.47706	1.34045	0.678429	1.90084	1.72422	0.933985	0.963465	0.886877	0.0153872	1.09711	0.87395	0.00607901	0.907629	0.724579	-0.0413996	1.10179	0.99499	0.278916	1.29984	1.13883	0.279763	1.0371	0.54163	3.6952e-05	0.72184	0.468255	0.000237378
A0A0G2K6P2	Coiled-coil alpha-helical rod protein 1 OS=Rattus norvegicus OX=10116 GN=Cchcr1 PE=4 SV=1 - [A0A0G2K6P2_RAT]	2	6	0.539234	0.167803	0.767622	0.820493	0.768049	0.813117	1.23563	1.18689	1.22827	0.889153	0.51609	1.10582	0.859472	0.478758	1.05582	0.70826	0.328785	0.906274	0.744505	0.366007	0.961464	0.812678	0.763657	0.759117	0.836513	0.324636	2.27186e-06	0.728733	0.22836	2.69154e-07
D3ZXY1	Inner centromere protein OS=Rattus norvegicus OX=10116 GN=Incenp PE=1 SV=1 - [D3ZXY1_RAT]	2	2		0.220506	0.403006		0.386097	0.604472		0.594975	0.809664		0.302242	0.474652		0.983439	1.14318		0.343137	0.503307		0.720641	0.898778		0.53938	0.708147	0.474452	0.189305	0.000195571	0.730001	0.267632	0.000114831
B0BNA7	Eukaryotic translation initiation factor 3 subunit I OS=Rattus norvegicus OX=10116 GN=Eif3i PE=2 SV=1 - [EIF3I_RAT]	2	61	0.373985	0.620233	0.0327288	1.31146	1.48377	1.00197	0.0465175	0.589084	0.155404	0.66434	0.601822	0.200865	0.485719	0.648147	0.121429	0.254327	0.583328	-0.0378373	0.965596	1.05221	0.603624	1.50402	1.47464	1.12697	0.590182	0.475635	0.00125942	0.731848	0.500956	0.00036587
P07756	Carbamoyl-phosphate synthase [ammonia], mitochondrial OS=Rattus norvegicus OX=10116 GN=Cps1 PE=1 SV=1 - [CPSM_RAT]	2	3	0.588686	0.824007	0.16509	0.319675	0.543901	-0.0791419	1.18757	1.4155	0.788768	0.887043	1.12073	0.451725	0.696004	0.922043	0.240365	0.378091	0.605369	-0.075879	1.29744	1.52569	0.862411	0.852603	1.08025	0.407601	0.684463	0.438827	0.000215623	0.732666	0.455352	0.000166717
F1LTS8	Epoxide hydrolase OS=Rattus norvegicus OX=10116 PE=3 SV=2 - [F1LTS8_RAT]	2	2	1.27053	1.9895	1.04487	2.20337	2.91124	2.00248	1.64988	2.36145	1.44901	1.04003	1.75737	0.80265	0.127271	0.836958	-0.130433	0.427168	1.13809	0.171133	1.13094	1.84284	0.893848	0.65643	1.36773	0.409363	1.70686	0.622018	1.22392e-06	0.739278	0.574103	0.000961458
B1WC65	HAUS augmin-like complex, subunit 3 OS=Rattus norvegicus OX=10116 GN=Haus3 PE=2 SV=1 - [B1WC65_RAT]	3	4	1.52526	1.38566	1.22581	2.17569	2.02499	1.90102	1.13763	1.99042	1.86277	1.33338	1.19214	1.02221	0.407987	0.259101	0.0764965	0.797633	0.649986	0.467813	1.30789	1.16122	0.997017	1.0962	0.948925	0.775349	1.56475	0.402924	3.56435e-08	0.745469	0.381939	3.11039e-05
D3ZL57	USP6 N-terminal like (Predicted), isoform CRA_a OS=Rattus norvegicus OX=10116 GN=Usp6nl PE=1 SV=1 - [D3ZL57_RAT]	4	6	0.774151	0.428458	-0.00407989	1.24316	0.961821	0.0424057	1.42635	1.07326	1.08868	1.11953	0.847659	-0.117723				0.86453	0.435344					1.05946	0.630643		0.740307	0.525352	0.000485728	0.747494	0.272098	0.0118637
F7FF45	Nuclear mitotic apparatus protein 1 OS=Rattus norvegicus OX=10116 GN=Numa1 PE=1 SV=2 - [F7FF45_RAT]	3	293	0.565322	0.645602	2.16676	-0.0724447	-0.113238	1.4438	1.12277	0.816729	1.91035	0.136029	-0.0227995	1.48827	0.0647311	-0.243199	0.998133	0.463977	0.140521	1.24663	0.997608	0.691894	2.09507	0.596131	0.228847	1.71736	0.840595	0.790036	0.00358938	0.749809	0.695602	0.00330013
B2GVB9	Fermitin family member 3 OS=Rattus norvegicus OX=10116 GN=Fermt3 PE=1 SV=1 - [B2GVB9_RAT]	3	6	0.266323	-0.748503	-0.100453	1.65654	0.630622	1.31455	-0.260039	-0.646346	-0.397239				1.33899	0.414786	0.940173		-0.137364		1.04443	0.340492	0.768613	1.46494	0.442442	1.07676	0.190606	0.853474	0.52173	0.769426	0.499591	0.000883197
O88791	High mobility group AT-hook 2 OS=Rattus norvegicus OX=10116 GN=Hmga2 PE=1 SV=1 - [O88791_RAT]	4	8	1.8072	1.16835	0.965232	1.49647	1.14074	0.671734	1.70559	1.02172	0.880873	1.87827	1.18558	1.01703	0.96708	0.553778	0.152967	1.19603	0.647246	0.316148	1.26336	0.781381	0.402416	1.48264	0.868795	0.611722	1.2449	0.387775	2.53219e-07	0.770297	0.403416	3.78879e-05
Q6MG81	FK506-binding protein-like OS=Rattus norvegicus OX=10116 GN=Fkbpl PE=2 SV=1 - [FKBPL_RAT]	3	11	0.42056	1.30266	0.682281	0.972943	1.84394	1.25944	1.05295	1.92766	1.33947	0.131098	1.01156	0.381096	0.389912	1.26272	0.619588	0.421575	1.29563	0.652922	0.620689	1.49572	0.870981	0.201512	1.07593	0.441827	1.02714	0.557307	5.19081e-05	0.779084	0.416031	4.50675e-05
F1M9D8	Family with sequence similarity 198, member A OS=Rattus norvegicus OX=10116 GN=Fam198a PE=4 SV=2 - [F1M9D8_RAT]	2	3	0.0576923	-0.20675	0.950796	0.219736	-0.0558023	1.13762				1.02142	0.755343	1.9028	0.159087	-0.114638	1.02015	0.376497	0.104012	1.23923	0.246403	-0.0251053	1.12808	1.54104	1.26892	2.41274	0.642539	0.69051	0.0235009	0.7797	0.775322	0.00511534
A0A0G2K5A0	Exosome component 8 OS=Rattus norvegicus OX=10116 GN=Exosc8 PE=1 SV=1 - [A0A0G2K5A0_RAT]	3	5	0.0261177	0.783574	1.03971	0.625317	1.37168	1.66369	0.45171	1.20177	1.4901	-0.486544	0.269281	0.515328	0.579702	1.32788	1.56125	-0.0816408	0.667773	0.90158	0.107293	0.857684	1.10946	0.207481	0.957265	1.19967	0.745978	0.639727	0.00195031	0.782949	0.506573	0.00023237
A0A0G2K1Q8	ATP-binding cassette subfamily A member 3 OS=Rattus norvegicus OX=10116 GN=Abca3 PE=1 SV=1 - [A0A0G2K1Q8_RAT]	2	3	1.1445	1.43154	0.687324	1.04251	1.31845	0.610109	1.89966	2.1793	1.46728	1.13426	1.41966	0.665355	0.199755	0.477509	-0.289467	0.877029	1.15602	0.389477	1.06338	1.34335	0.594775	1.27634	1.5557	0.797757	1.24999	0.480033	2.05013e-06	0.786803	0.53556	0.000349913
D4A421	Nuclear factor related to kappa B binding protein (Predicted) OS=Rattus norvegicus OX=10116 GN=Nfrkb PE=1 SV=1 - [D4A421_RAT]	3	4				0.837663	0.561876		0.905628	0.633544		1.40686	1.14054		0.566406	0.292433								1.29034	1.01798		0.914351	0.317104	0.000879707	0.79179	0.447166	0.0383261
G3V735	Angiomotin-like protein 2 OS=Rattus norvegicus OX=10116 GN=Amotl2 PE=3 SV=1 - [AMOL2_RAT]	3	11	0.901007	0.903067	0.111742	1.38724	1.3782	0.62275	1.52876	1.52343	0.76429	1.18435	1.18478	0.383359	1.18311	1.17589	0.361802	0.842332	0.83635	0.0226935	1.16747	1.16246	0.366774	1.07819	1.07258	0.267519	0.989413	0.45723	1.2059e-05	0.794764	0.423878	4.45728e-05
D4A885	ATP-binding cassette subfamily A member 13 OS=Rattus norvegicus OX=10116 GN=Abca13 PE=4 SV=3 - [D4A885_RAT]	5	5	0.872082	1.78558	0.106491	1.78703	2.68943	1.04622	1.82555	2.73166	1.08476	1.3527	2.26457	0.575392	0.645409	1.54962	-0.152226	0.585554	1.49101	-0.210411	1.13126	2.03769	0.354238	0.710012	1.61584	-0.0769851	1.51012	0.818873	5.16331e-05	0.80675	0.757959	0.00358127
A0A0G2K2K5	Mediator of RNA polymerase II transcription subunit 16 OS=Rattus norvegicus OX=10116 GN=Med16 PE=1 SV=1 - [A0A0G2K2K5_RAT]	3	3		1.25782									1.33352									0.855353			0.774534		1.29567	0.0535281	0.0185922	0.814944	0.0571476	0.0315413
Q2VUH7	Dixin OS=Rattus norvegicus OX=10116 GN=Dixdc1 PE=2 SV=1 - [DIXC1_RAT]	2	2	0.482327		-0.0624737	1.92759		1.40757	0.682854		0.16285	1.19519		0.638669	0.950993		0.374149				1.24849		0.692258				0.804322	0.664091	0.0110497	0.816472	0.372296	0.0219476
D3Z8K5	Ubiquitin-specific peptidase 38 OS=Rattus norvegicus OX=10116 GN=Usp38 PE=1 SV=1 - [D3Z8K5_RAT]	2	2	0.467119		0.965484	0.824537		1.34768	1.04512		1.56828	0.66526		1.1519	0.124838		0.591159	-0.249538		0.218453	0.876459		1.36339	1.58711		2.06407	1.00442	0.357925	9.5847e-05	0.821994	0.799643	0.0227419
Q9QUZ8	Glucocorticoid modulatory element-binding protein 1 OS=Rattus norvegicus OX=10116 GN=Gmeb1 PE=1 SV=3 - [GMEB1_RAT]	3	4		1.53042									1.51197			0.862383			0.80747								1.52119	0.0130458	0.00386053	0.834927	0.0388296	0.0209278
A0A0G2JUP9	Similar to Serum amyloid A-3 protein precursor OS=Rattus norvegicus OX=10116 GN=LOC691143 PE=1 SV=1 - [A0A0G2JUP9_RAT]	3	4	0.845921	0.600375	0.571952	1.56147	1.30483	1.31228	1.02288	0.769944	0.77371	0.932014	0.684837	0.646323	0.966253	0.711424	0.660241	1.13043	0.876844	0.826091				1.02742	0.774199	0.732043	0.918878	0.320097	7.81836e-07	0.856105	0.157901	2.05367e-07
D4A9A3	Centromere protein V OS=Rattus norvegicus OX=10116 GN=Cenpv PE=1 SV=3 - [D4A9A3_RAT]	2	3	0.834267	0.105323	1.42485	1.09072	0.350681	1.70609	1.23062	0.494284	1.846	-0.22536	-0.955935	0.353503	0.852543	0.114317	1.41108	0.544199	-0.192789	1.10441	1.17177	0.435758	1.75092	1.19243	0.45581	1.76161	0.687921	0.827806	0.0150055	0.883505	0.623676	0.000466194
A0JPN4	Endoribonuclease ZC3H12A OS=Rattus norvegicus OX=10116 GN=Zc3h12a PE=2 SV=1 - [ZC12A_RAT]	2	2	1.03468	0.460756	0.652842							1.16612	0.590572	0.772567	1.02886	0.445661	0.614986							1.43242	0.850831	1.02918	0.779589	0.271284	0.000893528	0.900325	0.34838	0.00145065
M0RAC2	Family with sequence similarity 102, member A OS=Rattus norvegicus OX=10116 GN=Fam102a PE=4 SV=1 - [M0RAC2_RAT]	2	2	1.04802	0.808022		0.850081	1.02786		1.54525	1.72673		1.62095	1.80819					1.60617	1.787		0.454774	0.636581		0.394853	0.576053		1.30439	0.411509	4.37376e-05	0.909239	0.618493	0.0155275
G3V8D2	Periaxin OS=Rattus norvegicus OX=10116 GN=Prx PE=1 SV=3 - [G3V8D2_RAT]	2	3	1.58557	1.82711	0.892868	1.66381	1.89426	0.995894	2.13798	2.37213	1.47007	1.38842	1.62833	0.683999	0.705484	0.937745	-0.0192588	0.884357	1.11786	0.161284	1.57152	1.806	0.867394	1.15559	1.38946	0.441485	1.54504	0.500753	3.78689e-07	0.918243	0.544534	0.000112274
P70570	Laminin-5 alpha 3 chain OS=Rattus norvegicus OX=10116 PE=2 SV=1 - [P70570_RAT]	3	10	0.169292	0.930258	0.655559	1.30143	2.05131	1.81248	1.22088	1.97445	1.73194	0.874256	1.63359	1.3488	0.143383	0.897007	0.15603	0.561719	1.3264	0.585852	0.61569	1.36959	1.09053	1.04463	1.79792	1.50949	1.30869	0.572026	7.1416e-06	0.924852	0.526549	7.91006e-05
Q68FQ3	Wdr22 protein (Fragment) OS=Rattus norvegicus OX=10116 GN=Wdr22 PE=2 SV=1 - [Q68FQ3_RAT]	2	3	0.967983	0.956466	0.912109	0.962294	0.939681	0.931199	0.0635876	0.0446776	0.0325099	0.286827	0.273678	0.219231	0.656393	0.635593	0.568475	0.277096	0.257535	0.190848	1.6528	1.63422	1.5855	1.29042	1.27123	1.21314	0.549187	0.421357	0.000879193	0.936104	0.563365	0.000127233
A0A0G2K2V1	Ubiquitin carboxyl-terminal hydrolase 46 OS=Rattus norvegicus OX=10116 GN=Usp46 PE=1 SV=1 - [A0A0G2K2V1_RAT]	2	2	1.00803	1.7463	1.12626	1.97383	2.701	2.11684	1.99118	2.72206	2.13421	1.12542	1.86206	1.23193	0.364179	1.09317	0.450366	0.411621	1.14185	0.499478	1.1431	1.87431	1.2499	0.776136	1.50674	0.872961	1.81159	0.588132	3.85176e-07	0.948651	0.473922	2.47405e-05
O88422	Polypeptide N-acetylgalactosaminyltransferase 5 OS=Rattus norvegicus OX=10116 GN=Galnt5 PE=2 SV=1 - [GALT5_RAT]	2	3	1.23365	1.70914	0.915025	2.62762	3.09202	2.79238	2.08603	2.55412	1.21831	1.45958	1.93344	1.58783	0.486941	0.953149	0.284011	0.884173	1.35162	0.57832	1.37864	1.84707	0.878084	0.719308	1.18713	0.837879	1.9341	0.700849	1.15721e-06	0.94886	0.434574	1.10891e-05
A0A0G2K3Y9	Megakaryoblastic leukemia (Translocation) 1 (Predicted) OS=Rattus norvegicus OX=10116 GN=Mkl1 PE=1 SV=1 - [A0A0G2K3Y9_RAT]	3	5							2.24143	1.64248	1.67042							1.36143	0.761827	0.735251							1.85144	0.338025	0.0109293	0.952834	0.3541	0.0430826
Q6AYC5	Rho GTPase-activating protein 15 OS=Rattus norvegicus OX=10116 GN=Arhgap15 PE=1 SV=1 - [RHG15_RAT]	2	3	1.11705	1.49871	1.03684	2.05557	2.42614	2.00014	1.81268	2.18695	1.75727	1.47796	1.85798	1.38602	0.449405	0.82178	0.337149	1.05059	1.4242	0.940004	1.22284	1.59743	1.13119	0.996711	1.3707	0.895093	1.71778	0.424914	2.34349e-08	1.01976	0.372697	1.2594e-06
F1M389	Centromere protein H OS=Rattus norvegicus OX=10116 GN=Cenph PE=4 SV=3 - [F1M389_RAT]	3	9	0.992064	1.44005	0.609033	1.98841	2.4253	1.63016	1.74705	2.18765	1.38882	1.09274	1.53909	0.697987	0.693344	1.13205	0.278269	0.800989	1.24093	0.387585	1.3642	1.69425	0.756887	1.3379	1.77821	0.933463	1.4782	0.565544	1.97622e-06	1.03317	0.475759	1.16654e-05
Q9Z2B7	Myosin heavy chain (Fragment) OS=Rattus norvegicus OX=10116 GN=MHCEO PE=2 SV=1 - [Q9Z2B7_RAT]	2	611	1.5999	2.73478	0.972623	2.26171	3.3855	1.65922	2.05491	3.1824	1.45243	1.08734	2.22059	0.448345	0.46427	1.58987	-0.195049	0.579935	1.4127	-0.161878	1.95534	3.08315	1.31663	0.76373	1.89094	0.115048	1.92165	0.893217	1.27314e-05	1.06789	0.985795	0.00319553
D3ZIK8	F-box protein 38 OS=Rattus norvegicus OX=10116 GN=Fbxo38 PE=4 SV=1 - [D3ZIK8_RAT]	3	4							0.902605	0.790758	1.79453				0.360766	0.247029	1.19585				0.564547	0.453026	1.42025	1.57888	1.46675	2.4246	1.16263	0.550091	0.0671881	1.07908	0.725045	0.00209745
O35147	Bcl2-associated agonist of cell death OS=Rattus norvegicus OX=10116 GN=Bad PE=1 SV=2 - [BAD_RAT]	3	5	0.593891	0.963209		1.84628	2.20451		0.825845	1.18777		-0.19626	0.171427		1.25873	1.61877		0.410998	0.772273		1.04576	1.40801					0.949584	0.801439	0.0122297	1.08576	0.441144	0.00180704
Q6P6T5	Occludin OS=Rattus norvegicus OX=10116 GN=Ocln PE=1 SV=1 - [OCLN_RAT]	2	2		1.46366			2.36688			2.12324									1.37474			1.34467			0.596542		1.98459	0.467298	0.0179839	1.10532	0.440871	0.0491534
Q68FQ6	Similar to RIKEN cDNA 1700011A15 OS=Rattus norvegicus OX=10116 GN=RGD1305207 PE=2 SV=1 - [Q68FQ6_RAT]	2	13	1.42401	2.43149	0.901415	1.83652	2.83291	1.33871	2.09886	3.09895	1.60106	1.25368	2.25953	0.719366	0.490278	1.48847	-0.0643622	0.922247	1.92168	0.369278	1.25374	2.25415	0.719711	1.17716	2.17697	0.633162	1.81638	0.745835	3.92865e-06	1.11187	0.738641	0.000287945
D4ABR5	Upstream transcription factor family member 3 OS=Rattus norvegicus OX=10116 GN=Usf3 PE=4 SV=3 - [D4ABR5_RAT]	2	2	1.55916	1.30707	0.291306	2.03381	1.77062	0.790733	2.05124	1.79176	0.808183	1.27983	1.02612	0.000258081	1.15539	0.894026	-0.144503	1.13603	0.875897	-0.162201	1.67154	1.41239	0.392255	2.86268	2.60292	1.57342	1.22584	0.664066	5.11859e-05	1.18915	0.937048	0.00107012
D4A0X5	MAP7 domain-containing 3 OS=Rattus norvegicus OX=10116 GN=Map7d3 PE=1 SV=3 - [D4A0X5_RAT]	2	3	1.10226	1.28534	0.433976	2.77601	2.948	2.13251	2.26189	2.43758	1.6184	1.20966	1.3911	0.52965	1.20045	1.37425	0.500121	1.37251	1.54755	0.673852	1.51012	1.68613	0.830404	1.39787	1.57327	0.708179	1.6772	0.831217	2.30023e-05	1.19789	0.408655	6.34258e-07
D4A5Z9	NIMA-related kinase 10 OS=Rattus norvegicus OX=10116 GN=Nek10 PE=4 SV=3 - [D4A5Z9_RAT]	2	2	0.735526	2.35068		1.71941	3.32347		1.16704	2.77481		0.876088	2.48961		-0.0402149	1.56566		0.626896	2.23401		0.610401	2.21849					1.92958	0.949402	0.000699465	1.20254	0.943862	0.0262283
P09811	Glycogen phosphorylase, liver form OS=Rattus norvegicus OX=10116 GN=Pygl PE=1 SV=5 - [PYGL_RAT]	3	76	-0.737282	0.177423	1.2123	0.0747752	0.978384	2.04914	-1.45849	-0.551179	0.515892	0.196476	1.10955	2.13434	0.105625	0.94764	1.95976	0.272928	1.17959	2.19214	0.140066	1.04771	2.07822	0.59371	1.50074	2.52189	0.475111	1.08795	0.158523	1.21167	0.84232	0.000413426
Q9R1E9	Connective tissue growth factor OS=Rattus norvegicus OX=10116 GN=Ctgf PE=2 SV=1 - [CTGF_RAT]	5	8	2.40871	1.65859	1.81892	0.302035	-0.433655	-0.169856	1.84233	1.16897	1.21098	1.15405	0.411691	0.234199	2.31811	1.5681	1.71339	1.65899	0.942488	0.934917	1.47146	0.755936	0.889862	1.22343	0.475029	0.600622	0.967248	0.890655	0.00314373	1.21269	0.543308	9.01716e-06
Q4KM84	Histidine protein methyltransferase 1 homolog OS=Rattus norvegicus OX=10116 GN=Mettl18 PE=2 SV=1 - [MET18_RAT]	2	2								1.49662						1.61544			0.799149			1.25659					1.49662			1.22373	0.409136	0.0352992
D3ZU57	Ribosomal oxygenase 1 OS=Rattus norvegicus OX=10116 GN=Riox1 PE=1 SV=1 - [RIOX1_RAT]	3	5	-0.27602	0.826321		1.14356	2.2348								1.0912	2.18426		-0.215772	0.878527		1.17257	2.26785					0.982165	1.03319	0.153447	1.22977	0.919141	0.0220196
Q66H43	BLOC-1-related complex subunit 6 OS=Rattus norvegicus OX=10116 GN=Borcs6 PE=2 SV=2 - [BORC6_RAT]	2	2	1.17252	1.11953	0.731552	1.28233	1.17909	0.821825	0.503746	0.404216	0.0432624	1.36962	1.315	0.916937	0.405651	0.304231	-0.111673	1.9643	1.90327	1.49296	1.78444	1.72438	1.33204	1.53232	1.47165	1.06995	0.904969	0.416761	1.16754e-05	1.23946	0.683233	5.96714e-05
Q6AY01	E3 ubiquitin-protein ligase RNF133 OS=Rattus norvegicus OX=10116 GN=Rnf133 PE=2 SV=1 - [RN133_RAT]	2	2	1.7857						2.07935			0.916382			1.42218			1.39498			1.60374			0.657822			1.59381	0.604764	0.0447929	1.26968	0.418299	0.00897182
Q6QI69	LRRGT00139 OS=Rattus norvegicus OX=10116 GN=LOC500350 PE=2 SV=1 - [Q6QI69_RAT]	2	13	0.236546	0.627176								1.42467	1.81367								1.06565	1.44921		1.09352	1.47648		1.02551	0.721492	0.0654977	1.27122	0.221848	0.00142597
A0A0G2KAF8	Suppression of tumorigenicity 18 protein OS=Rattus norvegicus OX=10116 GN=St18 PE=4 SV=1 - [A0A0G2KAF8_RAT]	3	4	1.34966	0.0436831	0.402497	1.04969	-0.267389	0.127301	2.05785	0.744475	1.13548	2.39715	1.08954	1.43826	2.11341	0.798144	1.1342	2.70526	1.39124	1.72772	1.38909	0.0760461	0.430497	2.06931	0.755656	1.10074	0.964016	0.803596	0.00160113	1.30761	0.756559	9.0915e-05
A0A0G2K347	Cilia and flagella-associated protein 99 OS=Rattus norvegicus OX=10116 GN=Cfap99 PE=4 SV=1 - [A0A0G2K347_RAT]	2	2	1.37984	1.97465	1.60526	2.54844	3.13216	2.79864	2.23432	2.82175	2.48454	1.43402	2.02721	1.64772	0.837541	1.42307	1.03092	0.899155	1.48593	1.0942	1.40939	1.99714	1.62338	1.16774	1.75488	1.37175	2.17405	0.588379	5.97708e-08	1.34126	0.350414	4.14441e-08
D3ZYQ3	Similar to Tumor necrosis factor, alpha-induced protein 2 (Primary response gene B94 protein), isoform CRA_a OS=Rattus norvegicus OX=10116 GN=Tnfaip2 PE=1 SV=2 - [D3ZYQ3_RAT]	3	3	1.75195	1.86543		2.18358	2.28596		2.65346	2.75955		1.70925	1.82109		2.18689	2.29109		1.56361	1.66905		1.19883	1.30524		0.546126	0.651933		2.12878	0.411081	1.65249e-06	1.4266	0.637506	0.000392908
D3ZAT9	Failed axon connections homolog OS=Rattus norvegicus OX=10116 GN=Faxc PE=3 SV=1 - [FAXC_RAT]	2	146	1.87917	2.11461	1.50766	2.70042	2.92476	2.21817	2.57619	2.80423	2.18177	1.92621	2.16001	1.64245	1.3288	1.55495	0.644449	1.49542	1.72281	0.95327	2.04871	2.27708	1.70839	1.88581	2.11357	1.11344	2.21964	0.452801	3.06809e-09	1.57056	0.493249	2.75264e-07
