# Supplementary material for: Impact of Maternal Food Restriction on Heart Proteome in Appropriately Grown and Growth-Restricted Wistar—Rat Offspring
Source: Nutrients. 2021 Jan 30;13(2):466. doi: 10.3390/nu13020466 (PMC7912475; doi:10.3390/nu13020466)
Supplement: Supplementary file 1 [file nutrients-13-00466-s001.zip › SUPPLE~2.XLS]

## Sheet: Common in FGR & non-FGR vs. c
Supplementary Table 4. DEPs in hearts of both FGR and non-FGR neonates vs. control
Accession	Description	FGR1 vs C (1-3)	FGR2 vs C (1-3)	FGR3 vs C (1-3)	FGR4 vs C (1-3)	non-FGR1 vs C (1-3)	non-FGR2 vs C (1-3)	non-FGR3 vs C (1-3)	non-FGR4 vs C (1-3)
G3V778	Pyruvate dehydrogenase kinase, isoenzyme 4 OS=Rattus norvegicus OX=10116 GN=Pdk4 PE=1 SV=1 - [G3V778_RAT]	-2.25685	-2.15746	-2.44915	-2.17203	-2.16721	-1.90728	-1.11968	-0.829832
A0A0H2UHH4	Bone morphogenetic protein 10 OS=Rattus norvegicus OX=10116 GN=Bmp10 PE=3 SV=1 - [A0A0H2UHH4_RAT]	-2.36954	-1.40607	-1.30918	-2.53769	-0.957794	-0.919896	-1.33357	-0.10408
A9CMA6	Transmembrane protein 163 OS=Rattus norvegicus OX=10116 GN=Tmem163 PE=1 SV=1 - [TM163_RAT]	-2.06909	-2.94507	-1.19656	-1.01241	-0.684428	-1.87184	-1.35965	0.034142
H6X338	Pentaxin OS=Rattus norvegicus OX=10116 GN=sap PE=3 SV=1 - [H6X338_RAT]	-1.87568	-1.24956	-0.914794	-2.52	-0.791281	-0.81992	-1.39979	-1.24301
P01015	Angiotensinogen OS=Rattus norvegicus OX=10116 GN=Agt PE=1 SV=1 - [ANGT_RAT]	-1.45276	-1.29825	-1.47637	-2.08897	-1.36952	-1.25618	-2.20385	-1.70552
Q68G44	3-hydroxy-3-methylglutaryl coenzyme A synthase OS=Rattus norvegicus OX=10116 GN=Hmgcs2 PE=1 SV=1 - [Q68G44_RAT]	-0.904354	-2.48399	-1.66529	-1.20417	-1.24319	-1.41076	-1.34123	-1.25957
P08649	Complement C4 OS=Rattus norvegicus OX=10116 GN=C4 PE=1 SV=3 - [CO4_RAT]	-1.53088	-0.916837	-1.57453	-1.62175	-0.903692	-0.790597	-1.32267	-1.16362
P05544	Serine protease inhibitor A3L OS=Rattus norvegicus OX=10116 GN=Serpina3l PE=1 SV=3 - [SPA3L_RAT]	-1.36263	-1.42556	-0.640147	-2.0227	-0.0542055	-0.410486	-0.988029	-0.853009
G3V9J1	Uncharacterized protein OS=Rattus norvegicus OX=10116 PE=1 SV=3 - [G3V9J1_RAT]	-1.00108	-1.25943	-0.699821	-2.37525	-1.61841	-0.791316	-1.94912	-2.25695
Q6P9U0	Serine (Or cysteine) peptidase inhibitor, clade B, member 6a OS=Rattus norvegicus OX=10116 GN=Serpinb6a PE=1 SV=1 - [Q6P9U0_RAT]	-0.706672	-1.27952	-1.78245	-1.54152	-0.912029	-0.402899	-0.705853	-1.40559
A0A0G2K845	Adiponectin, C1Q and collagen domain-containing OS=Rattus norvegicus OX=10116 GN=Adipoq PE=1 SV=1 - [A0A0G2K845_RAT]	-1.61794	0.450656	-1.66329	-2.39445	-1.35662	-1.34335	-0.30459	-0.166643
A0A0G2K9Y5	Histidine-rich glycoprotein OS=Rattus norvegicus OX=10116 GN=Hrg PE=1 SV=1 - [A0A0G2K9Y5_RAT]	-1.62019	-1.21999	-0.869083	-1.40337	-0.453284	-0.592367	-0.936451	-0.955105
A0A0G2K926	Murinoglobulin-1 OS=Rattus norvegicus OX=10116 GN=LOC297568 PE=1 SV=1 - [A0A0G2K926_RAT]	-1.18619	-1.32132	-0.813454	-1.74933	-0.23527	-1.04232	-0.742286	-1.29546
A0A0U1RRP9	Complement factor B OS=Rattus norvegicus OX=10116 GN=Cfb PE=1 SV=1 - [A0A0U1RRP9_RAT]	-1.32591	-1.25859	-1.11621	-1.19042	-0.468121	-0.537381	-1.05863	-0.865433
P27139	Carbonic anhydrase 2 OS=Rattus norvegicus OX=10116 GN=Ca2 PE=1 SV=2 - [CAH2_RAT]	-1.04545	-1.00962	-1.53082	-1.22725	-0.305232	-0.725382	-0.867143	-0.784093
A0A096MK98	Schlafen family member 5 OS=Rattus norvegicus OX=10116 GN=Slfn5 PE=1 SV=1 - [A0A096MK98_RAT]	-1.38919	-0.618094	-0.928469	-1.67628	-0.926914	-0.156605	-0.910949	-0.689555
Q6AY80	Ribosyldihydronicotinamide dehydrogenase [quinone] OS=Rattus norvegicus OX=10116 GN=Nqo2 PE=1 SV=3 - [NQO2_RAT]	-0.485019	-0.685175	-1.7232	-1.5588	-1.14521	-0.478462	-0.460143	-1.54404
Q6PDU2	Mitochondrial ribosomal protein S18A OS=Rattus norvegicus OX=10116 GN=Mrps18a PE=1 SV=1 - [Q6PDU2_RAT]	-1.0645	-1.7656		-0.415781	-0.729468	-0.496181	-0.46944
A0A0G2JW03	Lipin 1 OS=Rattus norvegicus OX=10116 GN=Lpin1 PE=1 SV=1 - [A0A0G2JW03_RAT]	-1.72682	0.574893	-2.49806	-0.65312	0.039046	-1.55402	-1.73848	-1.24847
Q497B0	Omega-amidase NIT2 OS=Rattus norvegicus OX=10116 GN=Nit2 PE=1 SV=1 - [NIT2_RAT]	-0.316196	-1.8671	-1.13011	-0.980121	-0.401273	-1.6556	-0.303063	-0.719824
A0A0H2UHI5	Serine protease inhibitor A3N OS=Rattus norvegicus OX=10116 GN=Serpina3n PE=1 SV=1 - [A0A0H2UHI5_RAT]	-1.05084	-0.787812	-0.00660042	-2.44109	-1.29269	-1.07985	-1.33068	-1.31645
A0A0G2JT44	Transmembrane channel-like protein OS=Rattus norvegicus OX=10116 PE=3 SV=1 - [A0A0G2JT44_RAT]	-0.902266	-0.617928		-1.62055	-1.79889	-0.549018	-0.621465	-0.401309
G3V811	Coagulation factor XIII A chain OS=Rattus norvegicus OX=10116 GN=F13a1 PE=1 SV=1 - [G3V811_RAT]	-1.08759	-0.584156	-1.19237	-1.27629	-0.646902	-0.671957	-1.11897	-0.318889
B1H266	Nibp protein (Fragment) OS=Rattus norvegicus OX=10116 GN=Nibp PE=2 SV=1 - [B1H266_RAT]	-0.625893	-0.801737	-0.381878	-2.215	-0.985829	-0.515599	-0.460123	-1.0065
G3V6V1	Aminopeptidase B OS=Rattus norvegicus OX=10116 GN=Rnpep PE=1 SV=1 - [G3V6V1_RAT]	-0.593336	-1.20915	-1.10012	-1.10073	-0.333918	-0.844204	-0.768602	-0.796416
P32362	Uroporphyrinogen decarboxylase (Fragment) OS=Rattus norvegicus OX=10116 GN=Urod PE=1 SV=1 - [DCUP_RAT]	-0.674488	-0.417292	-1.73876	-1.14839	-0.398074	-0.319921	-0.84721	-1.21913
Q5BK33	p55 protein OS=Rattus norvegicus OX=10116 GN=LOC652956 PE=2 SV=1 - [Q5BK33_RAT]	-0.977645	-0.734054	-1.59953	-0.655176	-0.793606	-0.68512	-0.614959	-0.655228
Q5BJP7	Afm protein (Fragment) OS=Rattus norvegicus OX=10116 GN=Afm PE=2 SV=1 - [Q5BJP7_RAT]	-1.90989	-0.943915	-0.0272038	-0.993239	-0.512961	-0.9817	-0.718652	-1.69225
A0A0G2K896	Similar to RIKEN cDNA 1300017J02 OS=Rattus norvegicus OX=10116 GN=RGD1310507 PE=1 SV=1 - [A0A0G2K896_RAT]	-0.983842	-0.525899	-1.2851	-1.00185	-0.621155	-0.33933	-1.05236	-1.17231
P70623	Fatty acid-binding protein, adipocyte OS=Rattus norvegicus OX=10116 GN=Fabp4 PE=1 SV=3 - [FABP4_RAT]	-0.654482	-0.684791	-1.16765	-1.23047	-0.414912	-0.476708	-1.01221	-0.434082
D4A7I6	WASH complex subunit 4 OS=Rattus norvegicus OX=10116 GN=Washc4 PE=1 SV=1 - [D4A7I6_RAT]	-0.814703	-1.18724		-0.792253	-0.886888	-0.962528	-0.596884	-0.267122
Q5EBC0	Inter alpha-trypsin inhibitor, heavy chain 4 OS=Rattus norvegicus OX=10116 GN=Itih4 PE=1 SV=1 - [Q5EBC0_RAT]	-1.1233	-1.08477	-0.542685	-0.957269	-0.646769	-0.551451	-0.721299	-0.720533
A0A0H2UHG7	40S ribosomal protein S20 OS=Rattus norvegicus OX=10116 GN=Rps20 PE=3 SV=1 - [A0A0H2UHG7_RAT]	-0.913282	-0.788456	-1.187	-0.781074	-0.402864	-0.713343	-0.747486	-0.51664
P02651	Apolipoprotein A-IV OS=Rattus norvegicus OX=10116 GN=Apoa4 PE=1 SV=2 - [APOA4_RAT]	-0.723063	-0.777467	-0.575448	-1.5837	-1.0369	-1.21423	-1.28894	-1.49184
P47727	Carbonyl reductase [NADPH] 1 OS=Rattus norvegicus OX=10116 GN=Cbr1 PE=1 SV=2 - [CBR1_RAT]	-1.03011	-0.769128	-1.21467	-0.618832	-0.481348	-0.220698	-0.901551	-1.19021
A0A0G2K8Q1	Apolipoprotein C-III OS=Rattus norvegicus OX=10116 GN=Apoc3 PE=1 SV=1 - [A0A0G2K8Q1_RAT]	-1.4728	-1.10343	0.233126	-1.25749	-0.329648	-0.309022	-1.03703	-0.90226
Q66HG4	Aldose 1-epimerase OS=Rattus norvegicus OX=10116 GN=Galm PE=1 SV=1 - [GALM_RAT]	-0.590974	-0.760644	-1.40164	-0.818024	-0.193594	-0.149737	-1.10711	-0.787302
P80299	Bifunctional epoxide hydrolase 2 OS=Rattus norvegicus OX=10116 GN=Ephx2 PE=1 SV=1 - [HYES_RAT]	-0.660093	-0.709448	-1.18541	-0.987224	-1.31189	-3.95769	-0.318478	-0.921877
Q5I0H8	LOC299567 protein (Fragment) OS=Rattus norvegicus OX=10116 GN=LOC299567 PE=2 SV=1 - [Q5I0H8_RAT]	-0.827535	-0.651252	-1.39274	-0.637411	-0.517973	-0.388661	-1.00588	-0.580694
Q6IRS6	Fetub protein OS=Rattus norvegicus OX=10116 GN=Fetub PE=1 SV=1 - [Q6IRS6_RAT]	-0.664671	-0.912178	-0.470959	-1.45369	-0.56041	-0.574719	-0.829301	-0.796286
M0R4H5	PDZ and LIM domain protein 4 OS=Rattus norvegicus OX=10116 GN=Pdlim4 PE=1 SV=1 - [M0R4H5_RAT]	-0.728153	-0.610831	-0.77161	-1.36773	-0.427184	-1.32367	-0.31673	-1.40853
D3ZAN6	Poly(A) polymerase gamma OS=Rattus norvegicus OX=10116 GN=Papolg PE=4 SV=1 - [D3ZAN6_RAT]	-0.370717	-0.899661	-1.11208	-1.00417	-1.03653	-1.2901	0.78514	-0.733129
F1M983	Complement factor H OS=Rattus norvegicus OX=10116 GN=Cfh PE=1 SV=1 - [F1M983_RAT]	-0.481044	-1.2849	-0.617605	-0.993311	-0.497741	-0.594051	-0.770899	-0.788836
A1L122	NEDD8-activating enzyme E1 regulatory subunit OS=Rattus norvegicus OX=10116 GN=Nae1 PE=2 SV=1 - [A1L122_RAT]	-0.828686	-0.729971	-1.18268	-0.552747	-1.35089	-0.39614	-0.45587	-0.920617
P02600	Myosin light chain 1/3, skeletal muscle isoform OS=Rattus norvegicus OX=10116 GN=Myl1 PE=1 SV=2 - [MYL1_RAT]	-1.32285	0.378031	-0.703451	-1.46334	-0.603876	-0.732582	-0.168701	-0.89468
Q5XI06	Histone acetyltransferase KAT8 OS=Rattus norvegicus OX=10116 GN=Kat8 PE=1 SV=1 - [KAT8_RAT]	-0.0193866	-2.2033	-0.438838	-0.379915	-0.424852	-0.987939	-0.502004	-0.875699
D3ZPF2	Malonyl-CoA-acyl carrier protein transacylase OS=Rattus norvegicus OX=10116 GN=Mcat PE=1 SV=1 - [D3ZPF2_RAT]	-0.511638	-0.625746		-1.11071	-0.83366	-1.01052	-0.582054	-0.616089
Q63041	Alpha-1-macroglobulin OS=Rattus norvegicus OX=10116 GN=A1m PE=1 SV=1 - [A1M_RAT]	-0.625322	-0.689331	-0.386303	-1.28185	-0.428602	-0.624842	-0.592	-0.635891
D3ZF99	Mitochondrial ribosomal protein L55 OS=Rattus norvegicus OX=10116 GN=Mrpl55 PE=1 SV=2 - [D3ZF99_RAT]	-0.596533	-0.38972	-1.47368	-0.500058	-0.344704	-0.434081	-0.799114	-0.670182
P20059	Hemopexin OS=Rattus norvegicus OX=10116 GN=Hpx PE=1 SV=3 - [HEMO_RAT]	-0.677562	-0.877382	-0.575624	-0.737877	-0.801867	-0.674933	-0.904277	-0.892633
Q5U310	Armadillo repeat-containing X-linked protein 1 OS=Rattus norvegicus OX=10116 GN=Armcx1 PE=2 SV=1 - [ARMX1_RAT]	-0.419248	-0.701119	-1.55867	-0.0217528	-0.790727	-0.0688571	-0.689822	-1.17534
Q5RJS6	Motile sperm domain-containing protein 1 OS=Rattus norvegicus OX=10116 GN=Mospd1 PE=2 SV=1 - [MSPD1_RAT]	-0.197693	-0.47831	-1.68615	-0.299445	-0.749485	-0.783285	-0.510836	-0.363879
D3ZLQ6	Integrator complex subunit 8 OS=Rattus norvegicus OX=10116 GN=Ints8 PE=1 SV=3 - [D3ZLQ6_RAT]	-0.764001	-0.664856	-0.530057	-0.655933	-0.648509	-0.778411	-1.17338	-0.771997
P18297	Sepiapterin reductase OS=Rattus norvegicus OX=10116 GN=Spr PE=1 SV=1 - [SPRE_RAT]	-0.998842	-0.349113	-0.682607	-0.554654	-0.274751	-0.990002	-0.462029	-0.485304
Q71SA3	Thrombospondin 1 OS=Rattus norvegicus OX=10116 GN=Thbs1 PE=2 SV=1 - [Q71SA3_RAT]	-0.351459	-0.826317	-0.890427	-0.500172	-0.30251	-0.747075	-0.756833	-0.728097
P31325	Phosphorylase b kinase gamma catalytic chain, liver/testis isoform OS=Rattus norvegicus OX=10116 GN=Phkg2 PE=1 SV=1 - [PHKG2_RAT]	-0.780829			-0.489345	-1.28201	-0.224035	-0.813248	-0.835545
Q63679	Lysine-specific demethylase 3A OS=Rattus norvegicus OX=10116 GN=Kdm3a PE=2 SV=1 - [KDM3A_RAT]	-1.17658	-0.0941758	-0.522321			-1.08546	-0.771193	-0.876038
O55171	Acyl-coenzyme A thioesterase 2, mitochondrial OS=Rattus norvegicus OX=10116 GN=Acot2 PE=1 SV=1 - [ACOT2_RAT]	-0.456146	-0.533274	-1.04944	-0.344567	-0.661195	-0.586308	-0.627151	-0.385978
P20760	Ig gamma-2A chain C region OS=Rattus norvegicus OX=10116 GN=Igg-2a PE=1 SV=1 - [IGG2A_RAT]	0.483716	-0.498182	-0.917239	-1.31261	-1.04924	-0.905371	-0.348417	-1.74007
D3ZUU6	C-type lectin domain family 3, member B OS=Rattus norvegicus OX=10116 GN=Clec3b PE=1 SV=1 - [D3ZUU6_RAT]	-0.666031	-0.7472	0.170398	-0.987087	-0.458134	-0.639542	-0.747192	-1.092
A0A096MJY1	Glypican 6 OS=Rattus norvegicus OX=10116 GN=Gpc6 PE=1 SV=1 - [A0A096MJY1_RAT]	-0.288882	-1.24189	-0.297128	-0.39964	-0.459432	-0.404628	-0.794656	-1.6998
P0C0R5	Phosphoinositide 3-kinase regulatory subunit 4 OS=Rattus norvegicus OX=10116 GN=Pik3r4 PE=3 SV=2 - [PI3R4_RAT]	1.10081	0.369131	0.189337		0.812356	0.32967	0.291015	1.07191
A0A096MJS1	Cbp/p300-interacting transactivator with Glu/Asp-rich carboxy-terminal domain 1 (Fragment) OS=Rattus norvegicus OX=10116 GN=Cited1 PE=4 SV=1 - [A0A096MJS1_RAT]	0.0973246	0.546167	0.997308	0.584835	0.90771	0.914594	0.195855	0.339475
D3ZZN9	Synapse defective Rho GTPase homolog 1 OS=Rattus norvegicus OX=10116 GN=Syde1 PE=1 SV=1 - [D3ZZN9_RAT]	0.430282		0.439739	0.823311		0.855427	0.902424	0.406707
B0BNA7	Eukaryotic translation initiation factor 3 subunit I OS=Rattus norvegicus OX=10116 GN=Eif3i PE=2 SV=1 - [EIF3I_RAT]	0.342316	1.26573	0.263668	0.489009	0.418432	0.266606	0.873809	1.36855
D3ZZH7	Round spermatid basic protein 1-like OS=Rattus norvegicus OX=10116 GN=Rsbn1l PE=4 SV=1 - [D3ZZH7_RAT]	1.16936	0.831103	0.211118	0.227833	1.46802	0.0948299	0.38257	0.271549
B2RZ16	GINS complex subunit 1 OS=Rattus norvegicus OX=10116 GN=Gins1 PE=2 SV=1 - [B2RZ16_RAT]	0.372208	0.769554	0.789618	0.532962	1.01928	0.172486	0.751274	0.374373
F1M9D8	Family with sequence similarity 198, member A OS=Rattus norvegicus OX=10116 GN=Fam198a PE=4 SV=2 - [F1M9D8_RAT]	0.267246	0.433851		1.22652	0.354865	0.573245	0.449792	1.7409
B1WC51	Cyclin-dependent kinases regulatory subunit OS=Rattus norvegicus OX=10116 GN=Cks2 PE=2 SV=1 - [B1WC51_RAT]	0.171526	1.08145	0.840675	0.496149	0.973595	0.583599	-0.0144314	0.817814
P07756	Carbamoyl-phosphate synthase [ammonia], mitochondrial OS=Rattus norvegicus OX=10116 GN=Cps1 PE=1 SV=1 - [CPSM_RAT]	0.525928	0.261478	1.13061	0.819834	0.619471	0.302527	1.22851	0.780152
D4A9A3	Centromere protein V OS=Rattus norvegicus OX=10116 GN=Cenpv PE=1 SV=3 - [D4A9A3_RAT]	0.788148	1.04916	1.1903	-0.275931	0.792648	0.485273	1.11948	1.13661
Q10758	Keratin, type II cytoskeletal 8 OS=Rattus norvegicus OX=10116 GN=Krt8 PE=1 SV=3 - [K2C8_RAT]	0.811038	1.24461	0.628887	0.123988	0.811017	0.0804057	1.09009	0.563436
P30121	Metalloproteinase inhibitor 2 OS=Rattus norvegicus OX=10116 GN=Timp2 PE=1 SV=3 - [TIMP2_RAT]	0.796484	0.83639	0.624594	0.562135	0.661872	0.722418	0.50231	0.5803
Q5XIP2	Phosphatidylinositol glycan anchor biosynthesis, class K OS=Rattus norvegicus OX=10116 GN=Pigk PE=1 SV=1 - [Q5XIP2_RAT]	0.861377	0.959347	0.425092	0.654632	0.197968	0.759886	0.999145	0.368381
Q6AXW0	Borealin OS=Rattus norvegicus OX=10116 GN=Cdca8 PE=1 SV=1 - [BOREA_RAT]	0.317668	0.778457	0.633081	1.19814	0.516615	1.13734	0.250041	0.502133
Q5FVP9	Cfh protein OS=Rattus norvegicus OX=10116 GN=LOC100361907 PE=2 SV=1 - [Q5FVP9_RAT]	0.401244	0.739347	1.15084	0.654488	0.812194	0.635186	0.586052	0.243654
D3ZL57	USP6 N-terminal like (Predicted), isoform CRA_a OS=Rattus norvegicus OX=10116 GN=Usp6nl PE=1 SV=1 - [D3ZL57_RAT]	0.39951	0.749129	1.1961	0.61649		0.649937		0.845051
F1LQN1	Polypeptide N-acetylgalactosaminyltransferase OS=Rattus norvegicus OX=10116 GN=Galnt16 PE=3 SV=1 - [F1LQN1_RAT]		0.872459		0.619003	-0.228045	0.745546	0.997785	1.30519
A0A0G2K5A0	Exosome component 8 OS=Rattus norvegicus OX=10116 GN=Exosc8 PE=1 SV=1 - [A0A0G2K5A0_RAT]	0.616468	1.22023	1.04786	0.0993552	1.15628	0.495904	0.691478	0.788138
M0R9E4	Coiled-coil domain-containing protein 57 OS=Rattus norvegicus OX=10116 GN=Ccdc57 PE=4 SV=2 - [M0R9E4_RAT]	0.77523	0.8704	0.456078	0.924523	0.392235	0.563838	0.862762	0.668591
Q8K4K7	Actin-binding Rho-activating protein OS=Rattus norvegicus OX=10116 GN=Abra PE=1 SV=2 - [ABRA_RAT]	0.650003	0.428689	1.23036	0.748211	0.550959	0.535251	0.871733	0.279647
A0JPN4	Endoribonuclease ZC3H12A OS=Rattus norvegicus OX=10116 GN=Zc3h12a PE=2 SV=1 - [ZC12A_RAT]	0.716091			0.843088	0.696503			1.10415
D4A7J3	ATP-binding cassette subfamily A member 12 OS=Rattus norvegicus OX=10116 GN=Abca12 PE=4 SV=3 - [D4A7J3_RAT]	0.772444	1.09743	0.829709	0.430627	0.327627	0.43966	0.606676	1.00534
Q5VJM4	Cardiac titin fetal N2BA PEVK isoform (Fragment) OS=Rattus norvegicus OX=10116 GN=Ttn PE=2 SV=1 - [Q5VJM4_RAT]	1.09279	-0.17031	1.48527	0.745964	0.517242	0.537135	0.831658	0.454454
Q2VUH7	Dixin OS=Rattus norvegicus OX=10116 GN=Dixdc1 PE=2 SV=1 - [DIXC1_RAT]	0.209927	1.66758	0.422852	0.91693	0.662571		0.970373
F1LQT0	DnaJ homolog subfamily C member 25 OS=Rattus norvegicus OX=10116 GN=Dnajc25 PE=1 SV=1 - [F1LQT0_RAT]	1.18617	-0.0818387	1.80242	0.326221	0.612575	0.435029	1.06481	0.142667
A0A0G2JXY1	Hyaluronan-mediated motility receptor OS=Rattus norvegicus OX=10116 GN=Hmmr PE=4 SV=1 - [A0A0G2JXY1_RAT]	0.700385	0.783836	1.28858	0.463736	0.585017	0.636392	0.357123	0.772739
D3ZI35	Centrosomal protein 135 OS=Rattus norvegicus OX=10116 GN=Cep135 PE=1 SV=1 - [D3ZI35_RAT]	0.66478	0.622336	1.09261	0.929976	0.826761	0.344032	1.04549	0.542999
A0A0G2K6P2	Coiled-coil alpha-helical rod protein 1 OS=Rattus norvegicus OX=10116 GN=Cchcr1 PE=4 SV=1 - [A0A0G2K6P2_RAT]	0.491553	0.800553	1.21693	0.837021	0.798016	0.647773	0.690659	0.778484
F7FF45	Nuclear mitotic apparatus protein 1 OS=Rattus norvegicus OX=10116 GN=Numa1 PE=1 SV=2 - [F7FF45_RAT]	1.12589	0.419371	1.28328	0.533833	0.273222	0.617044	1.26152	0.847446
D3ZYT8	Phosphoinositide kinase, FYVE-type zinc finger-containing OS=Rattus norvegicus OX=10116 GN=Pikfyve PE=1 SV=2 - [D3ZYT8_RAT]	0.697741	1.09175	1.43361	0.201244	0.443278	-0.509253	1.59112	1.26622
F1LW90	Family with sequence similarity 184, member A OS=Rattus norvegicus OX=10116 GN=Fam184a PE=4 SV=3 - [F1LW90_RAT]	1.19191	-0.112713	1.53378	0.86468	0.929687	0.631483	1.46528	-0.299325
D4AA11	Mediator complex subunit 21 OS=Rattus norvegicus OX=10116 GN=Med21 PE=4 SV=3 - [D4AA11_RAT]	0.690245	0.443666	1.20283	1.14132	0.957602	0.840677	0.270906	0.201915
D3ZQW8	BRD4-interacting chromatin-remodeling complex-associated protein OS=Rattus norvegicus OX=10116 GN=Bicra PE=1 SV=1 - [D3ZQW8_RAT]	0.632366	0.764051	0.983903	1.12154	0.318775	0.379375	0.870234	0.68803
Q6P7Q2	Glypican-1 OS=Rattus norvegicus OX=10116 GN=Gpc1 PE=2 SV=1 - [Q6P7Q2_RAT]	0.431268	1.36261	0.836506	0.973512	0.514124	0.603881	0.639428	0.49514
Q66H43	BLOC-1-related complex subunit 6 OS=Rattus norvegicus OX=10116 GN=Borcs6 PE=2 SV=2 - [BORC6_RAT]	1.00786	1.09441	0.317075	1.20052	0.199403	1.78684	1.61362	1.35797
Q9WTL3	Semaphorin-6C OS=Rattus norvegicus OX=10116 GN=Sema6c PE=2 SV=1 - [SEM6C_RAT]	0.899873	1.07744	1.06045	0.606602	0.0642073	0.629473	0.6608	1.00064
D4A421	Nuclear factor related to kappa B binding protein (Predicted) OS=Rattus norvegicus OX=10116 GN=Nfrkb PE=1 SV=1 - [D4A421_RAT]		0.69977	0.769586	1.2737	0.42942			1.15416
A0A0G2JUP9	Similar to Serum amyloid A-3 protein precursor OS=Rattus norvegicus OX=10116 GN=LOC691143 PE=1 SV=1 - [A0A0G2JUP9_RAT]	0.672749	1.39286	0.855512	0.754391	0.779306	0.944456		0.844553
O35147	Bcl2-associated agonist of cell death OS=Rattus norvegicus OX=10116 GN=Bad PE=1 SV=2 - [BAD_RAT]	0.77855	2.0254	1.00681	-0.0124168	1.43875	0.591635	1.22688
D4A5B3	C2 calcium-dependent domain-containing 5 OS=Rattus norvegicus OX=10116 GN=C2cd5 PE=1 SV=1 - [D4A5B3_RAT]			0.958388		0.631725	0.323002	1.05399	0.843928
A0A0G2KAF8	Suppression of tumorigenicity 18 protein OS=Rattus norvegicus OX=10116 GN=St18 PE=4 SV=1 - [A0A0G2KAF8_RAT]	0.598614	0.303199	1.3126	1.64165	1.34858	1.94141	0.631878	1.30857
Q9R1E9	Connective tissue growth factor OS=Rattus norvegicus OX=10116 GN=Ctgf PE=2 SV=1 - [CTGF_RAT]	1.96208	-0.100492	1.40743	0.599981	1.86653	1.1788	1.03909	0.766361
Q4PP99	Cardiac troponin C OS=Rattus norvegicus OX=10116 GN=Tnnc1 PE=2 SV=1 - [Q4PP99_RAT]	0.751784	1.05483	1.41192	0.717887	0.407663	0.43868	1.01849	0.697653
G3V735	Angiomotin-like protein 2 OS=Rattus norvegicus OX=10116 GN=Amotl2 PE=3 SV=1 - [AMOL2_RAT]	0.638605	1.1294	1.27216	0.917493	0.906934	0.567125	0.898902	0.806096
D3Z8K5	Ubiquitin-specific peptidase 38 OS=Rattus norvegicus OX=10116 GN=Usp38 PE=1 SV=1 - [D3Z8K5_RAT]	0.716302	1.08611	1.3067	0.908582	0.357999	-0.0155424	1.11993	1.82559
F1LLX6	Calcium-dependent secretion activator 1 OS=Rattus norvegicus OX=10116 GN=Cadps PE=1 SV=3 - [F1LLX6_RAT]	0.518401	0.752467	1.68853	1.09134	0.555111	0.494173	1.14462	0.461796
Q6MG81	FK506-binding protein-like OS=Rattus norvegicus OX=10116 GN=Fkbpl PE=2 SV=1 - [FKBPL_RAT]	0.801832	1.35878	1.44003	0.507919	0.757408	0.790041	0.995796	0.573091
G3V972	Gem (Nuclear organelle) associated protein 6, isoform CRA_a OS=Rattus norvegicus OX=10116 GN=Gemin6 PE=1 SV=1 - [G3V972_RAT]	0.673112	1.46653	1.12312	0.871754	0.773495	0.662987	0.386877	0.788938
E9PT83	Centromere protein F OS=Rattus norvegicus OX=10116 GN=Cenpf PE=1 SV=2 - [E9PT83_RAT]	0.841486	1.16531	1.51968	0.62191	0.659047	0.53027	0.7919	0.906144
A0A0G2KAN1	Collagen, type I, alpha 2 OS=Rattus norvegicus OX=10116 GN=NEWGENE_621351 PE=1 SV=1 - [A0A0G2KAN1_RAT]	1.10266	0.206899	1.53219	1.31883	0.68119	0.529891	0.665041	0.392117
D3ZMQ0	MGA, MAX dimerization protein OS=Rattus norvegicus OX=10116 GN=Mga PE=1 SV=2 - [D3ZMQ0_RAT]	1.48407	0.3201	1.45991		0.815261	0.067424	0.572723	0.821098
D4A8N2	Ferredoxin 1-like OS=Rattus norvegicus OX=10116 GN=Fdx2 PE=1 SV=1 - [D4A8N2_RAT]	1.39939	1.33559	1.11504	0.541811	0.352483	0.338142	1.00604	0.675521
M0R752	Uncharacterized protein OS=Rattus norvegicus OX=10116 PE=4 SV=1 - [M0R752_RAT]	0.914917	1.18678	1.4692	0.86343	0.558298	0.711009	0.66859	0.30891
D4AD05	Ciliary rootlet coiled-coil, rootletin OS=Rattus norvegicus OX=10116 GN=Crocc PE=1 SV=2 - [D4AD05_RAT]	0.834107	1.31588	1.38924	1.14439	0.526515	0.664498	0.836006	0.75648
D3Z9K6	Family with sequence similarity 180, member A OS=Rattus norvegicus OX=10116 GN=Fam180a PE=4 SV=1 - [D3Z9K6_RAT]	0.960376	1.46133	1.38857	0.926122	0.353207	0.494175	0.978285	0.408132
Q9JK93	Agrin (Fragment) OS=Rattus norvegicus OX=10116 PE=2 SV=1 - [Q9JK93_RAT]	1.04692	1.11287	1.58028	1.08472	0.446503	0.498261	0.961921	0.819696
F1M0F6	Cas scaffold protein family member 4 OS=Rattus norvegicus OX=10116 GN=Cass4 PE=4 SV=3 - [F1M0F6_RAT]	0.985216	1.58648	1.43917	0.867433	0.4647	0.31215	0.871759	0.631567
D4ABR5	Upstream transcription factor family member 3 OS=Rattus norvegicus OX=10116 GN=Usf3 PE=4 SV=3 - [D4ABR5_RAT]	1.05251	1.53172	1.55039	0.768736	0.634972	0.616574	1.15873	2.34634
O88791	High mobility group AT-hook 2 OS=Rattus norvegicus OX=10116 GN=Hmga2 PE=1 SV=1 - [O88791_RAT]	1.31359	1.10298	1.20273	1.36029	0.557942	0.719809	0.815718	0.987718
A0A0G2K1Q8	ATP-binding cassette subfamily A member 3 OS=Rattus norvegicus OX=10116 GN=Abca3 PE=1 SV=1 - [A0A0G2K1Q8_RAT]	1.08779	0.990355	1.84875	1.07309	0.129266	0.807509	1.0005	1.20993
D3ZQ56	DNA-directed RNA polymerase III subunit RPC6 OS=Rattus norvegicus OX=10116 GN=Polr3f PE=3 SV=1 - [D3ZQ56_RAT]	1.27669	1.29583	1.48355	0.961114	0.309174	0.46392	1.29992	0.68106
B2RZ77	Dermatopontin OS=Rattus norvegicus OX=10116 GN=Dpt PE=1 SV=1 - [B2RZ77_RAT]	1.17879	1.84454	1.82992	0.188984	0.384571	0.281433	0.938561	0.837249
Q6MG70	Neuraminidase 1 OS=Rattus norvegicus OX=10116 GN=Neu1 PE=1 SV=1 - [Q6MG70_RAT]	1.11387	1.23726	1.5292	1.20174	0.742485	0.57994	0.689547	0.763194
A0A0G2K2K5	Mediator of RNA polymerase II transcription subunit 16 OS=Rattus norvegicus OX=10116 GN=Med16 PE=1 SV=1 - [A0A0G2K2K5_RAT]	1.25782			1.33352			0.855353	0.774534
M0RAC2	Family with sequence similarity 102, member A OS=Rattus norvegicus OX=10116 GN=Fam102a PE=4 SV=1 - [M0RAC2_RAT]	0.92802	0.938969	1.63599	1.71457		1.69659	0.545677	0.485453
P70570	Laminin-5 alpha 3 chain OS=Rattus norvegicus OX=10116 PE=2 SV=1 - [P70570_RAT]	0.585036	1.72174	1.64242	1.28555	0.398807	0.824656	1.02527	1.45068
D3ZKG7	Inositol polyphosphate-5-phosphatase F OS=Rattus norvegicus OX=10116 GN=Inpp5f PE=1 SV=1 - [D3ZKG7_RAT]	1.62985	1.21477	2.16706	0.831862	0.650672	0.251307	1.02982	0.903505
F1M389	Centromere protein H OS=Rattus norvegicus OX=10116 GN=Cenph PE=4 SV=3 - [F1M389_RAT]	1.01372	2.01462	1.77451	1.10994	0.701219	0.809835	1.27178	1.34986
D4A885	ATP-binding cassette subfamily A member 13 OS=Rattus norvegicus OX=10116 GN=Abca13 PE=4 SV=3 - [D4A885_RAT]	0.921384	1.8409	1.88066	1.39756	0.680935	0.62205	1.17439	0.749621
B2DD29	Serine/threonine-protein kinase BRSK1 OS=Rattus norvegicus OX=10116 GN=Brsk1 PE=1 SV=1 - [BRSK1_RAT]	0.667949	2.47259	2.23702	0.684164	0.57282	0.211213	0.611729	1.42641
Q9QUZ8	Glucocorticoid modulatory element-binding protein 1 OS=Rattus norvegicus OX=10116 GN=Gmeb1 PE=1 SV=3 - [GMEB1_RAT]	1.53042			1.51197	0.862383	0.80747
G3V8D2	Periaxin OS=Rattus norvegicus OX=10116 GN=Prx PE=1 SV=3 - [G3V8D2_RAT]	1.43518	1.51799	1.99339	1.23358	0.541324	0.721166	1.41497	0.995512
B1WC65	HAUS augmin-like complex, subunit 3 OS=Rattus norvegicus OX=10116 GN=Haus3 PE=2 SV=1 - [B1WC65_RAT]	1.37891	2.0339	1.66361	1.18258	0.247862	0.638477	1.15538	0.940158
Q6AY01	E3 ubiquitin-protein ligase RNF133 OS=Rattus norvegicus OX=10116 GN=Rnf133 PE=2 SV=1 - [RN133_RAT]	1.7857		2.07935	0.916382	1.42218	1.39498	1.60374	0.657822
A0A0G2JZ44	Phospholipase A2 OS=Rattus norvegicus OX=10116 GN=Pla2g4b PE=4 SV=1 - [A0A0G2JZ44_RAT]	0.471615	2.42948	2.13131	1.42608	0.336605	0.470634	1.10023	0.94126
D4A0X5	MAP7 domain-containing 3 OS=Rattus norvegicus OX=10116 GN=Map7d3 PE=1 SV=3 - [D4A0X5_RAT]	0.940526	2.61884	2.10596	1.04347	1.02494	1.19797	1.34222	1.22644
F1LTS8	Epoxide hydrolase OS=Rattus norvegicus OX=10116 PE=3 SV=2 - [F1LTS8_RAT]	1.43496	2.37236	1.82011	1.20002	0.277932	0.578798	1.28921	0.811173
Q6AYC5	Rho GTPase-activating protein 15 OS=Rattus norvegicus OX=10116 GN=Arhgap15 PE=1 SV=1 - [RHG15_RAT]	1.21753	2.16062	1.91897	1.57399	0.536111	1.13827	1.31715	1.0875
M0RAR2	Uncharacterized protein OS=Rattus norvegicus OX=10116 PE=4 SV=2 - [M0RAR2_RAT]	1.51582	2.22259	2.03547	1.33182	0.520225	0.568005	1.27871	0.481319
Q9JIX5	Chromodomain-helicase-DNA-binding protein 8 OS=Rattus norvegicus OX=10116 GN=Chd8 PE=1 SV=2 - [CHD8_RAT]	1.69181	1.86128	2.52045	1.07213	0.334239	0.73917	1.08921	0.394096
A0A0G2K2V1	Ubiquitin carboxyl-terminal hydrolase 46 OS=Rattus norvegicus OX=10116 GN=Usp46 PE=1 SV=1 - [A0A0G2K2V1_RAT]	1.29353	2.26389	2.28249	1.40647	0.635905	0.684316	1.42244	1.05194
Q68FQ6	Similar to RIKEN cDNA 1700011A15 OS=Rattus norvegicus OX=10116 GN=RGD1305207 PE=2 SV=1 - [Q68FQ6_RAT]	1.58564	2.00271	2.26629	1.41086	0.63813	1.07107	1.4092	1.3291
A0A0G2K3Y9	Megakaryoblastic leukemia (Translocation) 1 (Predicted) OS=Rattus norvegicus OX=10116 GN=Mkl1 PE=1 SV=1 - [A0A0G2K3Y9_RAT]			1.85144			0.952834
Q9Z2B7	Myosin heavy chain (Fragment) OS=Rattus norvegicus OX=10116 GN=MHCEO PE=2 SV=1 - [Q9Z2B7_RAT]	1.7691	2.43548	2.22991	1.25209	0.619697	0.610252	2.11837	0.923239
D4A5Z9	NIMA-related kinase 10 OS=Rattus norvegicus OX=10116 GN=Nek10 PE=4 SV=3 - [D4A5Z9_RAT]	1.5431	2.52144	1.97092	1.68285	0.762723	1.43045	1.41445
O88422	Polypeptide N-acetylgalactosaminyltransferase 5 OS=Rattus norvegicus OX=10116 GN=Galnt5 PE=2 SV=1 - [GALT5_RAT]	1.28594	2.83734	1.95282	1.66028	0.5747	0.938038	1.36793	0.914771
Q6P6T5	Occludin OS=Rattus norvegicus OX=10116 GN=Ocln PE=1 SV=1 - [OCLN_RAT]	1.46366	2.36688	2.12324			1.37474	1.34467	0.596542
D3ZYQ3	Similar to Tumor necrosis factor, alpha-induced protein 2 (Primary response gene B94 protein), isoform CRA_a OS=Rattus norvegicus OX=10116 GN=Tnfaip2 PE=1 SV=2 - [D3ZYQ3_RAT]	1.80869	2.23477	2.70651	1.76517	2.23899	1.61633	1.25204	0.59903
A0A0G2K347	Cilia and flagella-associated protein 99 OS=Rattus norvegicus OX=10116 GN=Cfap99 PE=4 SV=1 - [A0A0G2K347_RAT]	1.65325	2.82641	2.51354	1.70298	1.09718	1.15976	1.67664	1.43146
D3ZAT9	Failed axon connections homolog OS=Rattus norvegicus OX=10116 GN=Faxc PE=3 SV=1 - [FAXC_RAT]	1.83381	2.61445	2.52073	1.90956	1.17607	1.3905	2.01139	1.70427
